# Supplementary material for: Identification of Gut Microbiota Profile Associated with Colorectal Cancer in Saudi Population
Source: Cancers (Basel). 2023 Oct 17;15(20):5019. doi: 10.3390/cancers15205019 (PMC10605194; doi:10.3390/cancers15205019)
Supplement: Supplementary file 1 [file cancers-15-05019-s001.zip]

Archive with 10 entries (10 files):
- Figures S1-S4.pdf
- Table S1-Demographic data.xlsx
- Table S2-data quility .xls
- Table S3-featureTable.group.total.absolute.xls
- Table S4-t-test at the phylum level H-CRCpandqsig.xls
- Table S5-ttest at the family level H-CRCpandqsig.xls
- Table S6-ttest at the genus level H-CRCp and qsig.xls
- Table S7-ttest at the species level H-CRCpand qsig.xls
- Table S8-ttest COG H-CRC pand qsig.xls
- Table S9-ttest KO H-CRC pand qsig.xls
