# Supplementary material for: Identification of Gut Microbiota Profile Associated with Colorectal Cancer in Saudi Population
Source: Cancers (Basel). 2023 Oct 17;15(20):5019. doi: 10.3390/cancers15205019 (PMC10605194; doi:10.3390/cancers15205019)
Supplement: Supplementary file 1 [file cancers-15-05019-s001.zip › Table S1-Demographic data.xlsx]

## Sheet: Sheet1
AA210046	Sample type	Age	Gender	Weight	Height	BMI	Weight status	City	City (category)	Nationility	Natioility (category)	Underlying medical conditions	Cancer stage	cancer location
AA210021	CRC	52	male	86	180	26.5	Pre-obesity	almadinah	almadinah	pakistani	non-saudi	no	4	rectum
AA210022	CRC	56	male	72	164	26	Pre-obesity	almadinah	almadinah	saudi	Saudi	no	4	colon
AA210023	CRC	62	female	40	153	17	Underweight	almadinah	almadinah	saudi	Saudi	no	4	colon
AA210024	CRC	41	male	60	168	21.2	Normal	almadinah	almadinah	yamini	non-saudi	no	4	rectum
AA210025	CRC	55	male	87	176	28	Pre-obesity	almadinah	almadinah	moraco	non-saudi	no	3	sigmoid
AA210026	CRC	59	male	84	170	29	Pre-obesity	almadinah	almadinah	Egyptian	non-saudi	no	4	rectum
AA210027	CRC	47	female	70	154	29	Pre-obesity	almadinah	almadinah	saudi	Saudi	no	3	sigmoid
AA210028	CRC	52	female	60	165	22	Normal	almadinah	almadinah	saudi	Saudi	no	4	colon
AA210029	CRC	60	female	66	160	25	Pre-obesity	Tabouk	Outsid almadinah	saudi	Saudi	no	3	rectum
AA2100210	CRC	41	male	78	178	24	Normal	almadinah	almadinah	Pakistani	Saudi	no	3	colon
AA2100211	CRC	50	female	51	153	21	Normal	almadinah	almadinah	saudi	Saudi	no	3	rectum
AA2100212	CRC	40	female	71	149	31	Obesity	almadinah	almadinah	saudi	Saudi	no	4	colon
AA2100213	CRC	75	male	66	155	27	Pre-obesity	almadinah	almadinah	Afghanistan	non-saudi	cardiac	4	colon
AA2100214	CRC	72	male	58	159	23	Normal	almadinah	almadinah	saudi	Saudi	IHD, HTN	4	rectum
AA2100215	CRC	54	female	49	152	21	Noraml	almadinah	almadinah	saudi	Saudi	no	3	colon
AA2100216	CRC	79	male	85	168	30.1	Obesity	almadinah	almadinah	saudi	Saudi	no	3	colon
AA2100217	CRC	64	female	62	147	28.7	Pre-obesity	almadinah	almadinah	saudi	Saudi	cognitive dysfunction	3	colon
AA2100218	CRC	32	male	61	171	20	Normal	almadinah	almadinah	Chad	non-saudi	no	3	rectum
AA2100219	CRC	55	female	47	159	18	Underweight	almadinah	almadinah	saudi	Saudi	no	4	colon
AA2100220	CRC	24	male	70	170	24.2	Normal	almadinah	almadinah	Cameron	non-saudi	no	3	colon
AA2100221	CRC	75	male	75	172	25	Pre-obesity	almadinah	almadinah	Saudanese	non-saudi	IHD , HTN	4	rectum
AA2100222	CRC	56	male	60	160	23	Normal	almadinah	almadinah	afaghanistan	non-saudi	hypothyroidism	3	rectum
AA2100223	CRC	42	female	57	156	23	Normal	almadinah	almadinah	saudi	Saudi	no	3	colon
AA2100224	CRC	75	male	52	164	19	Normal	almadinah	almadinah	saudi	Saudi	no	4	colon
AA2100225	CRC	40	male	72	175	23	Normal	khaiber	Outsid almadinah	saudi	Saudi	no	3	Sigmoid
AA210001	Healthy	50	male	66	173	22.1	Normal	almadinah	almadinah	Saudi	Saudi	no	3	colon
AA210002	Healthy	57	male	65	168	23	Normal	almadinah	almadinah	Bangali	Non-Saudi	no	no	no
AA210003	Healthy	40	male	55	169	19.3	Normal	almadinah	almadinah	Saudi	Saudi	no	no	no
AA210004	Healthy	70	male	50	160	19.5	Normal	almadinah	almadinah	Saudi	Saudi	no	no	no
AA210005	Healthy	54	male	77	166	19.6	Normal	almadinah	almadinah	Saudi	Saudi	no	no	no
AA210006	Healthy	75	male	64	165	23.5	Normal	almadinah	almadinah	Saudi	Saudi	no	no	no
AA210007	Healthy	25	male	130	179	40.6	Obesity	almadinah	almadinah	Saudi	Saudi	no	no	no
AA210008	Healthy	40	male	82	177	23.16	Normal	almadinah	almadinah	Saudi	Saudi	no	no	no
AA210009	Healthy	55	male	72	174	20.69	Normal	almadinah	almadinah	Saudi	Saudi	no	no	no
AA210010	Healthy	45	male	110	183	30.05	Obesity	almadinah	almadinah	Egyptian	Non-Saudi	no	no	no
AA210011	Healthy	50	male	115	178	32.3	Obesity	almadinah	almadinah	Sudanese	Non-Saudi	no	no	no
AA210012	Healthy	40	male	66	161	20.5	Normal	almadinah	almadinah	Bangali	Non-Saudi	no	no	no
AA210013	Healthy	43	male	68	172	19.77	Normal	almadinah	almadinah	Indian	Non-Saudi	no	no	no
AA210014	Healthy	40	male	97	174	27.87	Pre-obesity	almadinah	almadinah	Saudi	Saudi	no	no	no
AA210015	Healthy	45	male	84	175	24	Normal	almadinah	almadinah	Saudi	Saudi	no	no	no
AA210016	Healthy	55	male	101	168	30.06	Obesity	almadinah	almadinah	Saudi	Saudi	no	no	no
AA210017	Healthy	43	male	78	167	23.35	Normal	almadinah	almadinah	Indonesian	Non-Saudi	no	no	no
AA210018	Healthy	44	male	125	183	34.15	Obesity	almadinah	almadinah	Pakistani	Non-Saudi	no	no	no
AA210019	Healthy	45	male	115	185	31.08	Obesity	almadinah	almadinah	Saudi	Saudi	no	no	no
AA210020	Healthy	48	male	65	173	18.79	Normal	almadinah	almadinah	Burmese (Myanmar)	Non-Saudi	no	no	no
AA210021	Healthy	50	female	68	169	23.8	Normal	almadinah	almadinah	Saudi	Saudi	no	no	no
AA210022	Healthy	46	male	95	177	30.3	Obesity	almadinah	almadinah	Saudi	Saudi	asthma	no	no
AA210023	Healthy	65	female	66	158	26.4	Pre-obesity	almadinah	almadinah	Saudi	Saudi	asthma	no	no
AA210024	Healthy	35	female	69	177	22	Normal	almadinah	almadinah	Saudi	Saudi	no	no	no
AA210025	Healthy	25	female	54	160	21.1	Normal	almadinah	almadinah	Saudi	Saudi	no	no	no
