# Supplementary material for: Identification of Gut Microbiota Profile Associated with Colorectal Cancer in Saudi Population
Source: Cancers (Basel). 2023 Oct 17;15(20):5019. doi: 10.3390/cancers15205019 (PMC10605194; doi:10.3390/cancers15205019)
Supplement: Supplementary file 1 [file cancers-15-05019-s001.zip › Table S2-data quility .xls]

## Sheet: Table 2 S data quility 
Sample	RawPE	Combined	Qualified	Nochime	Base(nt)	Avglen(nt)	GC	Q20	Q30	Effective%
AA210001	101610	93079	91035	88272	36184884	409.92	0.5554	0.9746	0.9218	0.8687
AA210002	106492	97062	94805	87758	36488056	415.78	0.532	0.9753	0.9247	0.8241
AA210003	107125	100502	98098	92693	39051611	421.3	0.5498	0.9778	0.9309	0.8653
AA210004	112236	104854	102576	98726	40520831	410.44	0.5554	0.9773	0.9304	0.8796
AA210005	69709	65233	63420	60178	25366714	421.53	0.5418	0.9753	0.9263	0.8633
AA210006	107882	100427	97371	93814	38704379	412.57	0.5547	0.977	0.9303	0.8696
AA210007	106530	100659	98758	93166	37831496	406.07	0.5396	0.9782	0.9324	0.8746
AA210008	106079	100624	98871	92491	37587395	406.39	0.5401	0.9794	0.935	0.8719
AA210009	104495	97396	95552	88314	35866141	406.12	0.5413	0.9779	0.9315	0.8452
AA210010	112244	105880	103760	95389	38747117	406.2	0.5388	0.978	0.932	0.8498
AA2100011	118558	110463	108263	100944	41088485	407.04	0.5348	0.9769	0.929	0.8514
AA2100012	114632	108553	106418	98167	39870043	406.15	0.5362	0.9783	0.9327	0.8564
AA2100013	103086	97746	95932	89041	36161610	406.12	0.5391	0.979	0.9338	0.8638
AA2100014	114131	107177	105293	95460	39107811	409.68	0.5288	0.979	0.9335	0.8364
AA2100015	118991	112983	110743	102003	41407066	405.94	0.5395	0.9789	0.9336	0.8572
AA2100016	102236	96538	94760	87870	35688952	406.16	0.5385	0.979	0.9339	0.8595
AA2100017	113716	107253	105267	99783	40596080	406.84	0.5373	0.9781	0.9323	0.8775
AA2100018	104081	98125	96268	91027	36987061	406.33	0.5461	0.9792	0.9344	0.8746
AA2100019	104238	95007	92751	87847	36688835	417.64	0.5458	0.9748	0.9253	0.8428
AA2100020	108056	98287	96088	89994	37448287	416.12	0.5452	0.9755	0.9261	0.8328
AA2100021	105575	96633	94604	85148	35181556	413.18	0.5389	0.9771	0.9298	0.8065
AA2100022	106149	96672	94372	86486	35969225	415.9	0.5383	0.975	0.9265	0.8148
AA2100023	101948	95561	93767	86224	35417672	410.76	0.5488	0.9782	0.9321	0.8458
AA2100024	110918	103935	101864	92372	38349629	415.17	0.5302	0.9773	0.9308	0.8328
AA2100025	113891	105347	103103	92374	37927212	410.58	0.5356	0.9766	0.9283	0.8111
AA210021	103002	91178	88271	77572	32885957	423.94	0.5368	0.9746	0.9243	0.7531
AA210022	92650	79796	76346	71690	30511621	425.6	0.5318	0.9729	0.9218	0.7738
AA210023	102717	88551	86350	82146	33694750	410.18	0.5242	0.9736	0.9198	0.7997
AA210024	103380	92290	89506	84317	35612424	422.36	0.5085	0.9743	0.9244	0.8156
AA210025	103689	89713	88410	83055	34129275	410.92	0.5556	0.9756	0.9243	0.801
AA210026	86332	72818	69738	62701	26183168	417.59	0.5294	0.9722	0.9204	0.7263
AA210027	106941	89824	86623	81645	34611718	423.93	0.5215	0.9696	0.9128	0.7635
AA210028	105742	88847	85369	77423	32326729	417.53	0.5277	0.9725	0.9213	0.7322
AA210029	103394	79899	75867	69890	29384201	420.43	0.5252	0.9678	0.912	0.676
AA2100210	102029	93115	90850	87495	35587883	406.74	0.5377	0.9774	0.929	0.8576
AA2100211	92301	81177	78824	75881	31505071	415.19	0.516	0.9729	0.9209	0.8221
AA2100212	116962	101484	97931	87281	36447792	417.59	0.5273	0.9732	0.9218	0.7462
AA2100213	115725	101916	99882	95850	40125598	418.63	0.5452	0.9782	0.9345	0.8283
AA2100214	105319	87364	84834	80442	33492971	416.36	0.529	0.9725	0.919	0.7638
AA2100215	105561	94385	91830	87405	35605596	407.36	0.5619	0.9751	0.9244	0.828
AA2100216	104619	90809	88427	84503	34845757	412.36	0.5465	0.9726	0.918	0.8077
AA2100217	105478	82378	78103	71583	30341517	423.86	0.5265	0.9665	0.9099	0.6787
AA2100218	102547	90647	88955	86236	35386782	410.35	0.5476	0.9773	0.9306	0.8409
AA2100219	103575	84938	81933	77303	31837537	411.85	0.5369	0.9716	0.9165	0.7463
AA2100220	102945	82559	80021	74984	30922000	412.38	0.5424	0.9711	0.9163	0.7284
AA2100221	106408	83385	80804	75792	31131135	410.74	0.551	0.9703	0.9143	0.7123
AA2100222	102153	89613	86986	79141	32323740	408.43	0.5538	0.9749	0.9247	0.7747
AA2100223	84366	74491	72536	68974	28084698	407.18	0.5514	0.9755	0.9263	0.8176
AA2100224	103959	88778	85683	76947	32023648	416.18	0.5355	0.9735	0.9227	0.7402
AA2100225	95598	82042	79282	71789	29696232	413.66	0.5343	0.9741	0.9235	0.7509
Total	5232000	4677993	4557100	4247586	1752935948	20651.3	26.9357	48.7635	46.2909	40.5604
averg	104640	93559.9	91142	84951.7	3.50587e+07	413.025	0.538714	0.97527	0.925818	0.811208
Max	118991	112983	110743	102003	41407066	425.6	0.5619	0.9794	0.935	0.8796
min	69709	65233	63420	60178	25366714	405.94	0.5085	0.9665	0.9099	0.676
median	104969	94696	92290.5	86883.5	35609010	412.105	0.53865	0.9754	0.9262	0.82605
