# Supplementary material for: Identification of Gut Microbiota Profile Associated with Colorectal Cancer in Saudi Population
Source: Cancers (Basel). 2023 Oct 17;15(20):5019. doi: 10.3390/cancers15205019 (PMC10605194; doi:10.3390/cancers15205019)
Supplement: Supplementary file 1 [file cancers-15-05019-s001.zip › Table S4-t-test at the phylum level H-CRCpandqsig.xls]

## Sheet: H-CRC.qsig
Taxa	avg(H)	sd(H)	avg(CRC)	sd(CRC)	p.value	q.values	interval lower	interval upper
k__Bacteria;p__Firmicutes;	0.755268	0.177515	0.709484	0.131451	0.305668	0.00552432	-0.0432367	0.134804
k__Bacteria;p__Proteobacteria;	0.0514881	0.151913	0.090774	0.120041	0.315689	0.00552432	-0.117252	0.0386804
k__Bacteria;p__Actinobacteriota;	0.128087	0.108378	0.122769	0.110441	0.864287	0.00933659	-0.0569061	0.0675419
k__Bacteria;p__Bacteroidota;	0.0568443	0.050977	0.0718857	0.0896742	0.470408	0.00622448	-0.0568034	0.0267206
k__Bacteria;p__Verrucomicrobiota;	0.00192908	0.00688052	0.00066305	0.000715369	0.369064	0.00566484	-0.00158623	0.00411828
k__Archaea;p__Euryarchaeota;	0.0016137	0.00560797	0.00108356	0.00249512	0.668647	0.00785125	-0.00196702	0.0030273
k__Bacteria;p__Fusobacteriota;	1.05e-05	3.87e-05	0.000993448	0.00341686	0.163268	0.00551163	-0.00239342	0.000427545
k__Bacteria;p__Desulfobacterota;	0.00276258	0.00391619	0.00147178	0.00192269	0.148006	0.00551163	-0.000480669	0.00306228
k__Bacteria;p__Patescibacteria;	0.00072988	0.000998226	0.000247048	0.000831377	0.0694598	0.00312646	-4e-05	0.00100567
k__Bacteria;p__Campilobacterota;	0.000647281	0.000902993	0.000405489	0.000603042	0.271898	0.00552432	-0.000196517	0.000680101
k__Bacteria;p__Cyanobacteria;	0.000412247	0.000574626	0.000166701	0.000278355	0.062743	0.00312646	-1.38e-05	0.000504876
k__Bacteria;p__Fibrobacterota;	9.46e-05	0.000167512	0	0	0.00938784	0.00126767	2.55e-05	0.00016376
k__Bacteria;p__Deferribacterota;	3e-05	7.07e-05	2.33e-05	5.69e-05	0.711272	0.00800377	-2.98e-05	4.33e-05
k__Bacteria;p__Spirochaetota;	3.53e-05	5.99e-05	0	0	0.00708249	0.00126767	1.06e-05	6e-05
k__Bacteria;p__Synergistota;	0	0	7.51e-06	3.75e-05	0.327287	0.00552432	-2.3e-05	7.99e-06
k__Bacteria;p__Elusimicrobiota;	1.88e-05	3.91e-05	0	0	0.0244069	0.00219716	2.64e-06	3.49e-05
k__Bacteria;p__Gemmatimonadota;	3e-06	1.17e-05	6.01e-06	1.77e-05	0.484008	0.00622448	-1.16e-05	5.58e-06
k__Bacteria;p__Chloroflexi;	4.51e-06	1.56e-05	1.5e-06	7.51e-06	0.391532	0.00566484	-4.03e-06	1e-05
k__Bacteria;p__Deinococcota;	0	0	6.01e-06	1.51e-05	0.0575391	0.00312646	-1.22e-05	2.08e-07
k__Bacteria;p__WPS-2;	3e-06	1.17e-05	0	0	0.212425	0.00552432	-1.84e-06	7.84e-06
k__Bacteria;p__Acidobacteriota;	6.01e-06	1.18e-05	3.75e-06	1.33e-05	0.528609	0.00648906	-4.88e-06	9.39e-06
k__Bacteria;p__Bdellovibrionota;	0	0	1.5e-06	7.51e-06	0.327287	0.00552432	-4.6e-06	1.6e-06
k__Archaea;p__Thermoplasmatota;	7.51e-07	3.75e-06	0	0	0.327287	0.00552432	-7.99e-07	2.3e-06
k__Archaea;p__Crenarchaeota;	7.51e-07	3.75e-06	0	0	0.327287	0.00552432	-7.99e-07	2.3e-06
Others	1.05e-05	2.03e-05	6.01e-06	1.69e-05	0.398539	0.00566484	-6.14e-06	1.51e-05
