# Supplementary material for: Identification of Gut Microbiota Profile Associated with Colorectal Cancer in Saudi Population
Source: Cancers (Basel). 2023 Oct 17;15(20):5019. doi: 10.3390/cancers15205019 (PMC10605194; doi:10.3390/cancers15205019)
Supplement: Supplementary file 1 [file cancers-15-05019-s001.zip › Table S5-ttest at the family level H-CRCpandqsig.xls]

## Sheet: H-CRC.qsig
Taxa	avg(H)	sd(H)	avg(CRC)	sd(CRC)	p.value	q.values	interval lower	interval upper
k__Bacteria;p__Firmicutes;c__Clostridia;o__Lachnospirales;f__Lachnospiraceae;	0.471136	0.250628	0.26444	0.153886	0.00111541	0.00840131	0.0878021	0.325591
k__Bacteria;p__Firmicutes;c__Bacilli;o__Lactobacillales;f__Streptococcaceae;	0.0095335	0.0273183	0.0772682	0.128768	0.0161056	0.0156503	-0.121834	-0.013635
k__Bacteria;p__Firmicutes;c__Bacilli;o__Lactobacillales;f__Lactobacillaceae;	0.0282326	0.0480705	0.0690736	0.0982962	0.0704398	0.0326406	-0.0852747	0.00359263
k__Bacteria;p__Firmicutes;c__Bacilli;o__Erysipelotrichales;f__Erysipelotrichaceae;	0.0087916	0.0195429	0.0335287	0.0503295	0.0289112	0.0216677	-0.0467578	-0.00271637
k__Bacteria;p__Firmicutes;c__Bacilli;o__Erysipelotrichales;f__Erysipelatoclostridiaceae;	0.0344613	0.0392372	0.0114145	0.014885	0.0099874	0.0145024	0.00592362	0.04017
k__Bacteria;p__Firmicutes;c__Clostridia;o__Oscillospirales;f__Ruminococcaceae;	0.0602054	0.0363813	0.0447713	0.0326387	0.121004	0.0425956	-0.00422626	0.0350945
k__Bacteria;p__Firmicutes;c__Clostridia;o__Clostridiales;f__Clostridiaceae;	0.0094081	0.0123826	0.0258657	0.0310527	0.0195172	0.0168033	-0.0300862	-0.00282901
k__Bacteria;p__Firmicutes;c__Clostridia;o__Peptostreptococcales-Tissierellales;f__Peptostreptococcales-Tissierellales;	3.08e-05	4.01e-05	0.00579249	0.0192223	0.146991	0.0466501	-0.0136963	0.00217289
k__Bacteria;p__Bacteroidota;c__Bacteroidia;o__Bacteroidales;f__Prevotellaceae;	0.016191	0.0194796	0.00235033	0.00342257	0.00173568	0.00840131	0.00570175	0.0219796
k__Bacteria;p__Proteobacteria;c__Gammaproteobacteria;o__Pasteurellales;f__Pasteurellaceae;	0.000175712	0.000439218	0.00498752	0.0127599	0.0716505	0.0326406	-0.0100813	0.000457694
k__Bacteria;p__Bacteroidota;c__Bacteroidia;o__Bacteroidales;f__Muribaculaceae;	0.009743	0.0130178	0.00444837	0.0075867	0.0868435	0.0353974	-0.000802558	0.0113918
k__Bacteria;p__Actinobacteriota;c__Coriobacteriia;o__Coriobacteriales;f__Eggerthellaceae;	0.00396929	0.00285599	0.00861815	0.00856805	0.0153857	0.0156503	-0.00834169	-0.000956024
k__Bacteria;p__Proteobacteria;c__Gammaproteobacteria;o__Burkholderiales;f__Burkholderiaceae;	2.03e-05	7.85e-05	0.00426139	0.00819624	0.0161669	0.0156503	-0.00762448	-0.000857751
k__Bacteria;p__Firmicutes;c__Clostridia;o__Peptostreptococcales-Tissierellales;f__Anaerovoracaceae;	0.00188703	0.00149129	0.0058886	0.00731856	0.0126425	0.0156503	-0.00707217	-0.000930987
k__Bacteria;p__Bacteroidota;c__Bacteroidia;o__Bacteroidales;f__Rikenellaceae;	0.00442283	0.0054399	0.00863166	0.00963253	0.0647522	0.0324892	-0.00868819	0.000270537
k__Bacteria;p__Proteobacteria;c__Gammaproteobacteria;o__Pseudomonadales;f__Pseudomonadaceae;	4.58e-05	6.3e-05	0.00644728	0.00963675	0.0028589	0.00948876	-0.0103794	-0.00242355
k__Bacteria;p__Firmicutes;c__Bacilli;o__Staphylococcales;f__Gemellaceae;	7.51e-06	3.38e-05	0.00157014	0.00493569	0.12652	0.0438726	-0.00360003	0.000474757
k__Bacteria;p__Firmicutes;c__Clostridia;o__Monoglobales;f__Monoglobaceae;	0.00668306	0.00568419	0.00263117	0.00356599	0.00437925	0.0100102	0.00134028	0.00676349
k__Bacteria;p__Firmicutes;c__Clostridia;o__Oscillospirales;f__Butyricicoccaceae;	0.00647656	0.00584299	0.00391898	0.00413795	0.0811032	0.0342598	-0.000329796	0.00544497
k__Bacteria;p__Bacteroidota;c__Bacteroidia;o__Bacteroidales;f__Barnesiellaceae;	0.000282341	0.000534292	0.00154236	0.00341094	0.0799239	0.0342598	-0.00268164	0.000161599
k__Bacteria;p__Desulfobacterota;c__Desulfovibrionia;o__Desulfovibrionales;f__Desulfovibrionaceae;	0.00276258	0.00391619	0.00147027	0.00192207	0.147525	0.0466501	-0.000479067	0.00306369
k__Bacteria;p__Fusobacteriota;c__Fusobacteriia;o__Fusobacteriales;f__Fusobacteriaceae;	1.05e-05	3.87e-05	0.000859036	0.0028423	0.148585	0.0466501	-0.00202185	0.000324807
k__Bacteria;p__Firmicutes;c__Clostridia;o__Peptococcales;f__Peptococcaceae;	0.000250803	0.000400723	0.00106779	0.00246446	0.114227	0.0408285	-0.0018449	0.000210924
k__Bacteria;p__Firmicutes;c__Clostridia;o__Eubacteriales;f__Eubacteriaceae;	0.000137416	0.000265801	0.00147853	0.00228148	0.00738558	0.0122565	-0.00228791	-0.000394322
k__Bacteria;p__Proteobacteria;c__Gammaproteobacteria;o__Enterobacterales;f__Morganellaceae;	9.09e-05	0.000165679	0.0011211	0.00276672	0.0753144	0.0336499	-0.0021739	0.000113417
k__Bacteria;p__Firmicutes;c__Bacilli;o__Lactobacillales;f__Aerococcaceae;	0.000160694	0.000226058	0.00114738	0.00232285	0.044905	0.0281098	-0.0019491	-2.43e-05
k__Bacteria;p__Firmicutes;c__Bacilli;o__Lactobacillales;f__Carnobacteriaceae;	6.46e-05	0.000109473	0.000794458	0.00184767	0.0601966	0.0317854	-0.00149362	3.39e-05
k__Bacteria;p__Actinobacteriota;c__Actinobacteria;o__Actinomycetales;f__Actinomycetaceae;	0.000174961	0.000217087	0.000570688	0.00129432	0.144006	0.0466501	-0.000935935	0.00014448
k__Bacteria;p__Firmicutes;c__Bacilli;o__Bacillales;f__Planococcaceae;	9.61e-05	0.000104285	0.00072913	0.00159105	0.0585832	0.0316529	-0.00129088	2.49e-05
k__Bacteria;p__Proteobacteria;c__Gammaproteobacteria;o__Burkholderiales;f__Sutterellaceae;	0.000426514	0.000618252	0.00106478	0.00132742	0.0363375	0.0248304	-0.00123348	-4.31e-05
k__Bacteria;p__Proteobacteria;c__Gammaproteobacteria;o__Pseudomonadales;f__Moraxellaceae;	9.16e-05	0.000150992	0.000725375	0.00146528	0.0415182	0.02756	-0.00124114	-2.64e-05
k__Bacteria;p__Bacteroidota;c__Bacteroidia;o__Bacteroidales;f__Marinifilaceae;	0.00022377	0.000322837	0.000824495	0.00114773	0.0178	0.016542	-0.00108935	-0.000112095
k__Bacteria;p__Firmicutes;c__Negativicutes;o__Veillonellales-Selenomonadales;f__Selenomonadaceae;	0.000883065	0.00109283	0.000292853	0.000949953	0.047186	0.0281098	7.64e-06	0.00117278
k__Bacteria;p__Patescibacteria;c__Saccharimonadia;o__Saccharimonadales;f__Saccharimonadaceae;	0.000727628	0.00099924	0.000247048	0.000831377	0.07089	0.0326406	-4.26e-05	0.00100374
k__Bacteria;p__Firmicutes;c__Clostridia;o__Oscillospirales;f__UCG-010;	0.0010325	0.00116448	0.000143423	0.000296618	0.000970748	0.00840131	0.000396035	0.00138211
k__Bacteria;p__Bacteroidota;c__Bacteroidia;o__Bacteroidales;f__p-2534-18B5_gut_group;	0.000456551	0.000741989	0	0	0.00517031	0.0100102	0.000150273	0.000762829
k__Bacteria;p__Proteobacteria;c__Gammaproteobacteria;o__Aeromonadales;f__Succinivibrionaceae;	0.00104526	0.0011111	0	0	8.82e-05	0.00204939	0.00058662	0.0015039
k__Bacteria;p__Cyanobacteria;c__Vampirivibrionia;o__Gastranaerophilales;f__Gastranaerophilales;	0.00039798	0.000557177	5.03e-05	0.000101343	0.00502327	0.0100102	0.000114669	0.000580669
k__Bacteria;p__Proteobacteria;c__Gammaproteobacteria;o__Xanthomonadales;f__Xanthomonadaceae;	6.76e-06	1.94e-05	0.000359684	0.000669148	0.0144622	0.0156503	-0.000629229	-7.66e-05
k__Bacteria;p__Proteobacteria;c__Alphaproteobacteria;o__Rhizobiales;f__Rhizobiaceae;	7.51e-07	3.75e-06	0.000292102	0.000584497	0.0199942	0.0168033	-0.000532624	-5.01e-05
k__Bacteria;p__Actinobacteriota;c__Actinobacteria;o__Micrococcales;f__Micrococcaceae;	4.51e-05	5.96e-05	0.000363438	0.000511817	0.0049153	0.0100102	-0.000530783	-0.000105985
k__Bacteria;p__Actinobacteriota;c__Actinobacteria;o__Micrococcales;f__Bogoriellaceae;	0	0	0.000201243	0.000431346	0.0283743	0.0216677	-0.000379294	-2.32e-05
k__Bacteria;p__Proteobacteria;c__Gammaproteobacteria;o__Enterobacterales;f__Erwiniaceae;	0	0	0.000144174	0.000338286	0.0435384	0.0280982	-0.000283812	-4.54e-06
k__Bacteria;p__Proteobacteria;c__Alphaproteobacteria;o__Rhizobiales;f__Beijerinckiaceae;	1.5e-06	7.51e-06	0.000125401	0.000271918	0.0319494	0.0224935	-0.000236176	-1.16e-05
k__Bacteria;p__Actinobacteriota;c__Actinobacteria;o__Micrococcales;f__Microbacteriaceae;	7.51e-06	1.8e-05	9.09e-05	0.000216543	0.0669237	0.0324892	-0.000172978	6.28e-06
k__Bacteria;p__Cyanobacteria;c__Cyanobacteriia;o__Chloroplast;f__Chloroplast;	1.43e-05	5.64e-05	0.00011639	0.000260234	0.0660997	0.0324892	-0.000211539	7.29e-06
k__Bacteria;p__Firmicutes;c__Clostridia;o__Oscillospirales;f__Clostridium_methylpentosum_group;	7.51e-06	1.71e-05	5.86e-05	0.000173018	0.154725	0.0479299	-0.000122756	2.06e-05
k__Bacteria;p__Proteobacteria;c__Gammaproteobacteria;o__Burkholderiales;f__Oxalobacteraceae;	1.95e-05	4.14e-05	9.31e-05	0.000214485	0.104186	0.0390415	-0.000163431	1.63e-05
k__Bacteria;p__Bacteroidota;c__Bacteroidia;o__Bacteroidales;f__Paludibacteraceae;	0.000146427	0.000218051	0	0	0.00261601	0.00948876	5.64e-05	0.000236434
k__Bacteria;p__Proteobacteria;c__Alphaproteobacteria;o__Rhodobacterales;f__Rhodobacteraceae;	1.5e-06	7.51e-06	8.56e-05	0.000160767	0.0152265	0.0156503	-0.00015052	-1.77e-05
k__Bacteria;p__Bacteroidota;c__Bacteroidia;o__Bacteroidales;f__Bacteroidales_RF16_group;	0.000126903	0.000180897	0	0	0.00180804	0.00840131	5.22e-05	0.000201574
k__Bacteria;p__Fibrobacterota;c__Fibrobacteria;o__Fibrobacterales;f__Fibrobacteraceae;	9.46e-05	0.000167512	0	0	0.00938784	0.0145024	2.55e-05	0.00016376
k__Bacteria;p__Firmicutes;c__Bacilli;o__Lactobacillales;f__Vagococcaceae;	6.76e-05	0.000147219	0	0	0.0307603	0.0223331	6.81e-06	0.00012835
k__Bacteria;p__Proteobacteria;c__Alphaproteobacteria;o__Caulobacterales;f__Caulobacteraceae;	3e-06	1.5e-05	4.96e-05	0.000126266	0.0792522	0.0342598	-9.9e-05	5.85e-06
k__Bacteria;p__Firmicutes;c__Clostridia;o__Lachnospirales;f__Defluviitaleaceae;	0.000166701	0.000148541	6.08e-05	0.000100552	0.00514905	0.0100102	3.35e-05	0.000178267
k__Bacteria;p__Firmicutes;c__Bacilli;o__Paenibacillales;f__Paenibacillaceae;	2.25e-06	1.13e-05	3.68e-05	0.000100727	0.100983	0.0390415	-7.63e-05	7.24e-06
k__Bacteria;p__Bacteroidota;c__Bacteroidia;o__Sphingobacteriales;f__Sphingobacteriaceae;	7.51e-07	3.75e-06	3.68e-05	8.59e-05	0.0468557	0.0281098	-7.15e-05	-5.43e-07
k__Bacteria;p__Proteobacteria;c__Gammaproteobacteria;o__Alteromonadales;f__Pseudoalteromonadaceae;	0	0	5.41e-05	0.000101719	0.0137806	0.0156503	-9.61e-05	-1.21e-05
k__Bacteria;p__Bacteroidota;c__Bacteroidia;o__Flavobacteriales;f__Weeksellaceae;	0	0	5.11e-05	9.41e-05	0.0121353	0.0156503	-8.99e-05	-1.22e-05
k__Bacteria;p__Proteobacteria;c__Alphaproteobacteria;o__Acetobacterales;f__Acetobacteraceae;	0	0	2.48e-05	5.98e-05	0.0491455	0.0285452	-4.95e-05	-1.01e-07
k__Bacteria;p__Spirochaetota;c__Spirochaetia;o__Spirochaetales;f__Spirochaetaceae;	3.53e-05	5.99e-05	0	0	0.00708249	0.0122565	1.06e-05	6e-05
k__Bacteria;p__Proteobacteria;c__Alphaproteobacteria;o__Kiloniellales;f__Fodinicurvataceae;	0	0	1.43e-05	5e-05	0.166905	0.0484718	-3.49e-05	6.39e-06
k__Bacteria;p__Firmicutes;c__Bacilli;o__Acholeplasmatales;f__Acholeplasmataceae;	1.5e-06	5.2e-06	1.28e-05	3.9e-05	0.164498	0.0484718	-2.75e-05	4.94e-06
k__Bacteria;p__Elusimicrobiota;c__Elusimicrobia;o__Elusimicrobiales;f__Elusimicrobiaceae;	1.88e-05	3.91e-05	0	0	0.0244069	0.0195535	2.64e-06	3.49e-05
k__Bacteria;p__Actinobacteriota;c__Actinobacteria;o__Corynebacteriales;f__Nocardiaceae;	0	0	1.28e-05	3.33e-05	0.067123	0.0324892	-2.65e-05	9.73e-07
k__Bacteria;p__Proteobacteria;c__Alphaproteobacteria;o__Rhizobiales;f__Devosiaceae;	3e-06	1.04e-05	1.43e-05	3.57e-05	0.140577	0.0466501	-2.65e-05	3.95e-06
k__Bacteria;p__Actinobacteriota;c__Actinobacteria;o__Propionibacteriales;f__Nocardioidaceae;	0	0	8.26e-06	2.87e-05	0.163295	0.0484718	-2.01e-05	3.59e-06
k__Bacteria;p__Actinobacteriota;c__Actinobacteria;o__Corynebacteriales;f__Dietziaceae;	3.75e-06	1.53e-05	1.95e-05	3.69e-05	0.0573994	0.0316529	-3.21e-05	5.26e-07
k__Bacteria;p__Proteobacteria;c__Gammaproteobacteria;o__Alteromonadales;f__Colwelliaceae;	0	0	1.95e-05	3.93e-05	0.0202509	0.0168033	-3.57e-05	-3.32e-06
k__Bacteria;p__Actinobacteriota;c__Actinobacteria;o__Micrococcales;f__Micrococcales_Incertae_Sedis;	0	0	8.26e-06	2.37e-05	0.0938294	0.0369484	-1.8e-05	1.51e-06
k__Bacteria;p__Actinobacteriota;c__Actinobacteria;o__Micrococcales;f__Jonesiaceae;	0	0	6.76e-06	2.35e-05	0.164182	0.0484718	-1.65e-05	2.96e-06
k__Bacteria;p__Verrucomicrobiota;c__Lentisphaeria;o__Victivallales;f__vadinBE97;	9.01e-06	2.55e-05	0	0	0.089824	0.035981	-1.51e-06	1.95e-05
k__Bacteria;p__Firmicutes;c__Bacilli;o__Mycoplasmatales;f__Mycoplasmataceae;	6.01e-06	2.01e-05	0	0	0.147598	0.0466501	-2.28e-06	1.43e-05
k__Bacteria;p__Actinobacteriota;c__Actinobacteria;o__Propionibacteriales;f__Propionibacteriaceae;	0	0	5.26e-06	1.84e-05	0.165929	0.0484718	-1.28e-05	2.34e-06
k__Bacteria;p__Deinococcota;c__Deinococci;o__Deinococcales;f__Trueperaceae;	0	0	6.01e-06	1.51e-05	0.0575391	0.0316529	-1.22e-05	2.08e-07
k__Bacteria;p__Chloroflexi;c__Ktedonobacteria;o__Ktedonobacterales;f__JG30-KF-AS9;	3.75e-06	1.21e-05	0	0	0.134422	0.0459274	-1.25e-06	8.76e-06
k__Bacteria;p__Proteobacteria;c__Gammaproteobacteria;o__Alteromonadales;f__Alteromonadaceae;	0	0	5.26e-06	1.58e-05	0.109623	0.0399943	-1.18e-05	1.27e-06
k__Bacteria;p__Proteobacteria;c__Gammaproteobacteria;o__Oceanospirillales;f__Halomonadaceae;	0	0	6.76e-06	1.87e-05	0.0829853	0.0344288	-1.45e-05	9.52e-07
k__Bacteria;p__Firmicutes;c__Clostridia;o__Clostridia;f__Hungateiclostridiaceae;	0	0	4.51e-06	1.36e-05	0.110171	0.0399943	-1.01e-05	1.1e-06
k__Bacteria;p__Acidobacteriota;c__Acidobacteriae;o__Bryobacterales;f__Bryobacteraceae;	3e-06	8.87e-06	0	0	0.103431	0.0390415	-6.58e-07	6.67e-06
