# Supplementary material for: Identification of Gut Microbiota Profile Associated with Colorectal Cancer in Saudi Population
Source: Cancers (Basel). 2023 Oct 17;15(20):5019. doi: 10.3390/cancers15205019 (PMC10605194; doi:10.3390/cancers15205019)
Supplement: Supplementary file 1 [file cancers-15-05019-s001.zip › Table S6-ttest at the genus level H-CRCp and qsig.xls]

## Sheet: H-CRC.qsig
Taxa	avg(H)	sd(H)	avg(CRC)	sd(CRC)	p.value	q.values	interval lower	interval upper
k__Bacteria;p__Firmicutes;c__Bacilli;o__Lactobacillales;f__Streptococcaceae;g__Streptococcus;	0.00943213	0.0273195	0.076675	0.127976	0.0162312	0.00909475	-0.121022	-0.013464
k__Bacteria;p__Firmicutes;c__Bacilli;o__Lactobacillales;f__Leuconostocaceae;g__Weissella;	0.00660271	0.0301999	0.0251095	0.09289	0.351279	0.0353973	-0.0584597	0.0214461
k__Bacteria;p__Firmicutes;c__Bacilli;o__Lactobacillales;f__Lactobacillaceae;g__Lactobacillus;	0.021111	0.0415654	0.0683001	0.097407	0.0329369	0.0128625	-0.0903094	-0.00406897
k__Bacteria;p__Bacteroidota;c__Bacteroidia;o__Bacteroidales;f__Porphyromonadaceae;g__Porphyromonas;	0	0	0.0147703	0.0660789	0.27479	0.0332515	-0.0420463	0.0125057
k__Bacteria;p__Firmicutes;c__Clostridia;o__Lachnospirales;f__Lachnospiraceae;g__Blautia;	0.174869	0.0922204	0.097828	0.0757481	0.00229573	0.00303213	0.0290034	0.125078
k__Bacteria;p__Firmicutes;c__Bacilli;o__Lactobacillales;f__Enterococcaceae;g__Enterococcus;	0.0370414	0.0887616	0.013282	0.0401257	0.231171	0.0332515	-0.0158582	0.0633771
k__Bacteria;p__Proteobacteria;c__Gammaproteobacteria;o__Burkholderiales;f__Comamonadaceae;g__Comamonas;	0.0119214	0.0551177	0.000243293	0.00051805	0.299993	0.0332515	-0.0110742	0.0344304
k__Bacteria;p__Firmicutes;c__Clostridia;o__Lachnospirales;f__Lachnospiraceae;g__Agathobacter;	0.0862002	0.089173	0.0098211	0.0109477	0.000264798	0.000979261	0.0393513	0.113407
k__Bacteria;p__Firmicutes;c__Bacilli;o__Erysipelotrichales;f__Erysipelotrichaceae;g__Holdemanella;	0.00271077	0.00575545	0.019664	0.0502202	0.106208	0.0245483	-0.0377905	0.00388414
k__Bacteria;p__Firmicutes;c__Bacilli;o__Erysipelotrichales;f__Erysipelatoclostridiaceae;g__Catenibacterium;	0.0153891	0.0395563	0.00307421	0.0051967	0.135394	0.0286118	-0.00412445	0.0287542
k__Bacteria;p__Bacteroidota;c__Bacteroidia;o__Bacteroidales;f__Bacteroidaceae;g__Bacteroides;	0.021744	0.0290616	0.0350643	0.0462125	0.229532	0.0332515	-0.0353797	0.0087391
k__Bacteria;p__Firmicutes;c__Clostridia;o__Lachnospirales;f__Lachnospiraceae;g__Eubacterium_hallii_group;	0.0374026	0.0116567	0.0267803	0.0292024	0.101082	0.0241171	-0.00219577	0.0234404
k__Bacteria;p__Firmicutes;c__Clostridia;o__Lachnospirales;f__Lachnospiraceae;g__Dorea;	0.0523975	0.0365791	0.0214286	0.0232766	0.000929652	0.00211175	0.0134527	0.0484851
k__Bacteria;p__Firmicutes;c__Bacilli;o__Lactobacillales;f__Lactobacillaceae;g__Pediococcus;	0.00712159	0.0239221	0.000773433	0.00204371	0.198445	0.033106	-0.00355482	0.0162511
k__Bacteria;p__Firmicutes;c__Clostridia;o__Oscillospirales;f__Ruminococcaceae;g__Faecalibacterium;	0.0244713	0.0207653	0.0169352	0.0218297	0.217138	0.0332515	-0.0045802	0.0196524
k__Bacteria;p__Firmicutes;c__Clostridia;o__Peptostreptococcales-Tissierellales;f__Peptostreptococcales-Tissierellales;g__Parvimonas;	4.50543e-06	2.25272e-05	0.0054711	0.0185793	0.154242	0.0306273	-0.0131358	0.00220258
k__Bacteria;p__Firmicutes;c__Clostridia;o__Clostridiales;f__Clostridiaceae;g__Sarcina;	0.00019899	0.00058296	0.00971447	0.0237431	0.0565552	0.0178813	-0.0193185	0.000287536
k__Bacteria;p__Proteobacteria;c__Gammaproteobacteria;o__Enterobacterales;f__Enterobacteriaceae;g__Klebsiella;	0.00180593	0.00721071	0.0141426	0.023588	0.0184149	0.0101644	-0.0224345	-0.00223875
k__Bacteria;p__Firmicutes;c__Clostridia;o__Oscillospirales;f__Ruminococcaceae;g__Subdoligranulum;	0.0279314	0.0190591	0.0141824	0.014065	0.00576061	0.005196	0.00420248	0.0232957
k__Bacteria;p__Firmicutes;c__Clostridia;o__Lachnospirales;f__Lachnospiraceae;g__Roseburia;	0.00221367	0.00591169	0.00640898	0.0142477	0.183369	0.031829	-0.0104792	0.00208861
k__Bacteria;p__Firmicutes;c__Clostridia;o__Peptostreptococcales-Tissierellales;f__Peptostreptococcaceae;g__Intestinibacter;	0.000761418	0.000995084	0.00821416	0.0151474	0.0216581	0.0108236	-0.0137159	-0.00118954
k__Bacteria;p__Firmicutes;c__Bacilli;o__Erysipelotrichales;f__Erysipelotrichaceae;g__Catenisphaera;	0	0	0.00289699	0.0138008	0.304368	0.0332515	-0.00859368	0.00279969
k__Bacteria;p__Firmicutes;c__Bacilli;o__Erysipelotrichales;f__Erysipelatoclostridiaceae;g__Erysipelotrichaceae_UCG-003;	0.018446	0.0163398	0.00531641	0.0133637	0.00320223	0.0038201	0.00463254	0.0216266
k__Bacteria;p__Firmicutes;c__Bacilli;o__Erysipelotrichales;f__Erysipelotrichaceae;g__Turicibacter;	0.00411647	0.0127798	0.00209878	0.0022363	0.443976	0.0436673	-0.00332143	0.0073568
k__Bacteria;p__Firmicutes;c__Clostridia;o__Clostridiales;f__Clostridiaceae;g__Clostridium_sensu_stricto_1;	0.00919559	0.0120541	0.0161099	0.018983	0.131938	0.0282221	-0.0159993	0.00217064
k__Bacteria;p__Firmicutes;c__Bacilli;o__RF39;f__RF39;g__RF39;	0.00331149	0.0117385	0.000148679	0.000346062	0.190666	0.0323445	-0.00168428	0.00800991
k__Bacteria;p__Firmicutes;c__Clostridia;o__Oscillospirales;f__Oscillospiraceae;g__UCG-002;	0.00123374	0.00182324	0.00758265	0.0154526	0.0521771	0.017076	-0.0127625	6.46555e-05
k__Bacteria;p__Firmicutes;c__Clostridia;o__Lachnospirales;f__Lachnospiraceae;g__Fusicatenibacter;	0.0217447	0.0179691	0.00662224	0.00831464	0.000545499	0.0015518	0.00707347	0.0231715
k__Bacteria;p__Proteobacteria;c__Gammaproteobacteria;o__Pasteurellales;f__Pasteurellaceae;g__Haemophilus;	0.000135914	0.000429701	0.00493721	0.0127483	0.0719842	0.0206363	-0.0100659	0.00046331
k__Bacteria;p__Firmicutes;c__Clostridia;o__Lachnospirales;f__Lachnospiraceae;g__Ruminococcus_gauvreauii_group;	0.0159139	0.0145506	0.00486962	0.00730155	0.00172162	0.00276817	0.00443682	0.0176518
k__Bacteria;p__Actinobacteriota;c__Coriobacteriia;o__Coriobacteriales;f__Atopobiaceae;g__Olsenella;	0.000300362	0.000665878	0.00214534	0.00915314	0.324733	0.0332515	-0.00563109	0.00194114
k__Bacteria;p__Firmicutes;c__Clostridia;o__Clostridia_UCG-014;f__Clostridia_UCG-014;g__Clostridia_UCG-014;	0.00471794	0.0088423	0.00252304	0.00505679	0.288064	0.0332515	-0.00192861	0.0063184
k__Bacteria;p__Firmicutes;c__Clostridia;o__Lachnospirales;f__Lachnospiraceae;g__Lachnospiraceae_NK4A136_group;	0.00283467	0.00196098	0.00600875	0.00884553	0.0914668	0.0231683	-0.00689639	0.000548229
k__Bacteria;p__Bacteroidota;c__Bacteroidia;o__Bacteroidales;f__Muribaculaceae;g__Muribaculaceae;	0.009743	0.0130178	0.0044386	0.00755491	0.0859846	0.022552	-0.000786826	0.0113956
k__Bacteria;p__Proteobacteria;c__Gammaproteobacteria;o__Burkholderiales;f__Burkholderiaceae;g__Ralstonia;	1.95236e-05	7.86213e-05	0.00426139	0.00819624	0.0161502	0.00909475	-0.00762523	-0.000858502
k__Bacteria;p__Firmicutes;c__Clostridia;o__Peptostreptococcales-Tissierellales;f__Anaerovoracaceae;g__S5-A14a;	7.50906e-07	3.75453e-06	0.00216937	0.00689195	0.128742	0.0280063	-0.00501347	0.000676242
k__Bacteria;p__Verrucomicrobiota;c__Verrucomicrobiae;o__Verrucomicrobiales;f__Akkermansiaceae;g__Akkermansia;	0.00188628	0.00688615	0.000662299	0.000715057	0.385299	0.0382009	-0.00163058	0.00407854
k__Bacteria;p__Firmicutes;c__Clostridia;o__Lachnospirales;f__Lachnospiraceae;g__Coprococcus;	0.00995401	0.00634489	0.00785447	0.00763837	0.295898	0.0332515	-0.00189701	0.00609607
k__Bacteria;p__Bacteroidota;c__Bacteroidia;o__Bacteroidales;f__Rikenellaceae;g__Alistipes;	0.00245246	0.00441153	0.00782294	0.00941463	0.0142722	0.00909475	-0.00959606	-0.00114489
k__Bacteria;p__Proteobacteria;c__Gammaproteobacteria;o__Pseudomonadales;f__Pseudomonadaceae;g__Pseudomonas;	4.58053e-05	6.2984e-05	0.00644728	0.00963675	0.0028589	0.00352421	-0.0103794	-0.00242355
k__Bacteria;p__Bacteroidota;c__Bacteroidia;o__Bacteroidales;f__Prevotellaceae;g__Prevotellaceae_UCG-003;	0.00530515	0.00865717	5.25634e-06	2.62817e-05	0.00536635	0.00496139	0.00172638	0.00887341
k__Bacteria;p__Firmicutes;c__Clostridia;o__Peptostreptococcales-Tissierellales;f__Peptostreptococcaceae;g__Peptostreptococcus;	7.50906e-07	3.75453e-06	0.00301188	0.0064308	0.0278599	0.0119803	-0.00566564	-0.000356627
k__Bacteria;p__Actinobacteriota;c__Coriobacteriia;o__Coriobacteriales;f__Atopobiaceae;g__Coriobacteriaceae_UCG-002;	1.20145e-05	3.42226e-05	0.00153485	0.00526292	0.160907	0.0306273	-0.0036953	0.000649627
k__Bacteria;p__Firmicutes;c__Bacilli;o__Erysipelotrichales;f__Erysipelotrichaceae;g__Ileibacterium;	0	0	0.00106478	0.00521492	0.317482	0.0332515	-0.0032174	0.00108783
k__Bacteria;p__Firmicutes;c__Bacilli;o__Staphylococcales;f__Gemellaceae;g__Gemella;	7.50906e-06	3.38429e-05	0.00157014	0.00493569	0.12652	0.0278506	-0.00360003	0.000474757
k__Bacteria;p__Firmicutes;c__Negativicutes;o__Veillonellales-Selenomonadales;f__Veillonellaceae;g__Dialister;	0.00570013	0.00621351	0.00305694	0.00466596	0.0959524	0.0233451	-0.000487783	0.00577416
k__Bacteria;p__Firmicutes;c__Clostridia;o__Monoglobales;f__Monoglobaceae;g__Monoglobus;	0.00668306	0.00568419	0.00263117	0.00356599	0.00437925	0.00476327	0.00134028	0.00676349
k__Bacteria;p__Actinobacteriota;c__Coriobacteriia;o__Coriobacteriales;f__Eggerthellaceae;g__Adlercreutzia;	0.000869549	0.00120626	0.00281439	0.00521236	0.0804269	0.0219961	-0.00414204	0.000252352
k__Bacteria;p__Firmicutes;c__Clostridia;o__Lachnospirales;f__Lachnospiraceae;g__Ruminococcus_gnavus_group;	0.000171957	0.000203972	0.00155287	0.00394968	0.0935676	0.0232882	-0.00301298	0.000251148
k__Bacteria;p__Firmicutes;c__Clostridia;o__Oscillospirales;f__Butyricicoccaceae;g__Butyricicoccus;	0.00612589	0.00591303	0.00255683	0.00309467	0.0111761	0.00779828	0.000862594	0.00627552
k__Bacteria;p__Firmicutes;c__Bacilli;o__Erysipelotrichales;f__Erysipelotrichaceae;g__Faecalibaculum;	1.42672e-05	4.06548e-05	0.00196662	0.00428794	0.0320249	0.0128625	-0.00372239	-0.000182319
k__Bacteria;p__Firmicutes;c__Bacilli;o__Erysipelotrichales;f__Erysipelotrichaceae;g__Faecalitalea;	0.000109632	0.000292821	0.000744899	0.00368548	0.398657	0.0393144	-0.00216034	0.000889812
k__Bacteria;p__Bacteroidota;c__Bacteroidia;o__Bacteroidales;f__Prevotellaceae;g__Alloprevotella;	0.00361937	0.004872	0.000409995	0.00090336	0.00331067	0.00382605	0.00117096	0.00524778
k__Bacteria;p__Bacteroidota;c__Bacteroidia;o__Bacteroidales;f__Barnesiellaceae;g__Barnesiella;	0.000282341	0.000534292	0.00153185	0.00341363	0.0825436	0.0221421	-0.00267222	0.00017321
k__Bacteria;p__Firmicutes;c__Bacilli;o__Erysipelotrichales;f__Erysipelotrichaceae;g__Solobacterium;	0.000493345	0.00200574	0.00117442	0.00315353	0.367573	0.0366399	-0.00219097	0.000828826
k__Bacteria;p__Bacteroidota;c__Bacteroidia;o__Bacteroidales;f__Rikenellaceae;g__Rikenellaceae_RC9_gut_group;	0.00186074	0.00293231	0.000693837	0.00303731	0.173378	0.0308259	-0.000530852	0.00286467
k__Bacteria;p__Bacteroidota;c__Bacteroidia;o__Bacteroidales;f__Prevotellaceae;g__Prevotella;	0.00309674	0.0033911	0.00149806	0.00314679	0.0904812	0.0230767	-0.000261916	0.00345927
k__Bacteria;p__Firmicutes;c__Bacilli;o__Erysipelotrichales;f__Erysipelotrichaceae;g__Dubosiella;	0.00027333	0.000400144	0.00167903	0.00328061	0.0436164	0.0155096	-0.00276782	-4.35745e-05
k__Bacteria;p__Firmicutes;c__Bacilli;o__Erysipelotrichales;f__Erysipelatoclostridiaceae;g__Erysipelatoclostridium;	0.000225272	0.00017316	0.0029045	0.00375318	0.00155898	0.00276817	-0.00422977	-0.00112869
k__Bacteria;p__Actinobacteriota;c__Coriobacteriia;o__Coriobacteriales;f__Eggerthellaceae;g__Senegalimassilia;	0.00127579	0.00135112	0.00207175	0.00339288	0.284107	0.0332515	-0.00228481	0.000692889
k__Bacteria;p__Proteobacteria;c__Gammaproteobacteria;o__Enterobacterales;f__Enterobacteriaceae;g__Enterobacter;	7.2087e-05	0.000316718	0.00144324	0.00314853	0.0402164	0.0150009	-0.00267599	-6.6315e-05
k__Bacteria;p__Fusobacteriota;c__Fusobacteriia;o__Fusobacteriales;f__Fusobacteriaceae;g__Fusobacterium;	1.05127e-05	3.87311e-05	0.000822242	0.00284743	0.16696	0.0306273	-0.00198718	0.000363718
k__Bacteria;p__Actinobacteriota;c__Coriobacteriia;o__Coriobacteriales;f__Eggerthellaceae;g__Eggerthella;	0.000592465	0.000497891	0.00177064	0.00293888	0.0590865	0.0182092	-0.00240504	4.87012e-05
k__Bacteria;p__Firmicutes;c__Clostridia;o__Lachnospirales;f__Lachnospiraceae;g__Sellimonas;	3.75453e-06	1.53278e-05	0.00216862	0.0036337	0.00652519	0.00561189	-0.00366479	-0.000664933
k__Bacteria;p__Firmicutes;c__Clostridia;o__Lachnospirales;f__Lachnospiraceae;g__Lachnoclostridium;	0.000349922	0.00032474	0.00312827	0.00331943	0.000335974	0.00104826	-0.00415372	-0.00140298
k__Bacteria;p__Firmicutes;c__Clostridia;o__Lachnospirales;f__Lachnospiraceae;g__CAG-56;	0.000310875	0.00082582	0.000678819	0.00232859	0.462307	0.0449862	-0.00137719	0.0006413
k__Bacteria;p__Firmicutes;c__Clostridia;o__Peptococcales;f__Peptococcaceae;g__Peptococcus;	0.000110383	0.000275971	0.00101823	0.00247476	0.0804957	0.0219961	-0.00193439	0.000118699
k__Bacteria;p__Firmicutes;c__Clostridia;o__Oscillospirales;f__Ruminococcaceae;g__UBA1819;	0.000189228	0.000173492	0.000992697	0.0022169	0.0832243	0.0221421	-0.00172077	0.000113831
k__Bacteria;p__Firmicutes;c__Clostridia;o__Eubacteriales;f__Eubacteriaceae;g__Eubacterium;	0.000137416	0.000265801	0.00147478	0.00228393	0.00758553	0.00605389	-0.00228516	-0.000389562
k__Bacteria;p__Proteobacteria;c__Gammaproteobacteria;o__Enterobacterales;f__Morganellaceae;g__Proteus;	9.08596e-05	0.000165679	0.0011211	0.00276672	0.0753144	0.0209416	-0.0021739	0.000113417
k__Bacteria;p__Firmicutes;c__Clostridia;o__Lachnospirales;f__Lachnospiraceae;g__Tyzzerella;	0.00337983	0.00356326	0.000174961	0.000324099	0.000151245	0.000699158	0.00172922	0.00468051
k__Bacteria;p__Firmicutes;c__Clostridia;o__Lachnospirales;f__Lachnospiraceae;g__Eisenbergiella;	4.50543e-06	1.89904e-05	0.000634515	0.00175412	0.0851426	0.0224907	-0.00135411	9.4089e-05
k__Bacteria;p__Firmicutes;c__Clostridia;o__Lachnospirales;f__Lachnospiraceae;g__Lachnospiraceae_UCG-001;	6.75815e-06	2.64821e-05	0.000601476	0.00175954	0.104013	0.0244534	-0.00132109	0.00013165
k__Bacteria;p__Firmicutes;c__Bacilli;o__Erysipelotrichales;f__Erysipelotrichaceae;g__Clostridium_innocuum_group;	0.000202745	0.000302991	0.00123824	0.00205676	0.0197505	0.0107412	-0.00189177	-0.000179233
k__Bacteria;p__Firmicutes;c__Clostridia;o__Lachnospirales;f__Lachnospiraceae;g__Eubacterium_eligens_group;	3.45417e-05	7.28433e-05	0.000742646	0.00179728	0.0606483	0.0183841	-0.00145046	3.42567e-05
k__Bacteria;p__Firmicutes;c__Bacilli;o__Lactobacillales;f__Aerococcaceae;g__Aerococcus;	7.50906e-06	1.95392e-05	0.00113312	0.00231454	0.0228701	0.0108394	-0.00208103	-0.000170188
k__Bacteria;p__Firmicutes;c__Clostridia;o__Lachnospirales;f__Lachnospiraceae;g__Lachnospira;	0.000184723	0.000205978	0.00085378	0.00174178	0.0681866	0.020013	-0.001392	5.3884e-05
k__Bacteria;p__Firmicutes;c__Clostridia;o__Lachnospirales;f__Lachnospiraceae;g__Lachnospiraceae_UCG-006;	2.10254e-05	4.82643e-05	0.000993448	0.0018641	0.0154339	0.00909475	-0.00174209	-0.000202757
k__Bacteria;p__Actinobacteriota;c__Actinobacteria;o__Actinomycetales;f__Actinomycetaceae;g__Actinomyces;	0.000169705	0.000203381	0.000566183	0.00128838	0.140998	0.0291303	-0.00093353	0.000140574
k__Bacteria;p__Firmicutes;c__Clostridia;o__Lachnospirales;f__Lachnospiraceae;g__A2;	1.05127e-05	3.02117e-05	0.000432522	0.00137826	0.138936	0.0288656	-0.000991035	0.000147017
k__Bacteria;p__Firmicutes;c__Negativicutes;o__Veillonellales-Selenomonadales;f__Veillonellaceae;g__Megasphaera;	0.000217763	0.000668035	0.000530139	0.0012196	0.268549	0.0332515	-0.000875782	0.000251029
k__Bacteria;p__Desulfobacterota;c__Desulfovibrionia;o__Desulfovibrionales;f__Desulfovibrionaceae;g__Desulfovibrio;	0.000313879	0.000470145	0.000690082	0.00114433	0.138254	0.0288656	-0.000880275	0.000127867
k__Bacteria;p__Proteobacteria;c__Gammaproteobacteria;o__Burkholderiales;f__Sutterellaceae;g__Parasutterella;	0.000259813	0.000413093	0.000973925	0.00130987	0.0145791	0.00909475	-0.00127615	-0.00015207
k__Bacteria;p__Firmicutes;c__Clostridia;o__Peptostreptococcales-Tissierellales;f__Anaerovoracaceae;g__Family_XIII_AD3011_group;	0.000783946	0.000678835	0.00173009	0.00158915	0.00996051	0.00722263	-0.00164973	-0.000242554
k__Bacteria;p__Proteobacteria;c__Gammaproteobacteria;o__Pseudomonadales;f__Moraxellaceae;g__Acinetobacter;	1.50181e-06	7.50906e-06	0.000717115	0.00145613	0.0216108	0.0108236	-0.00131668	-0.000114546
k__Bacteria;p__Firmicutes;c__Negativicutes;o__Veillonellales-Selenomonadales;f__Veillonellaceae;g__Veillonella;	6.98342e-05	0.000291808	0.00118718	0.00180159	0.00517377	0.00496139	-0.00186872	-0.000365978
k__Bacteria;p__Firmicutes;c__Clostridia;o__Lachnospirales;f__Lachnospiraceae;g__Marvinbryantia;	0.00116916	0.000967331	0.000950647	0.0012486	0.492647	0.0475687	-0.000417661	0.000854688
k__Bacteria;p__Firmicutes;c__Clostridia;o__Oscillospirales;f__Oscillospiraceae;g__UCG-005;	0.00156564	0.00126392	0.000916856	0.00123943	0.0730874	0.0206739	-6.30765e-05	0.00136064
k__Bacteria;p__Proteobacteria;c__Gammaproteobacteria;o__Enterobacterales;f__Enterobacteriaceae;g__Citrobacter;	0	0	0.000238037	0.0010227	0.255959	0.0332515	-0.000660188	0.000184114
k__Bacteria;p__Bacteroidota;c__Bacteroidia;o__Bacteroidales;f__Marinifilaceae;g__Odoribacter;	9.61159e-05	0.000134863	0.000517374	0.00101659	0.0506485	0.0167237	-0.000843801	1.28506e-06
k__Bacteria;p__Firmicutes;c__Bacilli;o__Lactobacillales;f__Streptococcaceae;g__Lactococcus;	0.000101372	0.000188351	0.000593216	0.00116759	0.0478925	0.0165527	-0.000978759	-4.92732e-06
k__Bacteria;p__Firmicutes;c__Clostridia;o__Oscillospirales;f__Ruminococcaceae;g__Incertae_Sedis;	0.000655541	0.000493323	0.000875556	0.00107273	0.358117	0.0359883	-0.000700068	0.000260037
k__Bacteria;p__Firmicutes;c__Bacilli;o__Staphylococcales;f__Staphylococcaceae;g__Staphylococcus;	0.000264319	0.000304389	0.000586457	0.0011557	0.188819	0.0321788	-0.00081231	0.000168033
k__Bacteria;p__Firmicutes;c__Negativicutes;o__Veillonellales-Selenomonadales;f__Selenomonadaceae;g__Megamonas;	2.4029e-05	7.9557e-05	0.000285344	0.000951883	0.183858	0.031829	-0.000655316	0.000132685
k__Bacteria;p__Firmicutes;c__Clostridia;o__Lachnospirales;f__Lachnospiraceae;g__Moryella;	0	0	0.000328897	0.000927682	0.0889764	0.0230682	-0.000711825	5.40316e-05
k__Bacteria;p__Firmicutes;c__Clostridia;o__Oscillospirales;f__Oscillospiraceae;g__Intestinimonas;	6.75815e-05	0.000164996	0.000753909	0.00102505	0.00284385	0.00352421	-0.00111378	-0.000258874
k__Bacteria;p__Patescibacteria;c__Saccharimonadia;o__Saccharimonadales;f__Saccharimonadaceae;g__Candidatus_Saccharimonas;	0.000717115	0.000990765	0.000218514	0.000828958	0.0597322	0.0182561	-2.12903e-05	0.00101849
k__Bacteria;p__Bacteroidota;c__Bacteroidia;o__Bacteroidales;f__Prevotellaceae;g__Prevotellaceae_UCG-001;	0.000681072	0.00111333	5.63179e-05	0.000169907	0.0103021	0.00732667	0.000160964	0.00108854
k__Bacteria;p__Firmicutes;c__Clostridia;o__Lachnospirales;f__Lachnospiraceae;g__GCA-900066575;	0.000159192	0.000163128	0.000458053	0.000861294	0.100313	0.0240892	-0.00065943	6.17087e-05
k__Bacteria;p__Firmicutes;c__Clostridia;o__Oscillospirales;f__UCG-010;g__UCG-010;	0.0010325	0.00116448	0.000143423	0.000296618	0.000970748	0.00211175	0.000396035	0.00138211
k__Bacteria;p__Firmicutes;c__Clostridia;o__Peptostreptococcales-Tissierellales;f__Anaerovoracaceae;g__Mogibacterium;	1.42672e-05	2.98204e-05	0.000758415	0.00105332	0.00170339	0.00276817	-0.00117907	-0.000309221
k__Bacteria;p__Firmicutes;c__Negativicutes;o__Veillonellales-Selenomonadales;f__Selenomonadaceae;g__Quinella;	0.000856783	0.00109753	7.50906e-06	2.8159e-05	0.000734144	0.00193927	0.000396119	0.00130243
k__Bacteria;p__Firmicutes;c__Bacilli;o__Erysipelotrichales;f__Erysipelotrichaceae;g__Holdemania;	2.55308e-05	5.13767e-05	0.000333402	0.000733882	0.0470453	0.0164132	-0.000611388	-4.35444e-06
k__Bacteria;p__Firmicutes;c__Bacilli;o__Lactobacillales;f__Carnobacteriaceae;g__Desemzia;	0	0	0.000415251	0.000979351	0.0445364	0.0156859	-0.000819507	-1.09946e-05
k__Bacteria;p__Bacteroidota;c__Bacteroidia;o__Bacteroidales;f__p-2534-18B5_gut_group;g__p-2534-18B5_gut_group;	0.000456551	0.000741989	0	0	0.00517031	0.00496139	0.000150273	0.000762829
k__Bacteria;p__Firmicutes;c__Bacilli;o__Erysipelotrichales;f__Erysipelatoclostridiaceae;g__Coprobacillus;	0.000204997	0.000682042	5.10616e-05	0.00022524	0.292699	0.0332515	-0.000139795	0.000447666
k__Bacteria;p__Proteobacteria;c__Gammaproteobacteria;o__Aeromonadales;f__Succinivibrionaceae;g__Anaerobiospirillum;	0.00104526	0.0011111	0	0	8.82094e-05	0.000593995	0.00058662	0.0015039
k__Bacteria;p__Firmicutes;c__Bacilli;o__Bacillales;f__Planococcaceae;g__Kurthia;	0	0	0.000416002	0.000919599	0.0330419	0.0128625	-0.000795594	-3.641e-05
k__Bacteria;p__Actinobacteriota;c__Coriobacteriia;o__Coriobacteriales;f__Eggerthellaceae;g__Gordonibacter;	3.67944e-05	6.64774e-05	0.000466312	0.000761405	0.00962238	0.00715894	-0.000744756	-0.00011428
k__Bacteria;p__Campilobacterota;c__Campylobacteria;o__Campylobacterales;f__Helicobacteraceae;g__Helicobacter;	0.000645779	0.000899554	0.000399482	0.000599783	0.261175	0.0332515	-0.000190139	0.000682733
k__Bacteria;p__Firmicutes;c__Clostridia;o__Peptostreptococcales-Tissierellales;f__Peptostreptococcales-Tissierellales;g__Fenollaria;	2.25272e-06	8.25427e-06	0.000203495	0.000639458	0.128711	0.0280063	-0.000465215	6.27298e-05
k__Bacteria;p__Firmicutes;c__Clostridia;o__Lachnospirales;f__Lachnospiraceae;g__Eubacterium_ruminantium_group;	0.000467063	0.000817514	0.000282341	0.000583476	0.362869	0.036367	-0.00022027	0.000589715
k__Bacteria;p__Fusobacteriota;c__Fusobacteriia;o__Fusobacteriales;f__Leptotrichiaceae;g__Leptotrichia;	0	0	0.000134412	0.000595093	0.269917	0.0332515	-0.000380054	0.00011123
k__Bacteria;p__Bacteroidota;c__Bacteroidia;o__Bacteroidales;f__Prevotellaceae;g__Prevotellaceae_Ga6A1_group;	0.000337157	0.000647826	0	0	0.0156259	0.00909475	6.97473e-05	0.000604566
k__Bacteria;p__Firmicutes;c__Clostridia;o__Oscillospirales;f__Ruminococcaceae;g__Eubacterium_siraeum_group;	0.000221517	0.000240895	0.000464811	0.000611944	0.0738279	0.0206838	-0.00051146	2.48728e-05
k__Bacteria;p__Firmicutes;c__Bacilli;o__Erysipelotrichales;f__Erysipelotrichaceae;g__Allobaculum;	0.000500103	0.000655182	8.86069e-05	0.000309251	0.00754814	0.00605389	0.000117084	0.000705909
k__Bacteria;p__Firmicutes;c__Bacilli;o__Erysipelotrichales;f__Erysipelotrichaceae;g__Erysipelotrichaceae;	0	0	0.000168203	0.000519663	0.118649	0.0265927	-0.000382709	4.63036e-05
k__Bacteria;p__Firmicutes;c__Clostridia;o__Oscillospirales;f__Oscillospiraceae;g__Oscillibacter;	0.000599223	0.000612343	0.000476825	0.000557335	0.463468	0.0449862	-0.00021064	0.000455435
k__Bacteria;p__Firmicutes;c__Bacilli;o__Bacillales;f__Bacillaceae;g__Bacillus;	0.000117141	0.000287844	0.00030637	0.000667083	0.201942	0.0332515	-0.000484983	0.000106526
k__Bacteria;p__Firmicutes;c__Bacilli;o__Lactobacillales;f__Carnobacteriaceae;g__Carnobacterium;	0	0	0.000321388	0.000726846	0.0368245	0.0140394	-0.000621415	-2.13605e-05
k__Bacteria;p__Cyanobacteria;c__Vampirivibrionia;o__Gastranaerophilales;f__Gastranaerophilales;g__Gastranaerophilales;	0.00039798	0.000557177	5.03107e-05	0.000101343	0.00502327	0.00496139	0.000114669	0.000580669
k__Bacteria;p__Firmicutes;c__Clostridia;o__Oscillospirales;f__Oscillospiraceae;g__Flavonifractor;	7.9596e-05	8.90926e-05	0.000320637	0.000489198	0.0227437	0.0108394	-0.00044562	-3.64611e-05
k__Bacteria;p__Proteobacteria;c__Gammaproteobacteria;o__Burkholderiales;f__Comamonadaceae;g__Delftia;	6.75815e-06	2.3547e-05	0.000437027	0.000619107	0.00196651	0.0027971	-0.000685969	-0.000174569
k__Bacteria;p__Firmicutes;c__Clostridia;o__Lachnospirales;f__Lachnospiraceae;g__Eubacterium_ventriosum_group;	0.00029811	0.00048864	0.000195236	0.000203851	0.338558	0.0342087	-0.000112791	0.000318539
k__Bacteria;p__Firmicutes;c__Bacilli;o__Bacillales;f__Planococcaceae;g__Lysinibacillus;	0	0	0.000287597	0.000607596	0.0263591	0.0117446	-0.0005384	-3.67936e-05
k__Bacteria;p__Firmicutes;c__Clostridia;o__Oscillospirales;f__Oscillospiraceae;g__UCG-003;	8.86069e-05	0.0001514	0.000304117	0.000453953	0.0320064	0.0128625	-0.000411173	-1.9847e-05
k__Bacteria;p__Bacteroidota;c__Bacteroidia;o__Bacteroidales;f__Marinifilaceae;g__Butyricimonas;	0.000127654	0.000204929	0.00030712	0.000504797	0.109424	0.0249957	-0.000401496	4.2563e-05
k__Bacteria;p__Firmicutes;c__Clostridia;o__Lachnospirales;f__Lachnospiraceae;g__Lachnospiraceae_UCG-010;	9.76178e-05	0.000120691	0.000518876	0.000550359	0.000908799	0.00211175	-0.000652761	-0.000189756
k__Bacteria;p__Firmicutes;c__Clostridia;o__Peptostreptococcales-Tissierellales;f__Anaerovoracaceae;g__Eubacterium_nodatum_group;	0.000388218	0.000575398	3.37908e-05	6.31981e-05	0.00526985	0.00496139	0.000115784	0.000593071
k__Bacteria;p__Firmicutes;c__Clostridia;o__Lachnospirales;f__Lachnospiraceae;g__Eubacterium_xylanophilum_group;	0.000795209	0.000432378	0.000476074	0.000524008	0.0231551	0.0108394	4.56897e-05	0.00059258
k__Bacteria;p__Firmicutes;c__Clostridia;o__Clostridia_vadinBB60_group;f__Clostridia_vadinBB60_group;g__Clostridia_vadinBB60_group;	9.98705e-05	0.000192722	0.000179466	0.000419562	0.394795	0.0390377	-0.000267319	0.000108127
k__Bacteria;p__Firmicutes;c__Clostridia;o__Lachnospirales;f__Lachnospiraceae;g__Frisingicoccus;	7.73433e-05	0.000141556	0.000135163	0.000355856	0.455949	0.0446076	-0.000213955	9.83151e-05
k__Bacteria;p__Firmicutes;c__Clostridia;o__Oscillospirales;f__Ruminococcaceae;g__Anaerotruncus;	1.05127e-05	2.36714e-05	0.000292102	0.000391875	0.00147522	0.00276817	-0.00044358	-0.000119599
k__Bacteria;p__Firmicutes;c__Clostridia;o__Peptostreptococcales-Tissierellales;f__Anaerovoracaceae;g__Family_XIII_UCG-001;	5.85707e-05	0.000159597	0.000225272	0.000389768	0.0565239	0.0178813	-0.000338319	4.9173e-06
k__Bacteria;p__Actinobacteriota;c__Coriobacteriia;o__Coriobacteriales;f__Eggerthellaceae;g__Enterorhabdus;	0.000274832	0.000436435	0.000530139	0.000458916	0.0494658	0.0167237	-0.000509995	-6.21144e-07
k__Bacteria;p__Firmicutes;c__Bacilli;o__Staphylococcales;f__Staphylococcaceae;g__Jeotgalicoccus;	0.000413749	0.00040548	3.37908e-05	7.83444e-05	9.82563e-05	0.000593995	0.000210112	0.000549804
k__Bacteria;p__Actinobacteriota;c__Actinobacteria;o__Micrococcales;f__Bogoriellaceae;g__Georgenia;	0	0	0.000199741	0.000430165	0.0290602	0.0122124	-0.000377304	-2.21774e-05
k__Bacteria;p__Firmicutes;c__Bacilli;o__Lactobacillales;f__Leuconostocaceae;g__Leuconostoc;	3.00362e-06	1.50181e-05	8.25996e-05	0.000281381	0.170605	0.0306273	-0.000195875	3.66828e-05
k__Bacteria;p__Proteobacteria;c__Gammaproteobacteria;o__Enterobacterales;f__Erwiniaceae;g__Pantoea;	0	0	0.000143423	0.000336509	0.0435295	0.0155096	-0.000282327	-4.51895e-06
k__Bacteria;p__Firmicutes;c__Clostridia;o__Lachnospirales;f__Lachnospiraceae;g__Eubacterium_fissicatena_group;	5.25634e-06	1.83934e-05	0.000264319	0.000310219	0.000340147	0.00104826	-0.000387292	-0.000130833
k__Bacteria;p__Proteobacteria;c__Gammaproteobacteria;o__Xanthomonadales;f__Xanthomonadaceae;g__Pseudoxanthomonas;	0	0	0.000226023	0.000432161	0.0151793	0.00909475	-0.00040441	-4.76353e-05
k__Bacteria;p__Firmicutes;c__Clostridia;o__Peptostreptococcales-Tissierellales;f__Anaerovoracaceae;g__Eubacterium_brachy_group;	0.000133661	9.699e-05	0.00031538	0.000364378	0.02295	0.0108394	-0.000336353	-2.70858e-05
k__Bacteria;p__Proteobacteria;c__Alphaproteobacteria;o__Rhizobiales;f__Beijerinckiaceae;g__Methylobacterium-Methylorubrum;	1.50181e-06	7.50906e-06	0.000120145	0.000273065	0.0399786	0.0150009	-0.000231392	-5.89378e-06
k__Bacteria;p__Firmicutes;c__Clostridia;o__Oscillospirales;f__Ruminococcaceae;g__Ruminococcaceae;	0.000305619	0.000313215	3.07871e-05	7.58455e-05	0.000222135	0.000912764	0.000142539	0.000407124
k__Bacteria;p__Bacteroidota;c__Bacteroidia;o__Bacteroidales;f__Prevotellaceae;g__Paraprevotella;	0.000147178	0.00027811	0.000217763	0.000268619	0.365932	0.0365749	-0.000226074	8.49038e-05
k__Bacteria;p__Proteobacteria;c__Gammaproteobacteria;o__Burkholderiales;f__Sutterellaceae;g__Sutterella;	0.000150181	0.000273011	9.08596e-05	0.000184068	0.372813	0.0370623	-7.35678e-05	0.000192211
k__Bacteria;p__Firmicutes;c__Clostridia;o__Peptostreptococcales-Tissierellales;f__Peptostreptococcaceae;g__Paraclostridium;	4.8058e-05	0.000225147	0	0	0.296473	0.0332515	-4.4878e-05	0.000140994
k__Bacteria;p__Actinobacteriota;c__Actinobacteria;o__Micrococcales;f__Micrococcaceae;g__Rothia;	1.80217e-05	4.31771e-05	0.000145676	0.000260363	0.0230995	0.0108394	-0.000236295	-1.90132e-05
k__Bacteria;p__Firmicutes;c__Negativicutes;o__Acidaminococcales;f__Acidaminococcaceae;g__Acidaminococcus;	4.35525e-05	0.000122948	0.000165199	0.00025081	0.0362888	0.0139793	-0.000235069	-8.22423e-06
k__Bacteria;p__Firmicutes;c__Clostridia;o__Oscillospirales;f__Ruminococcaceae;g__Negativibacillus;	0.000150932	0.000162439	0.000108881	0.000223045	0.450142	0.0441562	-6.91771e-05	0.000153279
k__Bacteria;p__Bacteroidota;c__Bacteroidia;o__Bacteroidales;f__Prevotellaceae;g__Prevotellaceae_NK3B31_group;	1.05127e-05	2.36714e-05	0.000156188	0.000309308	0.0273467	0.0119803	-0.000273647	-1.77046e-05
k__Bacteria;p__Proteobacteria;c__Gammaproteobacteria;o__Burkholderiales;f__Alcaligenaceae;g__Pusillimonas;	0	0	0.000100621	0.000266031	0.0707338	0.0204362	-0.000210434	9.1909e-06
k__Bacteria;p__Firmicutes;c__Clostridia;o__Lachnospirales;f__Lachnospiraceae;g__Epulopiscium;	0	0	3.67944e-05	0.000183972	0.327287	0.0332515	-0.000112734	3.91455e-05
k__Bacteria;p__Fusobacteriota;c__Fusobacteriia;o__Fusobacteriales;f__Fusobacteriaceae;g__Cetobacterium;	0	0	3.67944e-05	0.000183972	0.327287	0.0332515	-0.000112734	3.91455e-05
k__Bacteria;p__Actinobacteriota;c__Coriobacteriia;o__Coriobacteriales;f__Eggerthellaceae;g__Enteroscipio;	0	0	7.2087e-05	0.000189879	0.0697557	0.0203124	-0.000150465	6.29133e-06
k__Bacteria;p__Actinobacteriota;c__Actinobacteria;o__Micrococcales;f__Dermabacteraceae;g__Brachybacterium;	5.70688e-05	0.000106536	0.000138918	0.000298351	0.206284	0.0332515	-0.000211244	4.75464e-05
k__Bacteria;p__Cyanobacteria;c__Cyanobacteriia;o__Chloroplast;f__Chloroplast;g__Chloroplast;	1.42672e-05	5.63909e-05	0.00011639	0.000260234	0.0660997	0.0197134	-0.000211539	7.29309e-06
k__Bacteria;p__Firmicutes;c__Clostridia;o__Oscillospirales;f__Ruminococcaceae;g__DTU089;	5.25634e-06	1.83934e-05	8.41014e-05	0.000193816	0.0539356	0.0174967	-0.000159133	1.44264e-06
k__Bacteria;p__Firmicutes;c__Clostridia;o__Oscillospirales;f__Clostridium_methylpentosum_group;g__Clostridium_methylpentosum_group;	7.50906e-06	1.7137e-05	5.85707e-05	0.000173018	0.154725	0.0306273	-0.000122756	2.0633e-05
k__Bacteria;p__Firmicutes;c__Bacilli;o__Lactobacillales;f__Aerococcaceae;g__Facklamia;	0.000151683	0.000214515	0	0	0.0016874	0.00276817	6.31354e-05	0.000240231
k__Bacteria;p__Proteobacteria;c__Gammaproteobacteria;o__Burkholderiales;f__Oxalobacteraceae;g__Oxalobacter;	1.42672e-05	3.76546e-05	8.25996e-05	0.000206072	0.115139	0.0259636	-0.000154518	1.78531e-05
k__Bacteria;p__Firmicutes;c__Clostridia;o__Peptostreptococcales-Tissierellales;f__Peptostreptococcales-Tissierellales;g__Peptoniphilus;	9.01087e-06	1.80712e-05	5.63179e-05	0.000150767	0.132024	0.0282221	-0.000109893	1.52793e-05
k__Bacteria;p__Firmicutes;c__Clostridia;o__Lachnospirales;f__Lachnospiraceae;g__Lactonifactor;	3.75453e-06	1.87726e-05	0.000111134	0.000183448	0.00755295	0.00605389	-0.000183416	-3.13432e-05
k__Bacteria;p__Firmicutes;c__Clostridia;o__Oscillospirales;f__Oscillospiraceae;g__Papillibacter;	0.000135914	0.000170621	1.27654e-05	2.85319e-05	0.00149863	0.00276817	5.19411e-05	0.000194356
k__Bacteria;p__Actinobacteriota;c__Actinobacteria;o__Micrococcales;f__Micrococcaceae;g__Glutamicibacter;	0	0	0.000136665	0.000257313	0.0138421	0.00909475	-0.000242878	-3.04512e-05
k__Bacteria;p__Firmicutes;c__Bacilli;o__Erysipelotrichales;f__Erysipelatoclostridiaceae;g__Candidatus_Stoquefichus;	0.000179466	0.000176193	1.35163e-05	3.13752e-05	9.13994e-05	0.000593995	9.23094e-05	0.000239591
k__Bacteria;p__Firmicutes;c__Bacilli;o__Erysipelotrichales;f__Erysipelatoclostridiaceae;g__Sharpea;	0	0	5.03107e-05	0.000149074	0.104475	0.0244534	-0.000111845	1.12241e-05
k__Bacteria;p__Firmicutes;c__Clostridia;o__Oscillospirales;f__Ruminococcaceae;g__Fournierella;	0.000246297	0.000194512	2.92853e-05	8.22005e-05	1.29609e-05	0.000414128	0.000131017	0.000303007
k__Bacteria;p__Bacteroidota;c__Bacteroidia;o__Bacteroidales;f__Bacteroidales_RF16_group;g__Bacteroidales_RF16_group;	0.000126903	0.000180897	0	0	0.00180804	0.002786	5.22324e-05	0.000201574
k__Bacteria;p__Firmicutes;c__Negativicutes;o__Veillonellales-Selenomonadales;f__Veillonellaceae;g__Allisonella;	0	0	4.58053e-05	0.000136353	0.105997	0.0245483	-0.000102089	1.04784e-05
k__Bacteria;p__Firmicutes;c__Clostridia;o__Oscillospirales;f__Butyricicoccaceae;g__UCG-009;	0.000228275	0.000164968	3.60435e-05	0.000116974	2.23965e-05	0.000414128	0.000110679	0.000273785
k__Bacteria;p__Proteobacteria;c__Gammaproteobacteria;o__Pseudomonadales;f__Moraxellaceae;g__Psychrobacter;	9.01087e-05	0.000151737	4.50543e-06	1.55937e-05	0.00967909	0.00715894	2.27081e-05	0.000148498
k__Bacteria;p__Firmicutes;c__Clostridia;o__Lachnospirales;f__Lachnospiraceae;g__Lachnospiraceae_FCS020_group;	2.92853e-05	8.05767e-05	9.61159e-05	0.000156719	0.0660093	0.0197134	-0.000138318	4.65711e-06
k__Bacteria;p__Fibrobacterota;c__Fibrobacteria;o__Fibrobacterales;f__Fibrobacteraceae;g__Fibrobacter;	9.46141e-05	0.000167512	0	0	0.00938784	0.00715894	2.54686e-05	0.00016376
k__Bacteria;p__Proteobacteria;c__Gammaproteobacteria;o__Xanthomonadales;f__Xanthomonadaceae;g__Stenotrophomonas;	0	0	8.03469e-05	0.000152752	0.0146733	0.00909475	-0.0001434	-1.72939e-05
k__Bacteria;p__Firmicutes;c__Bacilli;o__Erysipelotrichales;f__Erysipelotrichaceae;g__Merdibacter;	0	0	3.30399e-05	0.000124439	0.196815	0.0331035	-8.44056e-05	1.83259e-05
k__Bacteria;p__Firmicutes;c__Bacilli;o__Lactobacillales;f__Vagococcaceae;g__Vagococcus;	6.75815e-05	0.000147219	0	0	0.0307603	0.0126396	6.81262e-06	0.00012835
k__Bacteria;p__Firmicutes;c__Clostridia;o__Lachnospirales;f__Lachnospiraceae;g__Hungatella;	8.25996e-06	2.54645e-05	8.18487e-05	0.000152016	0.024746	0.0112981	-0.000137034	-1.01437e-05
k__Bacteria;p__Firmicutes;c__Clostridia;o__Lachnospirales;f__Lachnospiraceae;g__Lachnospiraceae_UCG-004;	3.60435e-05	9.49396e-05	7.2087e-05	0.000133809	0.278091	0.0332515	-0.000102206	3.01193e-05
k__Bacteria;p__Desulfobacterota;c__Desulfovibrionia;o__Desulfovibrionales;f__Desulfovibrionaceae;g__Bilophila;	1.72708e-05	4.26433e-05	0.00016595	0.000150541	5.55143e-05	0.000593995	-0.000212798	-8.45611e-05
k__Bacteria;p__Actinobacteriota;c__Actinobacteria;o__Micrococcales;f__Micrococcaceae;g__Enteractinococcus;	2.17763e-05	4.68314e-05	5.93216e-05	0.000147983	0.236338	0.0332515	-0.000101059	2.59683e-05
k__Bacteria;p__Firmicutes;c__Clostridia;o__Lachnospirales;f__Lachnospiraceae;g__Tuzzerella;	0.000141921	0.000130408	6.00725e-05	0.000124406	0.0277034	0.0119803	9.36907e-06	0.000154328
k__Bacteria;p__Actinobacteriota;c__Coriobacteriia;o__Coriobacteriales;f__Atopobiaceae;g__Libanicoccus;	0	0	2.17763e-05	0.000108881	0.327287	0.0332515	-6.67203e-05	2.31677e-05
k__Bacteria;p__Firmicutes;c__Clostridia;o__Lachnospirales;f__Lachnospiraceae;g__Butyrivibrio;	0	0	3.52926e-05	0.000112547	0.129996	0.0281137	-8.17498e-05	1.11646e-05
k__Bacteria;p__Proteobacteria;c__Gammaproteobacteria;o__Burkholderiales;f__Alcaligenaceae;g__Paenalcaligenes;	0.000102874	0.000147927	0	0	0.00194924	0.0027971	4.18128e-05	0.000163935
k__Bacteria;p__Proteobacteria;c__Alphaproteobacteria;o__Caulobacterales;f__Caulobacteraceae;g__Brevundimonas;	3.00362e-06	1.50181e-05	4.8058e-05	0.000126638	0.089684	0.0230682	-9.7618e-05	7.50933e-06
k__Bacteria;p__Firmicutes;c__Bacilli;o__Lactobacillales;f__Carnobacteriaceae;g__Atopostipes;	6.45779e-05	0.000109473	5.25634e-06	1.99261e-05	0.0131292	0.00899141	1.35412e-05	0.000105102
k__Bacteria;p__Firmicutes;c__Clostridia;o__Lachnospirales;f__Lachnospiraceae;g__Anaerocolumna;	0	0	6.08234e-05	0.000134422	0.0330042	0.0128625	-0.00011631	-5.33658e-06
k__Bacteria;p__Firmicutes;c__Clostridia;o__Lachnospirales;f__Defluviitaleaceae;g__Defluviitaleaceae_UCG-011;	0.000166701	0.000148541	6.08234e-05	0.000100552	0.00514906	0.00496139	3.34883e-05	0.000178267
k__Bacteria;p__Firmicutes;c__Clostridia;o__Oscillospirales;f__Ruminococcaceae;g__Harryflintia;	1.87726e-05	4.05535e-05	4.73071e-05	0.000112129	0.240803	0.0332515	-7.72256e-05	2.01568e-05
k__Bacteria;p__Firmicutes;c__Clostridia;o__Lachnospirales;f__Lachnospiraceae;g__Lachnoanaerobaculum;	0	0	2.02745e-05	9.0343e-05	0.272929	0.0332515	-5.75662e-05	1.70173e-05
k__Bacteria;p__Proteobacteria;c__Alphaproteobacteria;o__Rhizobiales;f__Rhizobiaceae;g__Allorhizobium-Neorhizobium-Pararhizobium-Rhizobium;	0	0	6.08234e-05	0.00012361	0.0214644	0.0108236	-0.000111847	-9.79969e-06
k__Bacteria;p__Firmicutes;c__Bacilli;o__Lactobacillales;f__Carnobacteriaceae;g__Jeotgalibaca;	0	0	4.20507e-05	0.000115377	0.0808909	0.0219961	-8.96759e-05	5.57444e-06
k__Bacteria;p__Firmicutes;c__Clostridia;o__Peptostreptococcales-Tissierellales;f__Peptostreptococcales-Tissierellales;g__Anaerococcus;	7.50906e-07	3.75453e-06	2.62817e-05	8.92112e-05	0.165661	0.0306273	-6.23811e-05	1.13195e-05
k__Bacteria;p__Proteobacteria;c__Alphaproteobacteria;o__Sphingomonadales;f__Sphingomonadaceae;g__Sphingomonas;	3.75453e-05	8.32513e-05	1.5769e-05	3.81967e-05	0.242866	0.0332515	-1.54659e-05	5.90184e-05
k__Bacteria;p__Verrucomicrobiota;c__Verrucomicrobiae;o__Pedosphaerales;f__Pedosphaeraceae;g__Pedosphaeraceae;	1.50181e-05	7.50906e-05	0	0	0.327287	0.0332515	-1.59778e-05	4.6014e-05
k__Bacteria;p__Firmicutes;c__Clostridia;o__Lachnospirales;f__Lachnospiraceae;g__Shuttleworthia;	0	0	2.10254e-05	7.97046e-05	0.199631	0.033106	-5.39258e-05	1.18751e-05
k__Bacteria;p__Proteobacteria;c__Alphaproteobacteria;o__Rhizobiales;f__Rhizobiaceae;g__Aminobacter;	0	0	2.10254e-05	7.76516e-05	0.188404	0.0321788	-5.30784e-05	1.10276e-05
k__Bacteria;p__Proteobacteria;c__Gammaproteobacteria;o__Enterobacterales;f__Enterobacteriaceae;g__Plesiomonas;	0	0	1.42672e-05	7.1336e-05	0.327287	0.0332515	-4.37133e-05	1.51789e-05
k__Bacteria;p__Bacteroidota;c__Bacteroidia;o__Sphingobacteriales;f__Sphingobacteriaceae;g__Sphingobacterium;	0	0	3.67944e-05	8.59383e-05	0.0426594	0.0154668	-7.2268e-05	-1.32081e-06
k__Bacteria;p__Actinobacteriota;c__Coriobacteriia;o__Coriobacteriales;f__Eggerthellaceae;g__Parvibacter;	3.00362e-06	1.50181e-05	6.75815e-05	0.000107158	0.00628321	0.00553244	-0.000109154	-2.00022e-05
k__Bacteria;p__Bacteroidota;c__Bacteroidia;o__Bacteroidales;f__Rikenellaceae;g__dgA-11_gut_group;	6.00725e-05	0.00010325	0	0	0.00769392	0.00605389	1.74531e-05	0.000102692
k__Bacteria;p__Proteobacteria;c__Gammaproteobacteria;o__Alteromonadales;f__Pseudoalteromonadaceae;g__Pseudoalteromonas;	0	0	5.40652e-05	0.000101719	0.0137806	0.00909475	-9.60529e-05	-1.20775e-05
k__Bacteria;p__Actinobacteriota;c__Actinobacteria;o__Micrococcales;f__Microbacteriaceae;g__Curtobacterium;	0	0	1.35163e-05	6.75815e-05	0.327287	0.0332515	-4.14126e-05	1.438e-05
k__Bacteria;p__Firmicutes;c__Bacilli;o__Bacillales;f__Planococcaceae;g__Sporosarcina;	9.61159e-05	0.000104285	0	0	0.000112434	0.000593995	5.30691e-05	0.000139163
k__Bacteria;p__Actinobacteriota;c__Coriobacteriia;o__Coriobacteriales;f__Eggerthellaceae;g__CHKCI002;	3.67944e-05	9.12423e-05	6.00725e-06	3.00362e-05	0.119828	0.0266953	-8.49712e-06	7.00714e-05
k__Bacteria;p__Firmicutes;c__Clostridia;o__Oscillospirales;f__Ruminococcaceae;g__Paludicola;	5.40652e-05	8.65919e-05	1.65199e-05	5.40074e-05	0.0732335	0.0206739	-3.69939e-06	7.879e-05
k__Bacteria;p__Firmicutes;c__Clostridia;o__Lachnospirales;f__Lachnospiraceae;g__Lachnospiraceae_NK3A20_group;	1.42672e-05	6.39557e-05	0	0	0.275724	0.0332515	-1.21324e-05	4.06668e-05
k__Bacteria;p__Bacteroidota;c__Bacteroidia;o__Flavobacteriales;f__Weeksellaceae;g__Moheibacter;	0	0	4.65562e-05	9.37255e-05	0.0203819	0.0107679	-8.52441e-05	-7.86819e-06
k__Bacteria;p__Actinobacteriota;c__Actinobacteria;o__Bifidobacteriales;f__Bifidobacteriaceae;g__Alloscardovia;	0	0	1.12636e-05	5.63179e-05	0.327287	0.0332515	-3.45105e-05	1.19833e-05
k__Bacteria;p__Firmicutes;c__Bacilli;o__Bacillales;f__Bacillaceae;g__Oceanobacillus;	3.07871e-05	7.50671e-05	1.20145e-05	3.15433e-05	0.257492	0.0332515	-1.439e-05	5.19353e-05
k__Bacteria;p__Firmicutes;c__Clostridia;o__Lachnospirales;f__Lachnospiraceae;g__Oribacterium;	0	0	1.50181e-05	5.65781e-05	0.19693	0.0331035	-3.83724e-05	8.33616e-06
k__Bacteria;p__Firmicutes;c__Clostridia;o__Clostridiales;f__Clostridiaceae;g__Clostridium_sensu_stricto_8;	0	0	1.5769e-05	5.46453e-05	0.161987	0.0306273	-3.83255e-05	6.78744e-06
k__Bacteria;p__Firmicutes;c__Bacilli;o__Paenibacillales;f__Paenibacillaceae;g__Paenibacillus;	2.25272e-06	1.12636e-05	2.32781e-05	7.09232e-05	0.155576	0.0306273	-5.05928e-05	8.54208e-06
k__Bacteria;p__Proteobacteria;c__Gammaproteobacteria;o__Enterobacterales;f__Enterobacteriaceae;g__Pseudocitrobacter;	0	0	9.76178e-06	4.88089e-05	0.327287	0.0332515	-2.99091e-05	1.03855e-05
k__Bacteria;p__Firmicutes;c__Bacilli;o__Lactobacillales;f__Aerococcaceae;g__Abiotrophia;	1.50181e-06	7.50906e-06	1.20145e-05	4.96323e-05	0.305015	0.0332515	-3.11851e-05	1.01598e-05
k__Bacteria;p__Actinobacteriota;c__Actinobacteria;o__Micrococcales;f__Cellulomonadaceae;g__Cellulomonas;	9.76178e-06	4.88089e-05	0	0	0.327287	0.0332515	-1.03855e-05	2.99091e-05
k__Bacteria;p__Firmicutes;c__Clostridia;o__Lachnospirales;f__Lachnospiraceae;g__ASF356;	1.50181e-06	7.50906e-06	1.87726e-05	5.86176e-05	0.156512	0.0306273	-4.16238e-05	7.08209e-06
k__Bacteria;p__Proteobacteria;c__Alphaproteobacteria;o__Rhodobacterales;f__Rhodobacteraceae;g__Paracoccus;	1.50181e-06	7.50906e-06	3.45417e-05	7.05911e-05	0.0285185	0.0121225	-6.23086e-05	-3.77115e-06
k__Bacteria;p__Firmicutes;c__Bacilli;o__Bacillales;f__Planococcaceae;g__Solibacillus;	0	0	9.01087e-06	4.50543e-05	0.327287	0.0332515	-2.76084e-05	9.58665e-06
k__Bacteria;p__Actinobacteriota;c__Coriobacteriia;o__Coriobacteriales;f__Atopobiaceae;g__Atopobium;	6.75815e-06	2.70309e-05	2.70326e-05	6.43676e-05	0.156159	0.0306273	-4.87081e-05	8.15919e-06
k__Bacteria;p__Proteobacteria;c__Gammaproteobacteria;o__Burkholderiales;f__Alcaligenaceae;g__Achromobacter;	2.70326e-05	5.20017e-05	3.75453e-06	1.53278e-05	0.0405632	0.0150009	1.07271e-06	4.54835e-05
k__Bacteria;p__Patescibacteria;c__Saccharimonadia;o__Saccharimonadales;f__Saccharimonadaceae;g__TM7x;	4.50543e-06	1.12113e-05	1.95236e-05	4.5817e-05	0.123095	0.0272589	-3.43792e-05	4.34295e-06
k__Bacteria;p__Firmicutes;c__Clostridia;o__Oscillospirales;f__Butyricicoccaceae;g__UCG-008;	1.5769e-05	4.58811e-05	1.50181e-06	7.50906e-06	0.137353	0.0288609	-4.87207e-06	3.34065e-05
k__Bacteria;p__Firmicutes;c__Bacilli;o__Bacillales;f__Bacillaceae;g__Pseudogracilibacillus;	2.70326e-05	4.90968e-05	1.50181e-06	5.19791e-06	0.016068	0.00909475	5.17497e-06	4.58866e-05
k__Bacteria;p__Firmicutes;c__Clostridia;o__Lachnospirales;f__Lachnospiraceae;g__Bacteroides_pectinophilus_group;	9.01087e-06	3.79808e-05	0	0	0.247138	0.0332515	-6.66683e-06	2.46886e-05
k__Bacteria;p__Synergistota;c__Synergistia;o__Synergistales;f__Synergistaceae;g__Cloacibacillus;	0	0	7.50906e-06	3.75453e-05	0.327287	0.0332515	-2.3007e-05	7.98888e-06
k__Bacteria;p__Firmicutes;c__Bacilli;o__Erysipelotrichales;f__Erysipelotrichaceae;g__Dielma;	1.50181e-06	7.50906e-06	1.12636e-05	4.12714e-05	0.25535	0.0332515	-2.70208e-05	7.49722e-06
k__Bacteria;p__Proteobacteria;c__Alphaproteobacteria;o__Rhizobiales;f__Rhizobiaceae;g__Ochrobactrum;	0	0	1.27654e-05	4.42652e-05	0.162248	0.0306273	-3.10372e-05	5.5064e-06
k__Bacteria;p__Firmicutes;c__Bacilli;o__Acholeplasmatales;f__Acholeplasmataceae;g__Anaeroplasma;	1.50181e-06	5.19791e-06	1.27654e-05	3.8973e-05	0.164498	0.0306273	-2.74639e-05	4.93669e-06
k__Bacteria;p__Firmicutes;c__Bacilli;o__Bacillales;f__Planococcaceae;g__Rummeliibacillus;	0	0	6.75815e-06	3.37908e-05	0.327287	0.0332515	-2.07063e-05	7.18999e-06
k__Bacteria;p__Bacteroidota;c__Bacteroidia;o__Bacteroidales;f__Rs-E47_termite_group;g__Rs-E47_termite_group;	9.76178e-06	3.64015e-05	3.75453e-06	1.87726e-05	0.468099	0.0453167	-1.0607e-05	2.26214e-05
k__Bacteria;p__Proteobacteria;c__Gammaproteobacteria;o__Xanthomonadales;f__Xanthomonadaceae;g__Lysobacter;	0	0	2.10254e-05	5.06398e-05	0.0487766	0.0167021	-4.19284e-05	-1.22293e-07
k__Archaea;p__Euryarchaeota;c__Methanobacteria;o__Methanobacteriales;f__Methanobacteriaceae;g__Methanosphaera;	0	0	6.75815e-06	3.37908e-05	0.327287	0.0332515	-2.07063e-05	7.18999e-06
k__Bacteria;p__Actinobacteriota;c__Actinobacteria;o__Micrococcales;f__Promicromonosporaceae;g__Cellulosimicrobium;	0	0	6.75815e-06	3.37908e-05	0.327287	0.0332515	-2.07063e-05	7.18999e-06
k__Bacteria;p__Proteobacteria;c__Alphaproteobacteria;o__Acetobacterales;f__Acetobacteraceae;g__Roseomonas;	0	0	2.10254e-05	4.54438e-05	0.0295876	0.0122943	-3.97836e-05	-2.2671e-06
k__Bacteria;p__Firmicutes;c__Clostridia;o__Clostridiales;f__Clostridiaceae;g__Candidatus_Arthromitus;	1.12636e-05	2.86757e-05	1.95236e-05	4.77012e-05	0.462469	0.0449862	-3.07691e-05	1.42492e-05
k__Bacteria;p__Proteobacteria;c__Gammaproteobacteria;o__Burkholderiales;f__Alcaligenaceae;g__Bordetella;	0	0	6.00725e-06	3.00362e-05	0.327287	0.0332515	-1.84056e-05	6.3911e-06
k__Bacteria;p__Bacteroidota;c__Bacteroidia;o__Bacteroidales;f__Muribaculaceae;g__Muribaculum;	0	0	9.76178e-06	3.47505e-05	0.172965	0.0308259	-2.41061e-05	4.58254e-06
k__Bacteria;p__Elusimicrobiota;c__Elusimicrobia;o__Elusimicrobiales;f__Elusimicrobiaceae;g__Elusimicrobium;	1.87726e-05	3.90784e-05	0	0	0.0244069	0.0112826	2.64188e-06	3.49034e-05
k__Bacteria;p__Bacteroidota;c__Bacteroidia;o__Bacteroidales;f__Barnesiellaceae;g__Coprobacter;	0	0	1.05127e-05	3.67867e-05	0.165929	0.0306273	-2.56975e-05	4.67213e-06
k__Bacteria;p__Actinobacteriota;c__Actinobacteria;o__Micrococcales;f__Microbacteriaceae;g__Leucobacter;	1.50181e-06	7.50906e-06	1.12636e-05	3.67548e-05	0.204642	0.0332515	-2.5184e-05	5.66045e-06
k__Bacteria;p__Spirochaetota;c__Spirochaetia;o__Spirochaetales;f__Spirochaetaceae;g__Treponema;	2.25272e-05	4.30135e-05	0	0	0.0150564	0.00909475	4.77206e-06	4.02823e-05
k__Bacteria;p__Proteobacteria;c__Gammaproteobacteria;o__Burkholderiales;f__Comamonadaceae;g__Aquabacterium;	5.25634e-06	2.62817e-05	0	0	0.327287	0.0332515	-5.59221e-06	1.61049e-05
k__Bacteria;p__Proteobacteria;c__Alphaproteobacteria;o__Rhizobiales;f__Xanthobacteraceae;g__Bradyrhizobium;	5.25634e-06	2.62817e-05	0	0	0.327287	0.0332515	-5.59221e-06	1.61049e-05
k__Bacteria;p__Actinobacteriota;c__Actinobacteria;o__Corynebacteriales;f__Nocardiaceae;g__Rhodococcus;	0	0	1.27654e-05	3.32829e-05	0.067123	0.0198585	-2.65039e-05	9.73092e-07
k__Bacteria;p__Firmicutes;c__Clostridia;o__Oscillospirales;f__Ruminococcaceae;g__Candidatus_Soleaferrea;	2.4029e-05	3.85182e-05	1.05127e-05	2.92235e-05	0.169072	0.0306273	-5.96281e-06	3.29954e-05
k__Bacteria;p__Proteobacteria;c__Gammaproteobacteria;o__Burkholderiales;f__Alcaligenaceae;g__Parapusillimonas;	0	0	8.25996e-06	2.97217e-05	0.177423	0.031394	-2.05285e-05	4.00855e-06
k__Bacteria;p__Proteobacteria;c__Gammaproteobacteria;o__Burkholderiales;f__Alcaligenaceae;g__Verticiella;	0	0	9.76178e-06	3.38949e-05	0.162783	0.0306273	-2.37529e-05	4.22935e-06
k__Bacteria;p__Proteobacteria;c__Alphaproteobacteria;o__Sphingomonadales;f__Sphingomonadaceae;g__DSSF69;	0	0	4.50543e-06	2.25272e-05	0.327287	0.0332515	-1.38042e-05	4.79333e-06
k__Bacteria;p__Bacteroidota;c__Bacteroidia;o__Flavobacteriales;f__Weeksellaceae;g__Chryseobacterium;	0	0	4.50543e-06	2.25272e-05	0.327287	0.0332515	-1.38042e-05	4.79333e-06
k__Bacteria;p__Firmicutes;c__Clostridia;o__Oscillospirales;f__Oscillospiraceae;g__UCG-007;	2.4029e-05	3.49191e-05	0	0	0.00213307	0.00292164	9.61507e-06	3.84429e-05
k__Bacteria;p__Actinobacteriota;c__Actinobacteria;o__Micrococcales;f__Micrococcaceae;g__Kocuria;	0	0	9.01087e-06	2.71609e-05	0.110171	0.0249957	-2.02224e-05	2.20061e-06
k__Bacteria;p__Actinobacteriota;c__Actinobacteria;o__Corynebacteriales;f__Dietziaceae;g__Dietzia;	3.75453e-06	1.53278e-05	1.95236e-05	3.6946e-05	0.0573994	0.0178813	-3.20638e-05	5.2572e-07
k__Bacteria;p__Firmicutes;c__Clostridia;o__Oscillospirales;f__Ruminococcaceae;g__Caproiciproducens;	0	0	2.62817e-05	4.0914e-05	0.00373229	0.00418259	-4.31702e-05	-9.39322e-06
k__Bacteria;p__Proteobacteria;c__Gammaproteobacteria;o__Enterobacterales;f__Enterobacteriaceae;g__Kosakonia;	0	0	4.50543e-06	2.25272e-05	0.327287	0.0332515	-1.38042e-05	4.79333e-06
k__Bacteria;p__Proteobacteria;c__Alphaproteobacteria;o__Rhizobiales;f__Devosiaceae;g__Devosia;	1.50181e-06	7.50906e-06	1.27654e-05	3.19319e-05	0.0976095	0.0235931	-2.47332e-05	2.20599e-06
k__Bacteria;p__Actinobacteriota;c__Actinobacteria;o__Propionibacteriales;f__Nocardioidaceae;g__Aeromicrobium;	0	0	6.00725e-06	2.3447e-05	0.212425	0.0332515	-1.56857e-05	3.67121e-06
k__Bacteria;p__Proteobacteria;c__Gammaproteobacteria;o__Alteromonadales;f__Colwelliaceae;g__Thalassotalea;	0	0	1.95236e-05	3.92583e-05	0.0202509	0.0107679	-3.57286e-05	-3.31851e-06
k__Bacteria;p__Proteobacteria;c__Gammaproteobacteria;o__Xanthomonadales;f__Rhodanobacteraceae;g__Dokdonella;	3.75453e-06	1.87726e-05	0	0	0.327287	0.0332515	-3.99444e-06	1.15035e-05
k__Bacteria;p__Campilobacterota;c__Campylobacteria;o__Campylobacterales;f__Campylobacteraceae;g__Campylobacter;	1.50181e-06	7.50906e-06	6.00725e-06	2.14863e-05	0.330275	0.0334631	-1.3805e-05	4.79417e-06
k__Bacteria;p__Firmicutes;c__Clostridia;o__Peptostreptococcales-Tissierellales;f__Peptostreptococcales-Tissierellales;g__Gottschalkia;	0	0	8.25996e-06	2.36714e-05	0.0938294	0.0232882	-1.8031e-05	1.51111e-06
k__Bacteria;p__Proteobacteria;c__Alphaproteobacteria;o__Rhizobiales;f__Beijerinckiaceae;g__Microvirga;	0	0	5.25634e-06	1.99261e-05	0.199631	0.033106	-1.34814e-05	2.96877e-06
k__Bacteria;p__Proteobacteria;c__Gammaproteobacteria;o__Burkholderiales;f__Alcaligenaceae;g__Oligella;	1.35163e-05	2.73763e-05	0	0	0.0210728	0.0108236	2.21591e-06	2.48167e-05
k__Bacteria;p__Firmicutes;c__Clostridia;o__Lachnospirales;f__Lachnospiraceae;g__Lachnospiraceae_NK4B4_group;	3.75453e-06	1.87726e-05	0	0	0.327287	0.0332515	-3.99444e-06	1.15035e-05
k__Bacteria;p__Verrucomicrobiota;c__Lentisphaeria;o__Victivallales;f__vadinBE97;g__vadinBE97;	9.01087e-06	2.54875e-05	0	0	0.089824	0.0230682	-1.50986e-06	1.95316e-05
k__Bacteria;p__Actinobacteriota;c__Actinobacteria;o__Micrococcales;f__Micrococcales_Incertae_Sedis;g__Timonella;	0	0	8.25996e-06	2.36714e-05	0.0938294	0.0232882	-1.8031e-05	1.51111e-06
k__Bacteria;p__Actinobacteriota;c__Actinobacteria;o__Micrococcales;f__Jonesiaceae;g__Jonesia;	0	0	6.75815e-06	2.3547e-05	0.164182	0.0306273	-1.64779e-05	2.96158e-06
k__Bacteria;p__Firmicutes;c__Bacilli;o__Mycoplasmatales;f__Mycoplasmataceae;g__Mycoplasma;	6.00725e-06	2.0073e-05	0	0	0.147598	0.0303244	-2.27847e-06	1.4293e-05
k__Bacteria;p__Firmicutes;c__Clostridia;o__Oscillospirales;f__Ruminococcaceae;g__Anaerofilum;	1.87726e-05	2.91833e-05	5.25634e-06	1.27322e-05	0.0414258	0.0151682	5.57851e-07	2.64748e-05
k__Bacteria;p__Firmicutes;c__Clostridia;o__Eubacteriales;f__Eubacteriaceae;g__Pseudoramibacter;	0	0	3.75453e-06	1.87726e-05	0.327287	0.0332515	-1.15035e-05	3.99444e-06
k__Bacteria;p__Actinobacteriota;c__Actinobacteria;o__Actinomycetales;f__Actinomycetaceae;g__F0332;	3.75453e-06	1.53278e-05	0	0	0.232557	0.0332515	-2.57248e-06	1.00815e-05
k__Bacteria;p__Proteobacteria;c__Gammaproteobacteria;o__Pseudomonadales;f__Moraxellaceae;g__Enhydrobacter;	0	0	3.75453e-06	1.53278e-05	0.232557	0.0332515	-1.00815e-05	2.57248e-06
k__Bacteria;p__Firmicutes;c__Bacilli;o__Erysipelotrichales;f__Erysipelatoclostridiaceae;g__UCG-004;	7.50906e-06	1.87726e-05	0	0	0.0569398	0.0178813	-2.39909e-07	1.5258e-05
k__Bacteria;p__Proteobacteria;c__Gammaproteobacteria;o__Xanthomonadales;f__Rhodanobacteraceae;g__Rhodanobacter;	3.00362e-06	1.50181e-05	0	0	0.327287	0.0332515	-3.19555e-06	9.2028e-06
k__Bacteria;p__Proteobacteria;c__Alphaproteobacteria;o__Acetobacterales;f__Acetobacteraceae;g__Komagataeibacter;	0	0	3.00362e-06	1.50181e-05	0.327287	0.0332515	-9.2028e-06	3.19555e-06
k__Bacteria;p__Actinobacteriota;c__Actinobacteria;o__Micrococcales;f__Micrococcaceae;g__Arthrobacter;	3.00362e-06	1.50181e-05	0	0	0.327287	0.0332515	-3.19555e-06	9.2028e-06
k__Bacteria;p__Firmicutes;c__Clostridia;o__Lachnospirales;f__Lachnospiraceae;g__GCA-900066755;	0	0	3.75453e-06	1.53278e-05	0.232557	0.0332515	-1.00815e-05	2.57248e-06
k__Bacteria;p__Proteobacteria;c__Alphaproteobacteria;o__Sphingomonadales;f__Sphingomonadaceae;g__Sphingobium;	7.50906e-07	3.75453e-06	4.50543e-06	1.65085e-05	0.277474	0.0332515	-1.07085e-05	3.19945e-06
k__Bacteria;p__Firmicutes;c__Clostridia;o__Peptostreptococcales-Tissierellales;f__Peptostreptococcales-Tissierellales;g__Gallicola;	7.50906e-07	3.75453e-06	6.75815e-06	2.09043e-05	0.169371	0.0306273	-1.47462e-05	2.7317e-06
k__Bacteria;p__Firmicutes;c__Bacilli;o__Bacillales;f__Planococcaceae;g__Bhargavaea;	0	0	6.75815e-06	1.94488e-05	0.0951312	0.0232986	-1.47862e-05	1.26992e-06
k__Bacteria;p__Proteobacteria;c__Gammaproteobacteria;o__Pasteurellales;f__Pasteurellaceae;g__Aggregatibacter;	0	0	9.76178e-06	2.36962e-05	0.0504239	0.0167237	-1.95431e-05	1.95371e-08
k__Bacteria;p__Firmicutes;c__Clostridia;o__Lachnospirales;f__Lachnospiraceae;g__Lachnotalea;	0	0	4.50543e-06	1.65085e-05	0.185045	0.031829	-1.13198e-05	2.30896e-06
k__Bacteria;p__Firmicutes;c__Negativicutes;o__Acidaminococcales;f__Acidaminococcaceae;g__Succiniclasticum;	0	0	3.75453e-06	1.53278e-05	0.232557	0.0332515	-1.00815e-05	2.57248e-06
k__Bacteria;p__Firmicutes;c__Bacilli;o__Paenibacillales;f__Paenibacillaceae;g__Ammoniphilus;	0	0	6.75815e-06	1.94488e-05	0.0951312	0.0232986	-1.47862e-05	1.26992e-06
k__Bacteria;p__Firmicutes;c__Clostridia;o__Lachnospirales;f__Lachnospiraceae;g__Lachnospiraceae_UCG-002;	0	0	5.25634e-06	1.83934e-05	0.165929	0.0306273	-1.28487e-05	2.33607e-06
k__Bacteria;p__Actinobacteriota;c__Actinobacteria;o__Actinomycetales;f__Actinomycetaceae;g__Arcanobacterium;	0	0	4.50543e-06	1.65085e-05	0.185045	0.031829	-1.13198e-05	2.30896e-06
k__Bacteria;p__Actinobacteriota;c__Actinobacteria;o__Propionibacteriales;f__Propionibacteriaceae;g__Cutibacterium;	0	0	4.50543e-06	1.65085e-05	0.185045	0.031829	-1.13198e-05	2.30896e-06
k__Bacteria;p__Firmicutes;c__Clostridia;o__Clostridiales;f__Clostridiaceae;g__Proteiniclasticum;	0	0	4.50543e-06	1.65085e-05	0.185045	0.031829	-1.13198e-05	2.30896e-06
k__Bacteria;p__Deinococcota;c__Deinococci;o__Deinococcales;f__Trueperaceae;g__Truepera;	0	0	6.00725e-06	1.50572e-05	0.0575391	0.0178813	-1.22225e-05	2.0805e-07
k__Bacteria;p__Proteobacteria;c__Gammaproteobacteria;o__Oceanospirillales;f__Halomonadaceae;g__Halomonas;	0	0	6.75815e-06	1.86785e-05	0.0829853	0.0221421	-1.44683e-05	9.51973e-07
k__Bacteria;p__Actinobacteriota;c__Actinobacteria;o__Kineosporiales;f__Kineosporiaceae;g__Quadrisphaera;	0	0	2.25272e-06	1.12636e-05	0.327287	0.0332515	-6.9021e-06	2.39666e-06
k__Bacteria;p__Proteobacteria;c__Gammaproteobacteria;o__Alteromonadales;f__Alteromonadaceae;g__Glaciecola;	0	0	3.00362e-06	1.17235e-05	0.212425	0.0332515	-7.84285e-06	1.83561e-06
k__Bacteria;p__Actinobacteriota;c__Actinobacteria;o__Bifidobacteriales;f__Bifidobacteriaceae;g__Scardovia;	2.25272e-06	1.12636e-05	4.50543e-06	1.24524e-05	0.505582	0.0486906	-9.00648e-06	4.50105e-06
k__Bacteria;p__Firmicutes;c__Clostridia;o__Peptostreptococcales-Tissierellales;f__Peptostreptococcales-Tissierellales;g__Alkaliphilus;	0	0	3.75453e-06	1.32743e-05	0.170142	0.0306273	-9.23388e-06	1.72482e-06
k__Bacteria;p__WPS-2;c__WPS-2;o__WPS-2;f__WPS-2;g__WPS-2;	3.00362e-06	1.17235e-05	0	0	0.212425	0.0332515	-1.83561e-06	7.84285e-06
k__Bacteria;p__Firmicutes;c__Bacilli;o__Paenibacillales;f__Paenibacillaceae;g__Fontibacillus;	0	0	2.25272e-06	1.12636e-05	0.327287	0.0332515	-6.9021e-06	2.39666e-06
k__Bacteria;p__Firmicutes;c__Bacilli;o__Paenibacillales;f__Paenibacillaceae;g__Saccharibacillus;	0	0	2.25272e-06	1.12636e-05	0.327287	0.0332515	-6.9021e-06	2.39666e-06
k__Bacteria;p__Proteobacteria;c__Alphaproteobacteria;o__Sphingomonadales;f__Sphingomonadaceae;g__Sphingopyxis;	0	0	3.75453e-06	1.32743e-05	0.170142	0.0306273	-9.23388e-06	1.72482e-06
k__Bacteria;p__Firmicutes;c__Clostridia;o__Oscillospirales;f__Ethanoligenenaceae;g__Ethanoligenens;	2.25272e-06	1.12636e-05	0	0	0.327287	0.0332515	-2.39666e-06	6.9021e-06
k__Bacteria;p__Actinobacteriota;c__Actinobacteria;o__Streptosporangiales;f__Nocardiopsaceae;g__Nocardiopsis;	0	0	2.25272e-06	1.12636e-05	0.327287	0.0332515	-6.9021e-06	2.39666e-06
k__Bacteria;p__Firmicutes;c__Bacilli;o__Erysipelotrichales;f__Erysipelotrichaceae;g__Erysipelothrix;	0	0	2.25272e-06	1.12636e-05	0.327287	0.0332515	-6.9021e-06	2.39666e-06
k__Bacteria;p__Bacteroidota;c__Bacteroidia;o__Flavobacteriales;f__NS9_marine_group;g__NS9_marine_group;	2.25272e-06	1.12636e-05	0	0	0.327287	0.0332515	-2.39666e-06	6.9021e-06
k__Bacteria;p__Firmicutes;c__Bacilli;o__Lactobacillales;f__Aerococcaceae;g__Aerosphaera;	0	0	2.25272e-06	1.12636e-05	0.327287	0.0332515	-6.9021e-06	2.39666e-06
k__Bacteria;p__Proteobacteria;c__Gammaproteobacteria;o__Xanthomonadales;f__Xanthomonadaceae;g__Luteimonas;	0	0	4.50543e-06	1.55937e-05	0.161492	0.0306273	-1.09422e-05	1.93134e-06
k__Bacteria;p__Firmicutes;c__Negativicutes;o__Veillonellales-Selenomonadales;f__Selenomonadaceae;g__Anaerovibrio;	2.25272e-06	1.12636e-05	0	0	0.327287	0.0332515	-2.39666e-06	6.9021e-06
k__Bacteria;p__Chloroflexi;c__Ktedonobacteria;o__Ktedonobacterales;f__JG30-KF-AS9;g__JG30-KF-AS9;	3.75453e-06	1.21177e-05	0	0	0.134422	0.0285698	-1.24741e-06	8.75647e-06
k__Bacteria;p__Proteobacteria;c__Gammaproteobacteria;o__Cardiobacteriales;f__Cardiobacteriaceae;g__Cardiobacterium;	0	0	2.25272e-06	1.12636e-05	0.327287	0.0332515	-6.9021e-06	2.39666e-06
k__Bacteria;p__Actinobacteriota;c__Actinobacteria;o__Micrococcales;f__Microbacteriaceae;g__Leifsonia;	0	0	2.25272e-06	1.12636e-05	0.327287	0.0332515	-6.9021e-06	2.39666e-06
k__Bacteria;p__Firmicutes;c__Clostridia;o__Lachnospirales;f__Lachnospiraceae;g__Stomatobaculum;	0	0	4.50543e-06	1.35805e-05	0.110171	0.0249957	-1.01112e-05	1.10031e-06
k__Bacteria;p__Firmicutes;c__Bacilli;o__Erysipelotrichales;f__Erysipelatoclostridiaceae;g__Asteroleplasma;	0	0	2.25272e-06	1.12636e-05	0.327287	0.0332515	-6.9021e-06	2.39666e-06
k__Bacteria;p__Firmicutes;c__Clostridia;o__Peptostreptococcales-Tissierellales;f__Peptostreptococcales-Tissierellales;g__Murdochiella;	2.25272e-06	1.12636e-05	0	0	0.327287	0.0332515	-2.39666e-06	6.9021e-06
k__Bacteria;p__Proteobacteria;c__Gammaproteobacteria;o__Burkholderiales;f__Neisseriaceae;g__Eikenella;	0	0	2.25272e-06	1.12636e-05	0.327287	0.0332515	-6.9021e-06	2.39666e-06
k__Bacteria;p__Bacteroidota;c__Bacteroidia;o__Chitinophagales;f__Chitinophagaceae;g__Cnuella;	0	0	3.75453e-06	1.32743e-05	0.170142	0.0306273	-9.23388e-06	1.72482e-06
k__Bacteria;p__Actinobacteriota;c__Actinobacteria;o__Micrococcales;f__Micrococcaceae;g__Micrococcus;	0	0	2.25272e-06	1.12636e-05	0.327287	0.0332515	-6.9021e-06	2.39666e-06
k__Bacteria;p__Bacteroidota;c__Bacteroidia;o__Chitinophagales;f__Chitinophagaceae;g__Flavihumibacter;	2.25272e-06	1.12636e-05	0	0	0.327287	0.0332515	-2.39666e-06	6.9021e-06
k__Bacteria;p__Actinobacteriota;c__Actinobacteria;o__Micrococcales;f__Micrococcaceae;g__Paenarthrobacter;	1.50181e-06	7.50906e-06	0	0	0.327287	0.0332515	-1.59778e-06	4.6014e-06
k__Bacteria;p__Proteobacteria;c__Alphaproteobacteria;o__Kiloniellales;f__Kiloniellaceae;g__Pelagibius;	0	0	1.50181e-06	7.50906e-06	0.327287	0.0332515	-4.6014e-06	1.59778e-06
k__Bacteria;p__Actinobacteriota;c__Actinobacteria;o__Micrococcales;f__Bogoriellaceae;g__Bogoriella;	0	0	1.50181e-06	7.50906e-06	0.327287	0.0332515	-4.6014e-06	1.59778e-06
k__Bacteria;p__Actinobacteriota;c__Actinobacteria;o__Actinomycetales;f__Actinomycetaceae;g__Mobiluncus;	1.50181e-06	7.50906e-06	0	0	0.327287	0.0332515	-1.59778e-06	4.6014e-06
k__Bacteria;p__Bacteroidota;c__Bacteroidia;o__Chitinophagales;f__Chitinophagaceae;g__Terrimonas;	1.50181e-06	7.50906e-06	0	0	0.327287	0.0332515	-1.59778e-06	4.6014e-06
k__Bacteria;p__Proteobacteria;c__Alphaproteobacteria;o__Rickettsiales;f__Anaplasmataceae;g__Wolbachia;	1.50181e-06	7.50906e-06	0	0	0.327287	0.0332515	-1.59778e-06	4.6014e-06
k__Bacteria;p__Proteobacteria;c__Alphaproteobacteria;o__Caulobacterales;f__Caulobacteraceae;g__Asticcacaulis;	0	0	1.50181e-06	7.50906e-06	0.327287	0.0332515	-4.6014e-06	1.59778e-06
k__Bacteria;p__Firmicutes;c__Clostridia;o__Oscillospirales;f__Ethanoligenenaceae;g__Acetanaerobacterium;	0	0	1.50181e-06	7.50906e-06	0.327287	0.0332515	-4.6014e-06	1.59778e-06
k__Bacteria;p__Gemmatimonadota;c__BD2-11_terrestrial_group;o__BD2-11_terrestrial_group;f__BD2-11_terrestrial_group;g__BD2-11_terrestrial_group;	0	0	1.50181e-06	7.50906e-06	0.327287	0.0332515	-4.6014e-06	1.59778e-06
k__Bacteria;p__Bacteroidota;c__Bacteroidia;o__Bacteroidales;f__Prevotellaceae;g__Prevotellaceae_UCG-004;	1.50181e-06	7.50906e-06	0	0	0.327287	0.0332515	-1.59778e-06	4.6014e-06
k__Bacteria;p__Proteobacteria;c__Gammaproteobacteria;o__Burkholderiales;f__Comamonadaceae;g__Rhizobacter;	1.50181e-06	7.50906e-06	0	0	0.327287	0.0332515	-1.59778e-06	4.6014e-06
k__Bacteria;p__Firmicutes;c__Bacilli;o__Bacillales;f__Bacillaceae;g__Ureibacillus;	0	0	1.50181e-06	7.50906e-06	0.327287	0.0332515	-4.6014e-06	1.59778e-06
k__Bacteria;p__Chloroflexi;c__Chloroflexia;o__Thermomicrobiales;f__JG30-KF-CM45;g__JG30-KF-CM45;	0	0	1.50181e-06	7.50906e-06	0.327287	0.0332515	-4.6014e-06	1.59778e-06
k__Bacteria;p__Firmicutes;c__Clostridia;o__Clostridiales;f__Clostridiaceae;g__Clostridium_sensu_stricto_13;	0	0	1.50181e-06	7.50906e-06	0.327287	0.0332515	-4.6014e-06	1.59778e-06
k__Bacteria;p__Proteobacteria;c__Gammaproteobacteria;o__Xanthomonadales;f__Xanthomonadaceae;g__Arenimonas;	1.50181e-06	7.50906e-06	0	0	0.327287	0.0332515	-1.59778e-06	4.6014e-06
k__Bacteria;p__Proteobacteria;c__Gammaproteobacteria;o__Burkholderiales;f__Oxalobacteraceae;g__Duganella;	0	0	1.50181e-06	7.50906e-06	0.327287	0.0332515	-4.6014e-06	1.59778e-06
k__Bacteria;p__Desulfobacterota;c__Desulfuromonadia;o__Bradymonadales;f__Bradymonadaceae;g__Bradymonadaceae;	0	0	1.50181e-06	7.50906e-06	0.327287	0.0332515	-4.6014e-06	1.59778e-06
k__Bacteria;p__Proteobacteria;c__Alphaproteobacteria;o__Rhodobacterales;f__Rhodobacteraceae;g__Actibacterium;	0	0	1.50181e-06	7.50906e-06	0.327287	0.0332515	-4.6014e-06	1.59778e-06
k__Bacteria;p__Patescibacteria;c__Saccharimonadia;o__Saccharimonadales;f__LWQ8;g__LWQ8;	1.50181e-06	7.50906e-06	0	0	0.327287	0.0332515	-1.59778e-06	4.6014e-06
k__Bacteria;p__Acidobacteriota;c__Acidobacteriae;o__Bryobacterales;f__Bryobacteraceae;g__Bryobacter;	3.00362e-06	8.87161e-06	0	0	0.103431	0.0244534	-6.58396e-07	6.66564e-06
k__Bacteria;p__Bacteroidota;c__Bacteroidia;o__Bacteroidales;f__Dysgonomonadaceae;g__Dysgonomonas;	0	0	1.50181e-06	7.50906e-06	0.327287	0.0332515	-4.6014e-06	1.59778e-06
k__Bacteria;p__Proteobacteria;c__Gammaproteobacteria;o__Xanthomonadales;f__Rhodanobacteraceae;g__Dyella;	1.50181e-06	7.50906e-06	0	0	0.327287	0.0332515	-1.59778e-06	4.6014e-06
k__Bacteria;p__Bacteroidota;c__Bacteroidia;o__Flavobacteriales;f__Flavobacteriaceae;g__Myroides;	1.50181e-06	7.50906e-06	0	0	0.327287	0.0332515	-1.59778e-06	4.6014e-06
k__Bacteria;p__Bacteroidota;c__Bacteroidia;o__Cytophagales;f__Microscillaceae;g__Ohtaekwangia;	0	0	1.50181e-06	7.50906e-06	0.327287	0.0332515	-4.6014e-06	1.59778e-06
k__Bacteria;p__Actinobacteriota;c__Coriobacteriia;o__Coriobacteriales;f__Eggerthellaceae;g__DNF00809;	5.25634e-06	1.27322e-05	0	0	0.0499704	0.0167237	7.35476e-10	1.05119e-05
k__Bacteria;p__Bdellovibrionota;c__Bdellovibrionia;o__Bdellovibrionales;f__Bdellovibrionaceae;g__Bdellovibrio;	0	0	1.50181e-06	7.50906e-06	0.327287	0.0332515	-4.6014e-06	1.59778e-06
k__Bacteria;p__Firmicutes;c__Clostridia;o__Lachnospirales;f__Lachnospiraceae;g__Anaerostignum;	1.50181e-06	7.50906e-06	0	0	0.327287	0.0332515	-1.59778e-06	4.6014e-06
k__Bacteria;p__Acidobacteriota;c__Acidobacteriae;o__Acidobacteriales;f__Acidobacteriaceae_(Subgroup_1);g__Granulicella;	0	0	1.50181e-06	7.50906e-06	0.327287	0.0332515	-4.6014e-06	1.59778e-06
k__Bacteria;p__Actinobacteriota;c__Actinobacteria;o__Corynebacteriales;f__Corynebacteriaceae;g__Lawsonella;	3.00362e-06	1.03958e-05	0	0	0.161492	0.0306273	-1.28756e-06	7.29481e-06
k__Bacteria;p__Proteobacteria;c__Gammaproteobacteria;o__Burkholderiales;f__Burkholderiaceae;g__Burkholderia-Caballeronia-Paraburkholderia;	7.50906e-07	3.75453e-06	0	0	0.327287	0.0332515	-7.98888e-07	2.3007e-06
k__Bacteria;p__Proteobacteria;c__Gammaproteobacteria;o__Vibrionales;f__Vibrionaceae;g__Vibrio;	0	0	7.50906e-07	3.75453e-06	0.327287	0.0332515	-2.3007e-06	7.98888e-07
k__Bacteria;p__Firmicutes;c__Clostridia;o__Lachnospirales;f__Lachnospiraceae;g__Lachnospiraceae_NC2004_group;	0	0	1.50181e-06	5.19791e-06	0.161492	0.0306273	-3.6474e-06	6.4378e-07
k__Bacteria;p__Proteobacteria;c__Gammaproteobacteria;o__Gammaproteobacteria_Incertae_Sedis;f__Unknown_Family;g__Unknown_Family;	7.50906e-07	3.75453e-06	0	0	0.327287	0.0332515	-7.98888e-07	2.3007e-06
k__Bacteria;p__Actinobacteriota;c__Actinobacteria;o__Micrococcales;f__Micrococcaceae;g__Pseudarthrobacter;	7.50906e-07	3.75453e-06	0	0	0.327287	0.0332515	-7.98888e-07	2.3007e-06
k__Bacteria;p__Proteobacteria;c__Alphaproteobacteria;o__Rhizobiales;f__Xanthobacteraceae;g__Pseudolabrys;	7.50906e-07	3.75453e-06	0	0	0.327287	0.0332515	-7.98888e-07	2.3007e-06
k__Bacteria;p__Firmicutes;c__Bacilli;o__Exiguobacterales;f__Exiguobacteraceae;g__Exiguobacterium;	0	0	7.50906e-07	3.75453e-06	0.327287	0.0332515	-2.3007e-06	7.98888e-07
k__Bacteria;p__Proteobacteria;c__Gammaproteobacteria;o__Burkholderiales;f__Comamonadaceae;g__Pseudorhodoferax;	0	0	7.50906e-07	3.75453e-06	0.327287	0.0332515	-2.3007e-06	7.98888e-07
k__Bacteria;p__Verrucomicrobiota;c__Verrucomicrobiae;o__Verrucomicrobiales;f__Verrucomicrobiaceae;g__Roseimicrobium;	7.50906e-07	3.75453e-06	0	0	0.327287	0.0332515	-7.98888e-07	2.3007e-06
k__Bacteria;p__Bacteroidota;c__Bacteroidia;o__Chitinophagales;f__Chitinophagaceae;g__Edaphobaculum;	7.50906e-07	3.75453e-06	0	0	0.327287	0.0332515	-7.98888e-07	2.3007e-06
k__Bacteria;p__Proteobacteria;c__Gammaproteobacteria;o__Burkholderiales;f__Nitrosomonadaceae;g__Ellin6067;	7.50906e-07	3.75453e-06	0	0	0.327287	0.0332515	-7.98888e-07	2.3007e-06
k__Bacteria;p__Verrucomicrobiota;c__Verrucomicrobiae;o__Verrucomicrobiales;f__Rubritaleaceae;g__Luteolibacter;	0	0	7.50906e-07	3.75453e-06	0.327287	0.0332515	-2.3007e-06	7.98888e-07
k__Bacteria;p__Gemmatimonadota;c__Gemmatimonadetes;o__Gemmatimonadales;f__Gemmatimonadaceae;g__Gemmatimonas;	7.50906e-07	3.75453e-06	0	0	0.327287	0.0332515	-7.98888e-07	2.3007e-06
k__Bacteria;p__Proteobacteria;c__Gammaproteobacteria;o__Burkholderiales;f__Alcaligenaceae;g__Pigmentiphaga;	0	0	7.50906e-07	3.75453e-06	0.327287	0.0332515	-2.3007e-06	7.98888e-07
k__Bacteria;p__Proteobacteria;c__Gammaproteobacteria;o__Oceanospirillales;f__Alcanivoracaceae1;g__Alcanivorax;	0	0	7.50906e-07	3.75453e-06	0.327287	0.0332515	-2.3007e-06	7.98888e-07
k__Bacteria;p__Firmicutes;c__Bacilli;o__Erysipelotrichales;f__Erysipelotrichaceae;g__Erysipelotrichaceae_UCG-009;	7.50906e-07	3.75453e-06	0	0	0.327287	0.0332515	-7.98888e-07	2.3007e-06
k__Bacteria;p__Firmicutes;c__Clostridia;o__Lachnospirales;f__Lachnospiraceae;g__Syntrophococcus;	0	0	1.50181e-06	5.19791e-06	0.161492	0.0306273	-3.6474e-06	6.4378e-07
k__Bacteria;p__Verrucomicrobiota;c__Kiritimatiellae;o__WCHB1-41;f__WCHB1-41;g__WCHB1-41;	7.50906e-07	3.75453e-06	0	0	0.327287	0.0332515	-7.98888e-07	2.3007e-06
k__Bacteria;p__Patescibacteria;c__Saccharimonadia;o__Saccharimonadales;f__Saccharimonadales;g__Saccharimonadales;	7.50906e-07	3.75453e-06	0	0	0.327287	0.0332515	-7.98888e-07	2.3007e-06
k__Bacteria;p__Bacteroidota;c__Bacteroidia;o__Chitinophagales;f__Chitinophagaceae;g__Sediminibacterium;	7.50906e-07	3.75453e-06	0	0	0.327287	0.0332515	-7.98888e-07	2.3007e-06
k__Bacteria;p__Actinobacteriota;c__Actinobacteria;o__Bifidobacteriales;f__Bifidobacteriaceae;g__Parascardovia;	0	0	7.50906e-07	3.75453e-06	0.327287	0.0332515	-2.3007e-06	7.98888e-07
k__Bacteria;p__Patescibacteria;c__Saccharimonadia;o__Saccharimonadales;f__Saccharimonadaceae;g__TM7a;	0	0	1.50181e-06	5.19791e-06	0.161492	0.0306273	-3.6474e-06	6.4378e-07
k__Bacteria;p__Proteobacteria;c__Gammaproteobacteria;o__Enterobacterales;f__Yersiniaceae;g__Serratia;	7.50906e-07	3.75453e-06	0	0	0.327287	0.0332515	-7.98888e-07	2.3007e-06
k__Bacteria;p__Firmicutes;c__Clostridia;o__Lachnospirales;f__Lachnospiraceae;g__Cellulosilyticum;	7.50906e-07	3.75453e-06	0	0	0.327287	0.0332515	-7.98888e-07	2.3007e-06
k__Bacteria;p__Actinobacteriota;c__Actinobacteria;o__Frankiales;f__Nakamurellaceae;g__Nakamurella;	0	0	7.50906e-07	3.75453e-06	0.327287	0.0332515	-2.3007e-06	7.98888e-07
k__Bacteria;p__Proteobacteria;c__Gammaproteobacteria;o__Enterobacterales;f__Erwiniaceae;g__Rosenbergiella;	0	0	7.50906e-07	3.75453e-06	0.327287	0.0332515	-2.3007e-06	7.98888e-07
k__Bacteria;p__Proteobacteria;c__Alphaproteobacteria;o__Rickettsiales;f__Mitochondria;g__Mitochondria;	7.50906e-07	3.75453e-06	0	0	0.327287	0.0332515	-7.98888e-07	2.3007e-06
k__Bacteria;p__Acidobacteriota;c__Acidobacteriae;o__Solibacterales;f__Solibacteraceae;g__Candidatus_Solibacter;	7.50906e-07	3.75453e-06	0	0	0.327287	0.0332515	-7.98888e-07	2.3007e-06
k__Bacteria;p__Acidobacteriota;c__Acidobacteriae;o__Acidobacteriales;f__Acidobacteriaceae_(Subgroup_1);g__Edaphobacter;	7.50906e-07	3.75453e-06	0	0	0.327287	0.0332515	-7.98888e-07	2.3007e-06
k__Bacteria;p__Proteobacteria;c__Alphaproteobacteria;o__Dongiales;f__Dongiaceae;g__Dongia;	7.50906e-07	3.75453e-06	0	0	0.327287	0.0332515	-7.98888e-07	2.3007e-06
k__Bacteria;p__Proteobacteria;c__Gammaproteobacteria;o__Burkholderiales;f__Neisseriaceae;g__Neisseria;	7.50906e-07	3.75453e-06	0	0	0.327287	0.0332515	-7.98888e-07	2.3007e-06
k__Bacteria;p__Firmicutes;c__Clostridia;o__Lachnospirales;f__Lachnospiraceae;g__Acetivibrio_ethanolgignens_group;	0	0	7.50906e-07	3.75453e-06	0.327287	0.0332515	-2.3007e-06	7.98888e-07
k__Bacteria;p__Proteobacteria;c__Gammaproteobacteria;o__Burkholderiales;f__Alcaligenaceae;g__Alcaligenes;	0	0	7.50906e-07	3.75453e-06	0.327287	0.0332515	-2.3007e-06	7.98888e-07
k__Bacteria;p__Actinobacteriota;c__Actinobacteria;o__Propionibacteriales;f__Propionibacteriaceae;g__Propionibacterium;	0	0	7.50906e-07	3.75453e-06	0.327287	0.0332515	-2.3007e-06	7.98888e-07
k__Archaea;p__Crenarchaeota;c__Bathyarchaeia;o__Bathyarchaeia;f__Bathyarchaeia;g__Bathyarchaeia;	7.50906e-07	3.75453e-06	0	0	0.327287	0.0332515	-7.98888e-07	2.3007e-06
k__Bacteria;p__Actinobacteriota;c__Thermoleophilia;o__Solirubrobacterales;f__67-14;g__67-14;	0	0	7.50906e-07	3.75453e-06	0.327287	0.0332515	-2.3007e-06	7.98888e-07
k__Bacteria;p__Proteobacteria;c__Alphaproteobacteria;o__Acetobacterales;f__Acetobacteraceae;g__Acetobacter;	0	0	7.50906e-07	3.75453e-06	0.327287	0.0332515	-2.3007e-06	7.98888e-07
k__Bacteria;p__Acidobacteriota;c__Acidobacteriae;o__Acidobacteriales;f__Koribacteraceae;g__Candidatus_Koribacter;	7.50906e-07	3.75453e-06	0	0	0.327287	0.0332515	-7.98888e-07	2.3007e-06
Others	0.0336421	0.017547	0.0702878	0.075669	0.0259494	0.011703	-0.0685456	-0.00474579
