# Supplementary material for: Identification of Gut Microbiota Profile Associated with Colorectal Cancer in Saudi Population
Source: Cancers (Basel). 2023 Oct 17;15(20):5019. doi: 10.3390/cancers15205019 (PMC10605194; doi:10.3390/cancers15205019)
Supplement: Supplementary file 1 [file cancers-15-05019-s001.zip › Table S7-ttest at the species level H-CRCpand qsig.xls]

## Sheet: Table 7S-ttest at the species l
Taxa	avg(H)	sd(H)	avg(CRC)	sd(CRC)	p.value	q.values	interval lower	interval upper
k__Bacteria;p__Firmicutes;c__Bacilli;o__Lactobacillales;f__Streptococcaceae;g__Streptococcus;s__Streptococcus_salivarius;	0.00356079	0.00715574	0.0451197	0.0805827	0.0167466	0.0182232	-0.0749252	-0.00819252
k__Bacteria;p__Bacteroidota;c__Bacteroidia;o__Bacteroidales;f__Porphyromonadaceae;g__Porphyromonas;s__Porphyromonas_asaccharolytica;	0	0	0.0147598	0.0660809	0.275137	0.0377399	-0.0420366	0.012517
k__Bacteria;p__Firmicutes;c__Bacilli;o__Lactobacillales;f__Lactobacillaceae;g__Lactobacillus;s__Lactobacillus_agilis;	3e-06	1.17e-05	0.00918433	0.042579	0.291684	0.0377399	-0.0267571	0.00839444
k__Bacteria;p__Firmicutes;c__Bacilli;o__Erysipelotrichales;f__Erysipelotrichaceae;g__Catenisphaera;s__Chlamydia_trachomatis;	0	0	0.00289699	0.0138008	0.304368	0.0377399	-0.00859368	0.00279969
k__Bacteria;p__Firmicutes;c__Bacilli;o__Lactobacillales;f__Lactobacillaceae;g__Lactobacillus;s__Lactobacillus_brevis;	0.00014943	0.000533412	0.00179391	0.00752932	0.286723	0.0377399	-0.00475859	0.00146962
k__Bacteria;p__Firmicutes;c__Clostridia;o__Lachnospirales;f__Lachnospiraceae;g__Blautia;s__Blautia_faecis;	0.00807824	0.00581647	0.010581	0.0073015	0.1867	0.0377399	-0.0062615	0.00125596
k__Bacteria;p__Firmicutes;c__Bacilli;o__Lactobacillales;f__Streptococcaceae;g__Streptococcus;s__Streptococcus_parasanguinis;	9.24e-05	0.000211135	0.00644127	0.00946113	0.00263414	0.00569524	-0.010255	-0.00244278
k__Bacteria;p__Firmicutes;c__Clostridia;o__Lachnospirales;f__Lachnospiraceae;g__Dorea;s__Dorea_formicigenerans;	0.00821566	0.00607746	0.00587058	0.00702699	0.213145	0.0377399	-0.00139291	0.00608306
k__Bacteria;p__Bacteroidota;c__Bacteroidia;o__Bacteroidales;f__Bacteroidaceae;g__Bacteroides;s__Bacteroides_caccae;	0.00288723	0.00561608	0.00112861	0.00232515	0.157731	0.0377399	-0.000717651	0.00423489
k__Bacteria;p__Firmicutes;c__Bacilli;o__Lactobacillales;f__Lactobacillaceae;g__Lactobacillus;s__Lactobacillus_mucosae;	0.000222268	0.000787495	0.00547636	0.00857458	0.005432	0.00939558	-0.00880528	-0.0017029
k__Bacteria;p__Firmicutes;c__Bacilli;o__Erysipelotrichales;f__Erysipelotrichaceae;g__Ileibacterium;s__Ileibacterium_valens;	0	0	0.00106478	0.00521492	0.317482	0.0377399	-0.0032174	0.00108783
k__Bacteria;p__Firmicutes;c__Clostridia;o__Peptostreptococcales-Tissierellales;f__Peptostreptococcaceae;g__Peptostreptococcus;s__Peptostreptococcus_anaerobius;	0	0	0.00171432	0.00499192	0.0988423	0.0340267	-0.00377488	0.000346247
k__Bacteria;p__Bacteroidota;c__Bacteroidia;o__Bacteroidales;f__Rikenellaceae;g__Alistipes;s__Alistipes_putredinis;	0.000485085	0.00143571	0.00229101	0.00481744	0.0831582	0.0323679	-0.00386457	0.000252712
k__Bacteria;p__Firmicutes;c__Negativicutes;o__Veillonellales-Selenomonadales;f__Veillonellaceae;g__Dialister;s__Dialister_sp.;	0.00451069	0.00589232	0.00133661	0.00434069	0.0355521	0.0261674	0.0002244	0.00612376
k__Bacteria;p__Bacteroidota;c__Bacteroidia;o__Bacteroidales;f__Rikenellaceae;g__Alistipes;s__Alistipes_inops;	0	0	0.00117817	0.00429273	0.182665	0.0377399	-0.00295012	0.000593782
k__Bacteria;p__Firmicutes;c__Bacilli;o__Lactobacillales;f__Lactobacillaceae;g__Lactobacillus;s__Lactobacillus_gasseri;	0	0	0.00197488	0.00465955	0.0446153	0.0266103	-0.00389825	-5.15e-05
k__Bacteria;p__Firmicutes;c__Bacilli;o__Erysipelotrichales;f__Erysipelotrichaceae;g__Faecalitalea;s__Faecalitalea_cylindroides;	8.79e-05	0.000271324	0.000737389	0.00368695	0.388301	0.0441864	-0.00217468	0.000875614
k__Bacteria;p__Firmicutes;c__Bacilli;o__Lactobacillales;f__Leuconostocaceae;g__Weissella;s__Weissella_oryzae;	0	0	0.00181794	0.00494837	0.0786385	0.0323679	-0.00386053	0.000224642
k__Bacteria;p__Actinobacteriota;c__Actinobacteria;o__Bifidobacteriales;f__Bifidobacteriaceae;g__Bifidobacterium;s__Bifidobacterium_animalis;	0.00185999	0.00389538	0.000765173	0.00124782	0.191245	0.0377399	-0.000578641	0.00276828
k__Bacteria;p__Firmicutes;c__Clostridia;o__Peptostreptococcales-Tissierellales;f__Peptostreptococcaceae;g__Peptostreptococcus;s__Peptostreptococcus_stomatis;	7.51e-07	3.75e-06	0.00129006	0.00325858	0.0594808	0.0282621	-0.00263438	5.58e-05
k__Bacteria;p__Firmicutes;c__Bacilli;o__Erysipelotrichales;f__Erysipelotrichaceae;g__Solobacterium;s__Solobacterium_moorei;	2.85e-05	9.21e-05	0.0010783	0.00313048	0.106705	0.0340267	-0.00234241	0.000242874
k__Bacteria;p__Bacteroidota;c__Bacteroidia;o__Bacteroidales;f__Bacteroidaceae;g__Bacteroides;s__Bacteroides_massiliensis;	8.03e-05	0.000183416	0.00088682	0.00302985	0.196434	0.0377399	-0.00205894	0.000445993
k__Bacteria;p__Firmicutes;c__Clostridia;o__Lachnospirales;f__Lachnospiraceae;g__Coprococcus;s__Coprococcus_comes;	0.00466763	0.00301893	0.00272804	0.00348372	0.0407715	0.0266103	8.49e-05	0.00379429
k__Bacteria;p__Actinobacteriota;c__Actinobacteria;o__Bifidobacteriales;f__Bifidobacteriaceae;g__Bifidobacterium;s__Bifidobacterium_breve;	0	0	0.000776437	0.00280545	0.179156	0.0377399	-0.00193447	0.000381597
k__Bacteria;p__Bacteroidota;c__Bacteroidia;o__Bacteroidales;f__Bacteroidaceae;g__Bacteroides;s__Bacteroides_salyersiae;	0	0	0.000940134	0.00279527	0.105606	0.0340267	-0.00209397	0.000213699
k__Bacteria;p__Bacteroidota;c__Bacteroidia;o__Bacteroidales;f__Prevotellaceae;g__Prevotella;s__Prevotella_copri;	0.00121722	0.00256346	0.000379207	0.00105493	0.140494	0.0377399	-0.000291418	0.00196744
k__Bacteria;p__Firmicutes;c__Bacilli;o__Erysipelotrichales;f__Erysipelatoclostridiaceae;g__Erysipelatoclostridium;s__Massiliomicrobiota_timonensis;	0	0	0.000817736	0.00256323	0.123769	0.0361454	-0.00187579	0.000240312
k__Bacteria;p__Firmicutes;c__Clostridia;o__Oscillospirales;f__Butyricicoccaceae;g__Butyricicoccus;s__Butyricicoccus_sp.;	0.0040226	0.00388037	0.00120821	0.00148559	0.00194408	0.00448349	0.0011193	0.00450949
k__Bacteria;p__Firmicutes;c__Clostridia;o__Lachnospirales;f__Lachnospiraceae;g__Roseburia;s__Roseburia_intestinalis;	0.000652537	0.00232764	0.00112711	0.00177693	0.422044	0.0475568	-0.00165427	0.000705124
k__Bacteria;p__Bacteroidota;c__Bacteroidia;o__Bacteroidales;f__Tannerellaceae;g__Parabacteroides;s__Parabacteroides_distasonis;	6.01e-05	0.000159659	0.001034	0.00225304	0.0412227	0.0266103	-0.00190578	-4.21e-05
k__Bacteria;p__Bacteroidota;c__Bacteroidia;o__Bacteroidales;f__Prevotellaceae;g__Alloprevotella;s__Prevotellaceae_bacterium;	0.000525634	0.00189095	0	0	0.177328	0.0377399	-0.000254912	0.00130618
k__Bacteria;p__Firmicutes;c__Bacilli;o__Lactobacillales;f__Lactobacillaceae;g__Lactobacillus;s__Lactobacillus_delbrueckii;	2.18e-05	5.49e-05	0.000642024	0.00186249	0.109018	0.0340267	-0.00138931	0.000148815
k__Bacteria;p__Bacteroidota;c__Bacteroidia;o__Bacteroidales;f__Bacteroidaceae;g__Bacteroides;s__Bacteroides_plebeius;	2.25e-06	1.13e-05	0.000955903	0.00229312	0.048439	0.0269987	-0.00190021	-7.09e-06
k__Bacteria;p__Firmicutes;c__Clostridia;o__Lachnospirales;f__Lachnospiraceae;g__Lachnospiraceae_NK4A136_group;s__Clostridiales_bacterium;	1.2e-05	4.01e-05	0.000705101	0.00185507	0.0740586	0.0323679	-0.00145896	7.28e-05
k__Bacteria;p__Firmicutes;c__Bacilli;o__Lactobacillales;f__Lactobacillaceae;g__Lactobacillus;s__Lactobacillus_fermentum;	1.35e-05	4.07e-05	0.000915354	0.00210998	0.043014	0.0266103	-0.00177292	-3.08e-05
k__Bacteria;p__Bacteroidota;c__Bacteroidia;o__Bacteroidales;f__Bacteroidaceae;g__Bacteroides;s__Bacteroides_fragilis;	0.00108055	0.00164989	0.000462558	0.000919107	0.110165	0.0340267	-0.000146942	0.00138293
k__Bacteria;p__Bacteroidota;c__Bacteroidia;o__Bacteroidales;f__Bacteroidaceae;g__Bacteroides;s__Bacteroides_coprocola;	1.5e-06	7.51e-06	0.000777187	0.00169863	0.0315644	0.0242649	-0.00147685	-7.45e-05
k__Bacteria;p__Firmicutes;c__Bacilli;o__Lactobacillales;f__Streptococcaceae;g__Streptococcus;s__Streptococcus_anginosus;	2.18e-05	0.000108881	0.00114138	0.00178298	0.00448	0.00815677	-0.00185666	-0.00038254
k__Bacteria;p__Firmicutes;c__Bacilli;o__Lactobacillales;f__Lactobacillaceae;g__Lactobacillus;s__Lactobacillus_intestinalis;	0.00137491	0.00165588	0	0	0.000358993	0.00132863	0.000691393	0.00205842
k__Bacteria;p__Bacteroidota;c__Bacteroidia;o__Bacteroidales;f__Bacteroidaceae;g__Bacteroides;s__Bacteroides_intestinalis;	0	0	0.000438529	0.00122389	0.0858257	0.0323679	-0.000943724	6.67e-05
k__Bacteria;p__Firmicutes;c__Clostridia;o__Peptococcales;f__Peptococcaceae;g__Peptococcus;s__Peptococcus_niger;	0	0	0.000610486	0.00143878	0.0443977	0.0266103	-0.00120439	-1.66e-05
k__Bacteria;p__Proteobacteria;c__Alphaproteobacteria;o__Rhodospirillales;s__Azospirillum_sp.;	0	0	0.000259813	0.00118371	0.283334	0.0377399	-0.000748427	0.0002288
k__Bacteria;p__Bacteroidota;c__Bacteroidia;o__Bacteroidales;f__Bacteroidaceae;g__Bacteroides;s__Bacteroides_stercorirosoris;	0	0	0.000247048	0.00114266	0.290432	0.0377399	-0.000718716	0.00022462
k__Bacteria;p__Proteobacteria;c__Gammaproteobacteria;o__Burkholderiales;f__Sutterellaceae;g__Parasutterella;s__Burkholderiales_bacterium;	0	0	0.000229026	0.00111018	0.312598	0.0377399	-0.000687287	0.000229234
k__Bacteria;p__Firmicutes;c__Clostridia;o__Peptococcales;f__Peptococcaceae;g__Peptococcus;s__Peptococcus_simiae;	0	0	0.000396478	0.00108247	0.0794905	0.0323679	-0.000843302	5.03e-05
k__Bacteria;p__Proteobacteria;c__Gammaproteobacteria;o__Pseudomonadales;f__Moraxellaceae;g__Acinetobacter;s__Acinetobacter_variabilis;	0	0	0.00069609	0.00141924	0.0218453	0.0204245	-0.00128192	-0.000110257
k__Bacteria;p__Bacteroidota;c__Bacteroidia;o__Bacteroidales;f__Rikenellaceae;g__Alistipes;s__Alistipes_finegoldii;	3.68e-05	9.17e-05	0.000582703	0.00127185	0.042567	0.0266103	-0.00107198	-1.98e-05
k__Bacteria;p__Firmicutes;c__Clostridia;o__Lachnospirales;f__Lachnospiraceae;g__Lachnoclostridium;s__Eubacterium_sp.;	1.5e-06	7.51e-06	0.000300362	0.0010566	0.17014	0.0377399	-0.000735014	0.000137293
k__Bacteria;p__Firmicutes;c__Clostridia;o__Oscillospirales;f__Ruminococcaceae;g__Ruminococcus;s__Ruminococcus_bicirculans;	0.00038146	0.000680918	0.00122398	0.00145176	0.0128144	0.0164182	-0.00149421	-0.000190821
k__Bacteria;p__Firmicutes;c__Negativicutes;o__Veillonellales-Selenomonadales;f__Veillonellaceae;g__Dialister;s__Dialister_invisus;	2.25e-06	1.13e-05	0.000489591	0.0011856	0.0509023	0.0269987	-0.000976748	2.07e-06
k__Bacteria;p__Bacteroidota;c__Bacteroidia;o__Bacteroidales;f__Marinifilaceae;g__Odoribacter;s__Odoribacter_splanchnicus;	5.71e-05	0.000103033	0.000385966	0.00101195	0.11875	0.0357214	-0.00074832	9.05e-05
k__Bacteria;p__Firmicutes;c__Negativicutes;o__Veillonellales-Selenomonadales;f__Veillonellaceae;g__Veillonella;s__Veillonella_atypica;	4.66e-05	0.000214049	0.000384464	0.00104547	0.125459	0.0361671	-0.000776616	0.0001008
k__Bacteria;p__Firmicutes;c__Clostridia;o__Lachnospirales;f__Lachnospiraceae;g__Moryella;s__Moryella_indoligenes;	0	0	0.000328897	0.000927682	0.0889764	0.0323679	-0.000711825	5.4e-05
k__Bacteria;p__Firmicutes;c__Clostridia;o__Lachnospirales;f__Lachnospiraceae;g__Agathobacter;s__Eubacterium_ramulus;	0.000750906	0.000909279	0.000442284	0.000846281	0.220202	0.0377399	-0.000190953	0.000808198
k__Bacteria;p__Firmicutes;c__Clostridia;o__Lachnospirales;f__Lachnospiraceae;g__Blautia;s__Lachnospiraceae_bacterium;	0	0	0.00024855	0.000780332	0.124339	0.0361454	-0.000570655	7.36e-05
k__Bacteria;p__Bacteroidota;c__Bacteroidia;o__Bacteroidales;f__Bacteroidaceae;g__Bacteroides;s__Bacteroides_caecimuris;	0	0	0.000232781	0.000780816	0.149087	0.0377399	-0.000555086	8.95e-05
k__Bacteria;p__Actinobacteriota;c__Actinobacteria;o__Bifidobacteriales;f__Bifidobacteriaceae;g__Bifidobacterium;s__Bifidobacterium_dentium;	2.85e-05	0.000142672	0.000419005	0.000910936	0.0442725	0.0266103	-0.000770132	-1.08e-05
k__Bacteria;p__Actinobacteriota;c__Actinobacteria;o__Bifidobacteriales;f__Bifidobacteriaceae;g__Bifidobacterium;s__Bifidobacterium_pseudolongum;	0	0	0.000605981	0.00110388	0.0112826	0.0150117	-0.00106164	-0.000150324
k__Bacteria;p__Firmicutes;c__Bacilli;o__Lactobacillales;f__Streptococcaceae;g__Streptococcus;s__Streptococcus_dysgalactiae;	0	0	0.000214008	0.000739854	0.161031	0.0377399	-0.000519405	9.14e-05
k__Bacteria;p__Firmicutes;c__Clostridia;o__Lachnospirales;f__Lachnospiraceae;g__Lachnoclostridium;s__Clostridium_scindens;	1.28e-05	3.86e-05	0.000494096	0.000872452	0.0109769	0.0150117	-0.000841739	-0.000120922
k__Bacteria;p__Firmicutes;c__Bacilli;o__Lactobacillales;f__Carnobacteriaceae;g__Desemzia;s__Desemzia_incerta;	0	0	0.000415251	0.000979351	0.0445364	0.0266103	-0.000819507	-1.1e-05
k__Bacteria;p__Firmicutes;c__Bacilli;o__Erysipelotrichales;f__Erysipelotrichaceae;g__Dubosiella;s__Dubosiella_newyorkensis;	0	0	0.000264319	0.000726898	0.0815487	0.0323679	-0.000564368	3.57e-05
k__Bacteria;p__Bacteroidota;c__Bacteroidia;o__Bacteroidales;f__Bacteroidaceae;g__Bacteroides;s__Bacteroides_sartorii;	0.000639772	0.000746019	0.000331149	0.000801233	0.165157	0.0377399	-0.000131672	0.000748916
k__Bacteria;p__Actinobacteriota;c__Actinobacteria;o__Actinomycetales;f__Actinomycetaceae;g__Actinomyces;s__Actinomyces_graevenitzii;	2.25e-06	1.13e-05	0.000137416	0.000633089	0.29644	0.0377399	-0.000396522	0.000126196
k__Bacteria;p__Bacteroidota;c__Bacteroidia;o__Bacteroidales;f__Tannerellaceae;g__Parabacteroides;s__Parabacteroides_goldsteinii;	7.51e-07	3.75e-06	0.000349922	0.000740288	0.0268425	0.0226482	-0.00065475	-4.36e-05
k__Bacteria;p__Firmicutes;c__Clostridia;o__Clostridiales;f__Clostridiaceae;g__Clostridium_sensu_stricto_1;s__Clostridium_paraputrificum;	2.03e-05	8.39e-05	0.000187726	0.000565209	0.155287	0.0377399	-0.000402792	6.79e-05
k__Bacteria;p__Firmicutes;c__Clostridia;o__Oscillospirales;f__Ruminococcaceae;g__Eubacterium_siraeum_group;s__Eubacterium_siraeum;	6.08e-05	9.28e-05	0.000340911	0.000597334	0.0289482	0.0227595	-0.000529007	-3.12e-05
k__Bacteria;p__Fusobacteriota;c__Fusobacteriia;o__Fusobacteriales;f__Fusobacteriaceae;g__Fusobacterium;s__Fusobacterium_mortiferum;	0	0	0.000167452	0.000599793	0.175521	0.0377399	-0.000415034	8.01e-05
k__Bacteria;p__Firmicutes;c__Bacilli;o__Erysipelotrichales;f__Erysipelotrichaceae;g__Erysipelotrichaceae;s__Faecalitalea_sp.;	0	0	0.000164448	0.000512946	0.12202	0.0361417	-0.000376182	4.73e-05
k__Bacteria;p__Firmicutes;c__Clostridia;o__Lachnospirales;f__Lachnospiraceae;g__Lachnoclostridium;s__Dorea_sp.;	0	0	0.00029811	0.000567603	0.014805	0.0181071	-0.000532404	-6.38e-05
k__Bacteria;p__Actinobacteriota;c__Actinobacteria;o__Corynebacteriales;f__Corynebacteriaceae;g__Corynebacterium;s__Corynebacterium_stationis;	0.000849274	0.000657406	0.000221517	0.000484071	0.000384071	0.00132863	0.000298712	0.000956802
k__Bacteria;p__Bacteroidota;c__Bacteroidia;o__Bacteroidales;f__Rikenellaceae;g__Alistipes;s__Alistipes_sp.;	0.000161445	0.00034797	0.000388218	0.000603011	0.111571	0.034156	-0.00050856	5.5e-05
k__Bacteria;p__Bacteroidota;c__Bacteroidia;o__Bacteroidales;f__Bacteroidaceae;g__Bacteroides;s__Bacteroides_uniformis;	0.000164448	0.000501774	3e-05	0.000150181	0.209868	0.0377399	-8.01e-05	0.000348899
k__Bacteria;p__Firmicutes;c__Negativicutes;o__Veillonellales-Selenomonadales;f__Veillonellaceae;g__Dialister;s__Dialister_pneumosintes;	0	0	0.000159192	0.000454861	0.0929134	0.033136	-0.00034695	2.86e-05
k__Bacteria;p__Bacteroidota;c__Bacteroidia;o__Bacteroidales;f__Rikenellaceae;g__Alistipes;s__Alistipes_shahii;	5.18e-05	0.000170449	0.000220766	0.00045914	0.0946748	0.0334197	-0.000368862	3.1e-05
k__Bacteria;p__Actinobacteriota;c__Coriobacteriia;o__Coriobacteriales;f__Coriobacteriaceae;g__Collinsella;s__Collinsella_sp.;	3.9e-05	0.000131957	0.000307871	0.000690092	0.0669178	0.0304594	-0.0005578	2.02e-05
k__Bacteria;p__Actinobacteriota;c__Coriobacteriia;o__Coriobacteriales;f__Eggerthellaceae;g__Gordonibacter;s__Gordonibacter_pamelaeae;	1.05e-05	4.54e-05	0.000265821	0.00049033	0.0158593	0.0182232	-0.00045839	-5.22e-05
k__Bacteria;p__Bacteroidota;c__Bacteroidia;o__Bacteroidales;f__Rikenellaceae;g__Rikenellaceae_RC9_gut_group;s__wallaby_gut;	0.00034842	0.000578893	0	0	0.00606908	0.00999763	0.000109465	0.000587376
k__Bacteria;p__Firmicutes;c__Bacilli;o__Lactobacillales;f__Streptococcaceae;g__Lactococcus;s__Lactococcus_garvieae;	1.65e-05	3.4e-05	0.000183221	0.000447282	0.0753178	0.0323679	-0.00035175	1.83e-05
k__Bacteria;p__Firmicutes;c__Bacilli;o__Lactobacillales;f__Streptococcaceae;g__Streptococcus;s__Streptococcus_sanguinis;	4.51e-06	2.25e-05	0.000225272	0.000555831	0.058734	0.0282621	-0.000450351	8.82e-06
k__Bacteria;p__Firmicutes;c__Clostridia;o__Lachnospirales;f__Lachnospiraceae;g__Sellimonas;s__Lachnoclostridium_phocaeense;	0	0	0.000220015	0.000534815	0.0507184	0.0269987	-0.000440776	7.45e-07
k__Bacteria;p__Actinobacteriota;c__Actinobacteria;o__Actinomycetales;f__Actinomycetaceae;g__Actinomyces;s__Schaalia_odontolytica;	9.54e-05	0.000122613	0.000224521	0.000401916	0.135392	0.0377399	-0.000301188	4.29e-05
k__Bacteria;p__Campilobacterota;c__Campylobacteria;o__Campylobacterales;f__Helicobacteraceae;g__Helicobacter;s__Helicobacter_rodentium;	0.000376955	0.000524905	0	0	0.00147126	0.00391507	0.000160285	0.000593625
k__Bacteria;p__Bacteroidota;c__Bacteroidia;o__Bacteroidales;f__Bacteroidaceae;g__Bacteroides;s__Bacteroides_eggerthii;	0.000269575	0.000451679	5.03e-05	0.000100762	0.0254304	0.0219931	2.91e-05	0.000409382
k__Bacteria;p__Proteobacteria;c__Gammaproteobacteria;o__Pasteurellales;f__Pasteurellaceae;g__Haemophilus;s__Haemophilus_parainfluenzae;	0	0	6.31e-05	0.00031538	0.327287	0.0377399	-0.000193259	6.71e-05
k__Bacteria;p__Firmicutes;c__Bacilli;o__Lactobacillales;f__Streptococcaceae;g__Streptococcus;s__Streptococcus_gordonii;	1.05e-05	3.8e-05	0.000192983	0.000390202	0.0285471	0.0227595	-0.000344139	-2.08e-05
k__Bacteria;p__Firmicutes;c__Clostridia;o__Lachnospirales;f__Lachnospiraceae;g__Tyzzerella;s__Anaerotignum_lactatifermentans;	2.85e-05	9.42e-05	0.00010813	0.000313297	0.233841	0.0377399	-0.000213559	5.44e-05
k__Bacteria;p__Bacteroidota;c__Bacteroidia;o__Bacteroidales;f__Bacteroidaceae;g__Bacteroides;s__Bacteroides_kribbi;	0	0	6.16e-05	0.000307871	0.327287	0.0377399	-0.000188657	6.55e-05
k__Bacteria;p__Firmicutes;c__Clostridia;o__Lachnospirales;f__Lachnospiraceae;g__Lachnospiraceae_NK4A136_group;s__Lachnospiraceae_bacterium;	0	0	0.000113387	0.000318236	0.0874926	0.0323679	-0.000244748	1.8e-05
k__Bacteria;p__Firmicutes;c__Bacilli;o__Lactobacillales;f__Streptococcaceae;g__Streptococcus;s__Streptococcus_mutans;	8.64e-05	0.000300411	1.8e-05	7.52e-05	0.279641	0.0377399	-5.87e-05	0.000195414
k__Bacteria;p__Actinobacteriota;c__Actinobacteria;o__Corynebacteriales;f__Corynebacteriaceae;g__Corynebacterium;s__Corynebacterium_argentoratense;	0	0	0.000186225	0.000387498	0.0243541	0.0216024	-0.000346176	-2.63e-05
k__Bacteria;p__Firmicutes;c__Bacilli;o__Lactobacillales;f__Leuconostocaceae;g__Leuconostoc;s__Leuconostoc_lactis;	3e-06	1.5e-05	5.86e-05	0.000281346	0.333857	0.038336	-0.000171831	6.07e-05
k__Bacteria;p__Firmicutes;c__Bacilli;o__Erysipelotrichales;f__Erysipelatoclostridiaceae;g__Erysipelatoclostridium;s__Clostridium_spiroforme;	5.18e-05	9.44e-05	0.000101372	0.000268619	0.391064	0.044355	-0.00016588	6.68e-05
k__Bacteria;p__Campilobacterota;c__Campylobacteria;o__Campylobacterales;f__Helicobacteraceae;g__Helicobacter;s__Helicobacter_typhlonius;	7.51e-07	3.75e-06	6.31e-05	0.000263368	0.248348	0.0377399	-0.000171047	4.64e-05
k__Bacteria;p__Proteobacteria;c__Gammaproteobacteria;o__Xanthomonadales;f__Xanthomonadaceae;g__Pseudoxanthomonas;s__Pseudoxanthomonas_suwonensis;	0	0	0.000226023	0.000432161	0.0151793	0.0181071	-0.00040441	-4.76e-05
k__Archaea;p__Euryarchaeota;c__Methanobacteria;o__Methanobacteriales;f__Methanobacteriaceae;g__Methanobrevibacter;s__archaeon_enrichment;	0.000211755	0.000328097	0	0	0.00359721	0.00700572	7.63e-05	0.000347187
k__Bacteria;p__Bacteroidota;c__Bacteroidia;o__Bacteroidales;f__Marinifilaceae;g__Butyricimonas;s__Butyricimonas_virosa;	3.75e-06	1.88e-05	0.000109632	0.000257949	0.0516518	0.0269987	-0.000212576	8.21e-07
k__Bacteria;p__Firmicutes;c__Clostridia;o__Oscillospirales;f__Eubacterium_coprostanoligenes_group;g__Eubacterium_coprostanoligenes_group;s__Clostridiales_bacterium;	0.000282341	0.000326795	0	0	0.000234189	0.00125684	0.000147446	0.000417235
k__Bacteria;p__Firmicutes;c__Bacilli;o__Staphylococcales;f__Staphylococcaceae;g__Staphylococcus;s__Staphylococcus_lentus;	0.000252304	0.000284654	1.05e-05	3.64e-05	0.000290654	0.00125684	0.000123534	0.000360049
k__Bacteria;p__Bacteroidota;c__Bacteroidia;o__Bacteroidales;f__Bacteroidaceae;g__Bacteroides;s__Bacteroides_nordii;	0	0	8.64e-05	0.000237519	0.0815946	0.0323679	-0.000184397	1.17e-05
k__Bacteria;p__Bacteroidota;c__Bacteroidia;o__Bacteroidales;f__Bacteroidaceae;g__Bacteroides;s__Bacteroidaceae_bacterium;	0	0	6.31e-05	0.000227598	0.178585	0.0377399	-0.000157024	3.09e-05
k__Bacteria;p__Actinobacteriota;c__Actinobacteria;o__Corynebacteriales;f__Corynebacteriaceae;g__Corynebacterium;s__Corynebacterium_casei;	0	0	4.51e-05	0.000225272	0.327287	0.0377399	-0.000138042	4.79e-05
k__Bacteria;p__Firmicutes;c__Clostridia;o__Oscillospirales;f__Oscillospiraceae;g__Oscillibacter;s__Oscillibacter_sp.;	4.43e-05	5.58e-05	0.000185474	0.000246041	0.0094702	0.0136503	-0.000244797	-3.75e-05
k__Bacteria;p__Firmicutes;c__Negativicutes;o__Acidaminococcales;f__Acidaminococcaceae;g__Acidaminococcus;s__Acidaminococcus_intestini;	4.36e-05	0.000122948	0.000135914	0.000233484	0.0885389	0.0323679	-0.000199358	1.46e-05
k__Bacteria;p__Bacteroidota;c__Bacteroidia;o__Bacteroidales;f__Prevotellaceae;g__Prevotellaceae_NK3B31_group;s__Prevotella_sp.;	0	0	9.31e-05	0.000262397	0.0887076	0.0323679	-0.000201424	1.52e-05
k__Bacteria;p__Firmicutes;c__Bacilli;o__Staphylococcales;f__Staphylococcaceae;g__Jeotgalicoccus;s__Jeotgalicoccus_schoeneichii;	0.000261315	0.00028665	0	0	0.000127761	0.000934667	0.000142992	0.000379639
k__Bacteria;p__Firmicutes;c__Bacilli;o__Lactobacillales;f__Streptococcaceae;g__Streptococcus;s__Streptococcus_agalactiae;	0	0	6.46e-05	0.000192292	0.106095	0.0340267	-0.000143952	1.48e-05
k__Bacteria;p__Firmicutes;c__Clostridia;o__Oscillospirales;f__Eubacterium_coprostanoligenes_group;g__Eubacterium_coprostanoligenes_group;s__Eubacterium_coprostanoligenes;	0.000233532	0.000272747	0	0	0.000258409	0.00125684	0.000120947	0.000346116
k__Bacteria;p__Firmicutes;c__Clostridia;o__Oscillospirales;f__Ruminococcaceae;g__Ruminococcus;s__Ruminococcus_flavefaciens;	0.000341662	0.000291631	6.76e-06	3.38e-05	6.44e-06	0.000153498	0.000213887	0.000455921
k__Bacteria;p__Actinobacteriota;c__Coriobacteriia;o__Coriobacteriales;f__Eggerthellaceae;g__Enteroscipio;s__Enteroscipio_rubneri;	0	0	6.38e-05	0.000189672	0.105426	0.0340267	-0.00014212	1.45e-05
k__Bacteria;p__Firmicutes;c__Clostridia;o__Lachnospirales;f__Lachnospiraceae;g__Blautia;s__Blautia_hydrogenotrophica;	6.76e-06	2.48e-05	4.13e-05	0.000174596	0.336784	0.0384506	-0.000107184	3.81e-05
k__Bacteria;p__Firmicutes;c__Clostridia;o__Lachnospirales;f__Lachnospiraceae;g__Lachnoclostridium;s__Clostridium_hylemonae;	0	0	3.98e-05	0.000173611	0.263018	0.0377399	-0.000111461	3.19e-05
k__Bacteria;p__Proteobacteria;c__Gammaproteobacteria;o__Burkholderiales;f__Sutterellaceae;g__Sutterella;s__Sutterella_wadsworthensis;	9.31e-05	0.000181804	4.88e-05	0.000136129	0.334673	0.038336	-4.72e-05	0.000135822
k__Bacteria;p__Proteobacteria;c__Gammaproteobacteria;o__Burkholderiales;f__Sutterellaceae;g__Parasutterella;s__Parasutterella_secunda;	0.000106629	0.000216749	0	0	0.0214913	0.0204245	1.72e-05	0.000196098
k__Bacteria;p__Firmicutes;c__Negativicutes;o__Veillonellales-Selenomonadales;f__Selenomonadaceae;g__Megamonas;s__Megamonas_funiformis;	2.25e-06	1.13e-05	0.000103625	0.000226644	0.0350409	0.0261674	-0.000195018	-7.73e-06
k__Bacteria;p__Firmicutes;c__Clostridia;o__Eubacteriales;f__Eubacteriaceae;g__Eubacterium;s__Eubacterium_limosum;	0	0	8.11e-05	0.000190808	0.0440689	0.0266103	-0.00015986	-2.34e-06
k__Bacteria;p__Firmicutes;c__Clostridia;o__Monoglobales;f__Monoglobaceae;g__Monoglobus;s__Monoglobus_pectinilyticus;	4.51e-05	0.000153852	0	0	0.156112	0.0377399	-1.85e-05	0.000108561
k__Bacteria;p__Firmicutes;c__Clostridia;o__Oscillospirales;f__Ruminococcaceae;g__Incertae_Sedis;s__Clostridium_leptum;	6.76e-06	1.87e-05	8.41e-05	0.000157727	0.0224806	0.0204653	-0.00014281	-1.19e-05
k__Bacteria;p__Bacteroidota;c__Bacteroidia;o__Bacteroidales;f__Prevotellaceae;g__Paraprevotella;s__Paraprevotella_clara;	9.39e-05	0.000165884	4.36e-05	9.55e-05	0.196612	0.0377399	-2.72e-05	0.000127791
k__Bacteria;p__Firmicutes;c__Clostridia;o__Oscillospirales;f__Ruminococcaceae;g__Anaerotruncus;s__Anaerotruncus_colihominis;	3.75e-06	1.53e-05	8.18e-05	0.000152883	0.017775	0.0186332	-0.000141451	-1.47e-05
k__Bacteria;p__Firmicutes;c__Bacilli;o__Lactobacillales;f__Lactobacillaceae;g__Lactobacillus;s__Lactobacillus_saerimneri;	0	0	3.38e-05	0.00013795	0.232557	0.0377399	-9.07e-05	2.32e-05
k__Bacteria;p__Firmicutes;c__Bacilli;o__Lactobacillales;f__Streptococcaceae;g__Streptococcus;s__Streptococcus_constellatus;	0	0	2.7e-05	0.000135163	0.327287	0.0377399	-8.28e-05	2.88e-05
k__Bacteria;p__Bacteroidota;c__Bacteroidia;o__Bacteroidales;f__Bacteroidaceae;g__Bacteroides;s__Bacteroides_clarus;	0	0	3.08e-05	0.000131507	0.253271	0.0377399	-8.51e-05	2.35e-05
k__Bacteria;p__Fibrobacterota;c__Fibrobacteria;o__Fibrobacterales;f__Fibrobacteraceae;g__Fibrobacter;s__Fibrobacter_intestinalis;	9.46e-05	0.000167512	0	0	0.00938784	0.0136503	2.55e-05	0.00016376
k__Bacteria;p__Firmicutes;c__Clostridia;o__Lachnospirales;f__Lachnospiraceae;g__Lachnospiraceae_NK4A136_group;s__Lachnospiraceae;	0	0	2.55e-05	0.000120067	0.298276	0.0377399	-7.51e-05	2.4e-05
k__Bacteria;p__Bacteroidota;c__Bacteroidia;o__Bacteroidales;f__Prevotellaceae;g__Prevotella;s__Prevotella_stercorea;	3.15e-05	0.0001177	3.75e-06	1.33e-05	0.252091	0.0377399	-2.1e-05	7.66e-05
k__Bacteria;p__Firmicutes;c__Negativicutes;o__Veillonellales-Selenomonadales;f__Veillonellaceae;g__Megasphaera;s__Megasphaera_elsdenii;	0	0	5.18e-05	0.000140928	0.0784336	0.0323679	-0.000109985	6.36e-06
k__Bacteria;p__Firmicutes;c__Clostridia;o__Lachnospirales;f__Lachnospiraceae;g__Lachnospiraceae_NK4A136_group;s__Trichinella_pseudospiralis;	0.000109632	0.000157127	0	0	0.00189478	0.00448349	4.48e-05	0.000174491
k__Bacteria;p__Firmicutes;c__Clostridia;o__Lachnospirales;f__Lachnospiraceae;g__Lachnospiraceae_UCG-004;s__Eubacterium_hallii;	9.76e-06	4.88e-05	6.68e-05	0.000135054	0.056067	0.0281094	-0.000115711	1.57e-06
k__Bacteria;p__Firmicutes;c__Clostridia;o__Lachnospirales;f__Lachnospiraceae;g__Lachnoclostridium;s__Clostridium_fusiformis;	0	0	2.78e-05	0.000111735	0.225776	0.0377399	-7.39e-05	1.83e-05
k__Bacteria;p__Firmicutes;c__Clostridia;o__Lachnospirales;f__Lachnospiraceae;g__Butyrivibrio;s__Butyrivibrio_crossotus;	0	0	3.53e-05	0.000112547	0.129996	0.0371653	-8.17e-05	1.12e-05
k__Bacteria;p__Firmicutes;c__Clostridia;o__Peptostreptococcales-Tissierellales;f__Anaerovoracaceae;g__Mogibacterium;s__Mogibacterium_sp.;	2.25e-06	1.13e-05	2.85e-05	0.000107311	0.234861	0.0377399	-7.08e-05	1.82e-05
k__Bacteria;p__Firmicutes;c__Bacilli;o__Lactobacillales;f__Lactobacillaceae;g__Lactobacillus;s__Lactobacillus_pontis;	0	0	3.9e-05	0.00013558	0.162783	0.0377399	-9.5e-05	1.69e-05
k__Bacteria;p__Firmicutes;c__Clostridia;o__Christensenellales;f__Christensenellaceae;g__Christensenellaceae_R-7_group;s__bacterium_YE57;	0.00018247	0.000168128	0	0	1.42e-05	0.000163423	0.00011307	0.00025187
k__Bacteria;p__Actinobacteriota;c__Actinobacteria;o__Micrococcales;f__Micrococcaceae;g__Rothia;s__Rothia_mucilaginosa;	0	0	1.95e-05	9.76e-05	0.327287	0.0377399	-5.98e-05	2.08e-05
k__Bacteria;p__Firmicutes;c__Negativicutes;o__Veillonellales-Selenomonadales;f__Veillonellaceae;g__Megasphaera;s__Megasphaera_micronuciformis;	0	0	4.13e-05	0.000114831	0.0847223	0.0323679	-8.87e-05	6.1e-06
k__Bacteria;p__Actinobacteriota;c__Actinobacteria;o__Corynebacteriales;f__Corynebacteriaceae;g__Corynebacterium;s__Corynebacterium_amycolatum;	3.75e-05	0.000107021	5.26e-06	1.84e-05	0.149384	0.0377399	-1.24e-05	7.7e-05
k__Bacteria;p__Firmicutes;c__Bacilli;o__Lactobacillales;f__Lactobacillaceae;g__Lactobacillus;s__Lactobacillus_coleohominis;	0	0	2.1e-05	9.38e-05	0.273267	0.0377399	-5.97e-05	1.77e-05
k__Bacteria;p__Firmicutes;c__Bacilli;o__Staphylococcales;f__Staphylococcaceae;g__Staphylococcus;s__Staphylococcus_equorum;	0	0	6.16e-05	0.000150525	0.051936	0.0269987	-0.000123708	5.59e-07
k__Bacteria;p__Firmicutes;c__Clostridia;o__Oscillospirales;f__Oscillospiraceae;g__Intestinimonas;s__Intestinimonas_butyriciproducens;	0	0	4.81e-05	0.000109339	0.0378631	0.0266103	-9.32e-05	-2.93e-06
k__Bacteria;p__Actinobacteriota;c__Actinobacteria;o__Corynebacteriales;f__Corynebacteriaceae;g__Corynebacterium;s__Corynebacterium_durum;	2.25e-06	1.13e-05	4.43e-05	0.000103658	0.0548095	0.027883	-8.5e-05	9.37e-07
k__Bacteria;p__Bacteroidota;c__Bacteroidia;o__Bacteroidales;f__Bacteroidaceae;g__Bacteroides;s__Bacteroides_caecigallinarum;	6.46e-05	0.000125707	0	0	0.016857	0.0182232	1.27e-05	0.000116467
k__Bacteria;p__Firmicutes;c__Bacilli;o__Lactobacillales;f__Aerococcaceae;g__Facklamia;s__Facklamia_tabacinasalis;	0.000109632	0.000144773	0	0	0.000902415	0.00283797	4.99e-05	0.000169391
k__Bacteria;p__Actinobacteriota;c__Actinobacteria;o__Actinomycetales;f__Actinomycetaceae;g__Actinomyces;s__Actinomyces_lingnae;	0	0	1.65e-05	8.26e-05	0.327287	0.0377399	-5.06e-05	1.76e-05
k__Bacteria;p__Firmicutes;c__Bacilli;o__Lactobacillales;f__Lactobacillaceae;g__Lactobacillus;s__Lactobacillus_nagelii;	0	0	1.65e-05	8.26e-05	0.327287	0.0377399	-5.06e-05	1.76e-05
k__Bacteria;p__Firmicutes;c__Negativicutes;o__Veillonellales-Selenomonadales;f__Veillonellaceae;g__Megasphaera;s__Megasphaera_hexanoica;	0	0	2.25e-05	7.98e-05	0.171091	0.0377399	-5.55e-05	1.04e-05
k__Bacteria;p__Firmicutes;c__Bacilli;o__Staphylococcales;f__Staphylococcaceae;g__Staphylococcus;s__Staphylococcus_vitulinus;	0	0	2.78e-05	9.71e-05	0.165465	0.0377399	-6.79e-05	1.23e-05
k__Bacteria;p__Bacteroidota;c__Bacteroidia;o__Bacteroidales;f__Muribaculaceae;g__Muribaculaceae;s__mouse_gut;	0	0	1.43e-05	7.13e-05	0.327287	0.0377399	-4.37e-05	1.52e-05
k__Bacteria;p__Firmicutes;c__Clostridia;o__Lachnospirales;f__Lachnospiraceae;g__Lachnospiraceae_FCS020_group;s__mouse_gut;	0	0	1.43e-05	7.13e-05	0.327287	0.0377399	-4.37e-05	1.52e-05
k__Bacteria;p__Proteobacteria;c__Alphaproteobacteria;o__Rhizobiales;f__Rhizobiaceae;g__Aminobacter;s__Nitratireductor_sp.;	0	0	2.1e-05	7.77e-05	0.188404	0.0377399	-5.31e-05	1.1e-05
k__Bacteria;p__Actinobacteriota;c__Actinobacteria;o__Corynebacteriales;f__Corynebacteriaceae;g__Corynebacterium;s__Corynebacterium_urealyticum;	0.000114138	0.000101662	0	0	8.87e-06	0.000153498	7.22e-05	0.000156102
k__Bacteria;p__Firmicutes;c__Bacilli;o__Bacillales;f__Planococcaceae;g__Sporosarcina;s__Sporosarcina_pasteurii;	9.24e-05	0.000101806	0	0	0.000135093	0.000934667	5.03e-05	0.000134385
k__Bacteria;p__Proteobacteria;c__Gammaproteobacteria;o__Aeromonadales;f__Succinivibrionaceae;g__Anaerobiospirillum;s__Anaerobiospirillum_succiniciproducens;	4.73e-05	0.000110812	0	0	0.0432113	0.0266103	1.57e-06	9.3e-05
k__Bacteria;p__Firmicutes;c__Clostridia;o__Oscillospirales;f__Oscillospiraceae;g__Intestinimonas;s__Intestinimonas_sp.;	0	0	2.48e-05	6.89e-05	0.0847946	0.0323679	-5.32e-05	3.67e-06
k__Bacteria;p__Bacteroidota;c__Bacteroidia;o__Bacteroidales;f__Bacteroidaceae;g__Bacteroides;s__Bacteroides_faecis;	0	0	1.5e-05	6.43e-05	0.254707	0.0377399	-4.16e-05	1.15e-05
k__Bacteria;p__Bacteroidota;c__Bacteroidia;o__Flavobacteriales;f__Weeksellaceae;g__Moheibacter;s__Moheibacter_stercoris;	0	0	4.66e-05	9.37e-05	0.0203819	0.0204245	-8.52e-05	-7.87e-06
k__Bacteria;p__Firmicutes;c__Bacilli;o__Lactobacillales;f__Enterococcaceae;g__Enterococcus;s__Enterococcus_sulfureus;	0	0	1.8e-05	6.45e-05	0.174923	0.0377399	-4.46e-05	8.59e-06
k__Bacteria;p__Firmicutes;c__Bacilli;o__Bacillales;f__Bacillaceae;g__Oceanobacillus;s__Oceanobacillus_chironomi;	2.55e-05	6.45e-05	0	0	0.059567	0.0282621	-1.11e-06	5.22e-05
k__Bacteria;p__Bacteroidota;c__Bacteroidia;o__Bacteroidales;f__Tannerellaceae;g__Parabacteroides;s__Parabacteroides_johnsonii;	1.13e-05	5.63e-05	0	0	0.327287	0.0377399	-1.2e-05	3.45e-05
k__Bacteria;p__Actinobacteriota;c__Actinobacteria;o__Bifidobacteriales;f__Bifidobacteriaceae;g__Alloscardovia;s__Alloscardovia_omnicolens;	0	0	1.13e-05	5.63e-05	0.327287	0.0377399	-3.45e-05	1.2e-05
k__Bacteria;p__Firmicutes;c__Bacilli;o__Bacillales;f__Bacillaceae;g__Bacillus;s__Bacillus_circulans;	0	0	2.93e-05	7.43e-05	0.0604564	0.0282621	-6e-05	1.39e-06
k__Bacteria;p__Firmicutes;c__Clostridia;o__Lachnospirales;f__Lachnospiraceae;g__Anaerostipes;s__Anaerostipes_caccae;	7.51e-07	3.75e-06	2.78e-05	7.33e-05	0.0779955	0.0323679	-5.73e-05	3.27e-06
k__Bacteria;p__Firmicutes;c__Clostridia;o__Peptostreptococcales-Tissierellales;f__Peptostreptococcales-Tissierellales;g__Peptoniphilus;s__Peptoniphilus_lacrimalis;	2.25e-06	8.25e-06	1.43e-05	5.06e-05	0.252489	0.0377399	-3.31e-05	9.1e-06
k__Bacteria;p__Firmicutes;c__Bacilli;o__Paenibacillales;f__Paenibacillaceae;g__Paenibacillus;s__Paenibacillus_camelliae;	0	0	1.65e-05	5.82e-05	0.168654	0.0377399	-4.05e-05	7.5e-06
k__Bacteria;p__Actinobacteriota;c__Coriobacteriia;o__Coriobacteriales;f__Eggerthellaceae;g__Enterorhabdus;s__Adlercreutzia_mucosicola;	0	0	9.76e-06	4.88e-05	0.327287	0.0377399	-2.99e-05	1.04e-05
k__Bacteria;p__Firmicutes;c__Clostridia;o__Oscillospirales;f__Oscillospiraceae;g__Oscillibacter;s__Clostridiales_bacterium;	0	0	1.95e-05	5.82e-05	0.106668	0.0340267	-4.36e-05	4.51e-06
k__Bacteria;p__Firmicutes;c__Clostridia;o__Lachnospirales;f__Lachnospiraceae;g__Roseburia;s__Eubacterium_sp.;	0	0	1.05e-05	4.88e-05	0.292105	0.0377399	-3.07e-05	9.63e-06
k__Bacteria;p__Firmicutes;c__Clostridia;o__Lachnospirales;f__Lachnospiraceae;g__Marvinbryantia;s__Clostridiales_bacterium;	0	0	2.1e-05	5.89e-05	0.0871735	0.0323679	-4.54e-05	3.31e-06
k__Bacteria;p__Actinobacteriota;c__Coriobacteriia;o__Coriobacteriales;f__Eggerthellaceae;g__Enterorhabdus;s__mouse_gut;	0	0	3.98e-05	7.01e-05	0.00907326	0.0136503	-6.87e-05	-1.09e-05
k__Bacteria;p__Firmicutes;c__Clostridia;o__Oscillospirales;f__Oscillospiraceae;g__Colidextribacter;s__Anaerostipes_hadrus;	0	0	1.43e-05	5.12e-05	0.176346	0.0377399	-3.54e-05	6.87e-06
k__Bacteria;p__Firmicutes;c__Clostridia;o__Oscillospirales;f__Ruminococcaceae;g__Incertae_Sedis;s__Acutalibacter_muris;	1.5e-06	7.51e-06	1.88e-05	5.08e-05	0.105305	0.0340267	-3.84e-05	3.89e-06
k__Bacteria;p__Actinobacteriota;c__Actinobacteria;o__Actinomycetales;f__Actinomycetaceae;g__Actinomyces;s__Actinomyces_dentalis;	0	0	9.01e-06	4.51e-05	0.327287	0.0377399	-2.76e-05	9.59e-06
k__Bacteria;p__Deferribacterota;c__Deferribacteres;o__Deferribacterales;f__Deferribacteraceae;g__Mucispirillum;s__Mucispirillum_schaedleri;	0	0	1.58e-05	5.46e-05	0.161987	0.0377399	-3.83e-05	6.79e-06
k__Bacteria;p__Firmicutes;c__Clostridia;o__Lachnospirales;f__Lachnospiraceae;g__Ruminococcus_torques_group;s__Ruminococcus_sp.;	3.68e-05	6.56e-05	7.51e-06	3.75e-05	0.0600994	0.0282621	-1.31e-06	5.99e-05
k__Bacteria;p__Proteobacteria;c__Gammaproteobacteria;o__Xanthomonadales;f__Xanthomonadaceae;s__Luteimonas_sp.;	5.26e-06	1.84e-05	1.35e-05	4.8e-05	0.428025	0.0480742	-2.92e-05	1.27e-05
k__Bacteria;p__Desulfobacterota;c__Desulfovibrionia;o__Desulfovibrionales;f__Desulfovibrionaceae;g__Desulfovibrio;s__bacterium;	0	0	1.58e-05	4.75e-05	0.109623	0.0340267	-3.54e-05	3.82e-06
k__Bacteria;p__Firmicutes;c__Bacilli;o__Staphylococcales;f__Staphylococcaceae;g__Staphylococcus;s__Staphylococcus_succinus;	0	0	1.35e-05	4.8e-05	0.172143	0.0377399	-3.33e-05	6.31e-06
k__Bacteria;p__Actinobacteriota;c__Coriobacteriia;o__Coriobacteriales;f__Eggerthellaceae;g__Slackia;s__Slackia_exigua;	0	0	7.51e-06	3.75e-05	0.327287	0.0377399	-2.3e-05	7.99e-06
k__Bacteria;p__Proteobacteria;c__Gammaproteobacteria;o__Pseudomonadales;f__Pseudomonadaceae;g__Pseudomonas;s__Pseudomonas_flexibilis;	0	0	1.58e-05	4.65e-05	0.103017	0.0340267	-3.5e-05	3.43e-06
k__Bacteria;p__Firmicutes;c__Bacilli;o__Erysipelotrichales;f__Erysipelotrichaceae;g__Dielma;s__Dielma_fastidiosa;	0	0	1.13e-05	4.13e-05	0.185045	0.0377399	-2.83e-05	5.77e-06
k__Bacteria;p__Firmicutes;c__Bacilli;o__Lactobacillales;f__Leuconostocaceae;g__Leuconostoc;s__Leuconostoc_citreum;	0	0	6.76e-06	3.38e-05	0.327287	0.0377399	-2.07e-05	7.19e-06
k__Bacteria;p__Firmicutes;c__Clostridia;o__Clostridiales;f__Clostridiaceae;g__Clostridium_sensu_stricto_8;s__Clostridium_sp.;	0	0	1.2e-05	3.75e-05	0.122236	0.0361417	-2.75e-05	3.46e-06
k__Bacteria;p__Firmicutes;c__Clostridia;o__Clostridiales;f__Clostridiaceae;g__Candidatus_Arthromitus;s__Candidatus_Arthromitus;	1.05e-05	2.6e-05	1.95e-05	4.77e-05	0.412365	0.046618	-3.1e-05	1.3e-05
k__Bacteria;p__Firmicutes;c__Clostridia;o__Oscillospirales;f__Ruminococcaceae;g__Ruminococcus;s__Ruminococcus_sp.;	3e-05	4.66e-05	0	0	0.00364529	0.00700572	1.08e-05	4.93e-05
k__Bacteria;p__Cyanobacteria;c__Vampirivibrionia;o__Gastranaerophilales;f__Gastranaerophilales;g__Gastranaerophilales;s__Acinetobacter_sp.;	2.03e-05	4.96e-05	0	0	0.0522907	0.0269987	-2.18e-07	4.08e-05
k__Bacteria;p__Actinobacteriota;c__Coriobacteriia;o__Coriobacteriales;f__Eggerthellaceae;g__Enteroscipio;s__Gordonibacter_sp.;	0	0	8.26e-06	3.43e-05	0.240411	0.0377399	-2.24e-05	5.9e-06
k__Bacteria;p__Bacteroidota;c__Bacteroidia;o__Bacteroidales;f__Prevotellaceae;g__Prevotella;s__Prevotella_bivia;	0	0	1.2e-05	4.19e-05	0.164893	0.0377399	-2.93e-05	5.3e-06
k__Bacteria;p__Actinobacteriota;c__Actinobacteria;o__Micrococcales;f__Micrococcaceae;g__Enteractinococcus;s__Enteractinococcus_viverrae;	2.18e-05	4.68e-05	3e-06	1.5e-05	0.0663033	0.0304594	-1.35e-06	3.89e-05
k__Bacteria;p__Proteobacteria;c__Gammaproteobacteria;o__Xanthomonadales;f__Xanthomonadaceae;g__Lysobacter;s__Lysobacter_defluvii;	0	0	2.1e-05	5.06e-05	0.0487766	0.0269987	-4.19e-05	-1.22e-07
k__Bacteria;p__Firmicutes;c__Clostridia;o__Lachnospirales;f__Lachnospiraceae;g__Howardella;s__Eubacterium_sp.;	0	0	6.01e-06	3e-05	0.327287	0.0377399	-1.84e-05	6.39e-06
k__Bacteria;p__Firmicutes;c__Bacilli;o__Lactobacillales;f__Streptococcaceae;g__Streptococcus;s__Streptococcus_danieliae;	0	0	1.8e-05	4.39e-05	0.0509359	0.0269987	-3.61e-05	7.95e-08
k__Bacteria;p__Bacteroidota;c__Bacteroidia;o__Bacteroidales;f__Barnesiellaceae;g__Coprobacter;s__Coprobacter_fastidiosus;	0	0	6.01e-06	3e-05	0.327287	0.0377399	-1.84e-05	6.39e-06
k__Bacteria;p__Firmicutes;c__Clostridia;o__Lachnospirales;f__Lachnospiraceae;g__Roseburia;s__Eubacterium_plexicaudatum;	0	0	6.01e-06	3e-05	0.327287	0.0377399	-1.84e-05	6.39e-06
k__Bacteria;p__Actinobacteriota;c__Actinobacteria;o__Bifidobacteriales;f__Bifidobacteriaceae;g__Bifidobacterium;s__Bifidobacterium_thermophilum;	6.01e-06	3e-05	0	0	0.327287	0.0377399	-6.39e-06	1.84e-05
k__Bacteria;p__Firmicutes;c__Clostridia;o__Peptostreptococcales-Tissierellales;f__Peptostreptococcales-Tissierellales;g__Peptoniphilus;s__Peptoniphilus_duerdenii;	0	0	1.2e-05	3.71e-05	0.118515	0.0357214	-2.73e-05	3.3e-06
k__Bacteria;p__Firmicutes;c__Clostridia;o__Clostridiales;f__Clostridiaceae;g__Clostridium_sensu_stricto_1;s__Clostridium_butyricum;	0	0	6.01e-06	3e-05	0.327287	0.0377399	-1.84e-05	6.39e-06
k__Bacteria;p__Proteobacteria;c__Gammaproteobacteria;o__Pseudomonadales;f__Pseudomonadaceae;g__Pseudomonas;s__Pseudomonas_balearica;	0	0	1.5e-05	4.23e-05	0.0887306	0.0323679	-3.25e-05	2.45e-06
k__Bacteria;p__Bacteroidota;c__Bacteroidia;o__Bacteroidales;f__Marinifilaceae;g__Butyricimonas;s__Butyricimonas_synergistica;	0	0	5.26e-06	2.63e-05	0.327287	0.0377399	-1.61e-05	5.59e-06
k__Bacteria;p__Firmicutes;c__Clostridia;o__Oscillospirales;f__Ruminococcaceae;s__Clostridium_leptum;	2.25e-05	3.55e-05	4.51e-06	1.65e-05	0.0277539	0.0227595	2.09e-06	3.39e-05
k__Bacteria;p__Firmicutes;c__Clostridia;o__Lachnospirales;f__Lachnospiraceae;g__Blautia;s__Blautia_sp.;	5.26e-06	2.63e-05	0	0	0.327287	0.0377399	-5.59e-06	1.61e-05
k__Bacteria;p__Proteobacteria;c__Gammaproteobacteria;o__Pseudomonadales;f__Pseudomonadaceae;g__Pseudomonas;s__Pseudomonas_psychrotolerans;	0	0	5.26e-06	2.63e-05	0.327287	0.0377399	-1.61e-05	5.59e-06
k__Bacteria;p__Firmicutes;c__Bacilli;o__Bacillales;f__Bacillaceae;g__Oceanobacillus;s__Oceanobacillus_caeni;	0	0	8.26e-06	2.97e-05	0.177423	0.0377399	-2.05e-05	4.01e-06
k__Bacteria;p__Firmicutes;c__Clostridia;o__Oscillospirales;f__Oscillospiraceae;g__NK4A214_group;s__Lachnospiraceae_bacterium;	8.26e-06	2.71e-05	0	0	0.141134	0.0377399	-2.94e-06	1.95e-05
k__Bacteria;p__Actinobacteriota;c__Actinobacteria;o__Micrococcales;f__Microbacteriaceae;g__Leucobacter;s__Leucobacter_holotrichiae;	0	0	5.26e-06	2.27e-05	0.257999	0.0377399	-1.46e-05	4.11e-06
k__Bacteria;p__Proteobacteria;c__Gammaproteobacteria;o__Pseudomonadales;f__Moraxellaceae;g__Acinetobacter;s__Acinetobacter_schindleri;	0	0	6.01e-06	2.34e-05	0.212425	0.0377399	-1.57e-05	3.67e-06
k__Bacteria;p__Bacteroidota;c__Bacteroidia;o__Flavobacteriales;f__Weeksellaceae;g__Chryseobacterium;s__Chryseobacterium_hagamense;	0	0	4.51e-06	2.25e-05	0.327287	0.0377399	-1.38e-05	4.79e-06
k__Bacteria;p__Firmicutes;c__Clostridia;o__Peptostreptococcales-Tissierellales;f__Anaerovoracaceae;g__Eubacterium_nodatum_group;s__Eubacterium_nodatum;	0	0	5.26e-06	2.27e-05	0.257999	0.0377399	-1.46e-05	4.11e-06
k__Bacteria;p__Proteobacteria;c__Gammaproteobacteria;o__Burkholderiales;f__Oxalobacteraceae;g__Oxalobacter;s__Oxalobacter_formigenes;	0	0	6.01e-06	2.34e-05	0.212425	0.0377399	-1.57e-05	3.67e-06
k__Bacteria;p__Deferribacterota;c__Deferribacteres;o__Deferribacterales;f__Deferribacteraceae;g__Mucispirillum;s__Mucispirillum_sp.;	0	0	7.51e-06	2.23e-05	0.105864	0.0340267	-1.67e-05	1.71e-06
k__Bacteria;p__Firmicutes;c__Clostridia;o__Lachnospirales;f__Lachnospiraceae;g__Anaerostipes;s__Anaerostipes_sp.;	3.75e-06	1.88e-05	0	0	0.327287	0.0377399	-3.99e-06	1.15e-05
k__Bacteria;p__Actinobacteriota;c__Actinobacteria;o__Corynebacteriales;f__Dietziaceae;g__Dietzia;s__Dietzia_cinnamea;	0	0	6.76e-06	2.35e-05	0.164182	0.0377399	-1.65e-05	2.96e-06
k__Bacteria;p__Firmicutes;c__Bacilli;o__Bacillales;f__Bacillaceae;g__Bacillus;s__Bacillus_thermoamylovorans;	0	0	3.75e-06	1.88e-05	0.327287	0.0377399	-1.15e-05	3.99e-06
k__Bacteria;p__Proteobacteria;c__Gammaproteobacteria;o__Xanthomonadales;f__Rhodanobacteraceae;g__Dokdonella;s__Dokdonella_koreensis;	3.75e-06	1.88e-05	0	0	0.327287	0.0377399	-3.99e-06	1.15e-05
k__Bacteria;p__Firmicutes;c__Clostridia;o__Oscillospirales;f__Oscillospiraceae;g__Colidextribacter;s__Clostridiales_bacterium;	0	0	9.76e-06	2.72e-05	0.0849285	0.0323679	-2.1e-05	1.45e-06
k__Bacteria;p__Actinobacteriota;c__Actinobacteria;o__Micrococcales;f__Jonesiaceae;g__Jonesia;s__Jonesia_denitrificans;	0	0	6.76e-06	2.35e-05	0.164182	0.0377399	-1.65e-05	2.96e-06
k__Bacteria;p__Proteobacteria;c__Alphaproteobacteria;o__Acetobacterales;f__Acetobacteraceae;g__Roseomonas;s__Acetobacteraceae_bacterium;	0	0	6.76e-06	2.35e-05	0.164182	0.0377399	-1.65e-05	2.96e-06
k__Bacteria;p__Firmicutes;c__Bacilli;o__Lactobacillales;f__Streptococcaceae;g__Streptococcus;s__Streptococcus_hyointestinalis;	1.28e-05	3.05e-05	0	0	0.0472686	0.0269987	1.67e-07	2.54e-05
k__Bacteria;p__Proteobacteria;c__Gammaproteobacteria;o__Burkholderiales;f__Alcaligenaceae;g__Oligella;s__Oligella_ureolytica;	1.35e-05	2.74e-05	0	0	0.0210728	0.0204245	2.22e-06	2.48e-05
k__Bacteria;p__Firmicutes;c__Bacilli;o__Lactobacillales;f__Lactobacillaceae;g__Lactobacillus;s__Lactobacillus_dextrinicus;	0	0	6.76e-06	2.35e-05	0.164182	0.0377399	-1.65e-05	2.96e-06
k__Bacteria;p__Firmicutes;c__Clostridia;o__Oscillospirales;f__Ruminococcaceae;g__Candidatus_Soleaferrea;s__Ruminococcaceae_bacterium;	1.73e-05	3.16e-05	5.26e-06	1.84e-05	0.108201	0.0340267	-2.77e-06	2.68e-05
k__Bacteria;p__Firmicutes;c__Clostridia;o__Oscillospirales;f__Oscillospiraceae;g__Flavonifractor;s__Flavonifractor_plautii;	3.75e-06	1.88e-05	0	0	0.327287	0.0377399	-3.99e-06	1.15e-05
k__Bacteria;p__Actinobacteriota;c__Actinobacteria;o__Actinomycetales;f__Actinomycetaceae;g__Actinomyces;s__Actinomyces_massiliensis;	3.75e-06	1.88e-05	0	0	0.327287	0.0377399	-3.99e-06	1.15e-05
k__Bacteria;p__Firmicutes;c__Clostridia;o__Oscillospirales;f__Oscillospiraceae;s__Intestinimonas_sp.;	0	0	3.75e-06	1.88e-05	0.327287	0.0377399	-1.15e-05	3.99e-06
k__Bacteria;p__Actinobacteriota;c__Actinobacteria;o__Actinomycetales;f__Actinomycetaceae;g__Actinomyces;s__Actinomyces_israelii;	0	0	3.75e-06	1.88e-05	0.327287	0.0377399	-1.15e-05	3.99e-06
k__Bacteria;p__Actinobacteriota;c__Actinobacteria;o__Corynebacteriales;f__Corynebacteriaceae;g__Corynebacterium;s__Corynebacterium_kroppenstedtii;	0	0	3.75e-06	1.88e-05	0.327287	0.0377399	-1.15e-05	3.99e-06
k__Bacteria;p__Firmicutes;c__Bacilli;o__Lactobacillales;f__Lactobacillaceae;g__Lactobacillus;s__Lactobacillus_rossiae;	4.51e-06	1.9e-05	0	0	0.247138	0.0377399	-3.33e-06	1.23e-05
k__Bacteria;p__Firmicutes;c__Bacilli;o__Lactobacillales;f__Lactobacillaceae;g__Lactobacillus;s__Lactobacillus_sakei;	5.26e-06	1.99e-05	0	0	0.199631	0.0377399	-2.97e-06	1.35e-05
k__Bacteria;p__Verrucomicrobiota;c__Lentisphaeria;o__Victivallales;f__vadinBE97;g__vadinBE97;s__Bacteroidales_bacterium;	9.01e-06	2.55e-05	0	0	0.089824	0.0323679	-1.51e-06	1.95e-05
k__Bacteria;p__Actinobacteriota;c__Actinobacteria;o__Propionibacteriales;f__Propionibacteriaceae;g__Cutibacterium;s__Cutibacterium_granulosum;	0	0	3e-06	1.5e-05	0.327287	0.0377399	-9.2e-06	3.2e-06
k__Bacteria;p__Bacteroidota;c__Bacteroidia;o__Bacteroidales;f__Prevotellaceae;g__Prevotella;s__Prevotella_disiens;	0	0	3e-06	1.5e-05	0.327287	0.0377399	-9.2e-06	3.2e-06
k__Bacteria;p__Firmicutes;c__Bacilli;o__Lactobacillales;f__Carnobacteriaceae;g__Jeotgalibaca;s__Trichococcus_sp.;	0	0	5.26e-06	1.84e-05	0.165929	0.0377399	-1.28e-05	2.34e-06
k__Bacteria;p__Actinobacteriota;c__Actinobacteria;o__Micrococcales;f__Micrococcaceae;g__Kocuria;s__Rothia_kristinae;	0	0	3e-06	1.5e-05	0.327287	0.0377399	-9.2e-06	3.2e-06
k__Bacteria;p__Proteobacteria;c__Alphaproteobacteria;o__Rhizobiales;f__Beijerinckiaceae;g__Methylobacterium-Methylorubrum;s__Methylobacterium_komagatae;	0	0	3e-06	1.5e-05	0.327287	0.0377399	-9.2e-06	3.2e-06
k__Bacteria;p__Proteobacteria;c__Gammaproteobacteria;o__Pseudomonadales;f__Pseudomonadaceae;g__Pseudomonas;s__Pseudomonas_formosensis;	0	0	3e-06	1.5e-05	0.327287	0.0377399	-9.2e-06	3.2e-06
k__Bacteria;p__Bacteroidota;c__Bacteroidia;o__Bacteroidales;f__Bacteroidaceae;g__Bacteroides;s__Bacteroides_coprophilus;	0	0	3e-06	1.5e-05	0.327287	0.0377399	-9.2e-06	3.2e-06
k__Bacteria;p__Firmicutes;c__Clostridia;o__Peptostreptococcales-Tissierellales;f__Anaerovoracaceae;g__Eubacterium_nodatum_group;s__Eubacterium_sulci;	3.75e-06	1.53e-05	0	0	0.232557	0.0377399	-2.57e-06	1.01e-05
k__Bacteria;p__Bacteroidota;c__Bacteroidia;o__Bacteroidales;f__Prevotellaceae;g__Prevotella;s__Prevotella_colorans;	0	0	5.26e-06	1.84e-05	0.165929	0.0377399	-1.28e-05	2.34e-06
k__Bacteria;p__Firmicutes;c__Bacilli;o__Erysipelotrichales;f__Erysipelotrichaceae;g__Faecalitalea;s__Absiella_dolichum;	0	0	3e-06	1.5e-05	0.327287	0.0377399	-9.2e-06	3.2e-06
k__Bacteria;p__Firmicutes;c__Clostridia;o__Peptostreptococcales-Tissierellales;f__Peptostreptococcales-Tissierellales;g__Gallicola;s__Peptostreptococcaceae_bacterium;	0	0	3.75e-06	1.53e-05	0.232557	0.0377399	-1.01e-05	2.57e-06
k__Bacteria;p__Firmicutes;c__Bacilli;o__Lactobacillales;f__Lactobacillaceae;g__Lactobacillus;s__Lactobacillus_iners;	0	0	3.75e-06	1.53e-05	0.232557	0.0377399	-1.01e-05	2.57e-06
k__Bacteria;p__Firmicutes;c__Clostridia;o__Oscillospirales;f__Clostridium_methylpentosum_group;g__Clostridium_methylpentosum_group;s__Clostridium_methylpentosum;	0	0	3e-06	1.5e-05	0.327287	0.0377399	-9.2e-06	3.2e-06
k__Bacteria;p__Firmicutes;c__Clostridia;o__Christensenellales;f__Christensenellaceae;g__Christensenella;s__Christensenella_massiliensis;	0	0	3.75e-06	1.33e-05	0.170142	0.0377399	-9.23e-06	1.72e-06
k__Bacteria;p__Campilobacterota;c__Campylobacteria;o__Campylobacterales;f__Campylobacteraceae;g__Campylobacter;s__Campylobacter_ureolyticus;	0	0	2.25e-06	1.13e-05	0.327287	0.0377399	-6.9e-06	2.4e-06
k__Bacteria;p__Bacteroidota;c__Bacteroidia;o__Bacteroidales;f__Dysgonomonadaceae;g__Proteiniphilum;s__Inostemma_sp.;	0	0	2.25e-06	1.13e-05	0.327287	0.0377399	-6.9e-06	2.4e-06
k__Bacteria;p__Firmicutes;c__Bacilli;o__Lactobacillales;f__Leuconostocaceae;g__Weissella;s__bacterium;	0	0	2.25e-06	1.13e-05	0.327287	0.0377399	-6.9e-06	2.4e-06
k__Bacteria;p__Actinobacteriota;c__Coriobacteriia;o__Coriobacteriales;f__Coriobacteriaceae;g__Collinsella;s__Collinsella_provencensis;	2.25e-06	1.13e-05	0	0	0.327287	0.0377399	-2.4e-06	6.9e-06
k__Bacteria;p__Firmicutes;c__Clostridia;o__Oscillospirales;f__Ruminococcaceae;g__Candidatus_Soleaferrea;s__Candidatus_Soleaferrea;	0	0	2.25e-06	1.13e-05	0.327287	0.0377399	-6.9e-06	2.4e-06
k__Bacteria;p__Proteobacteria;c__Gammaproteobacteria;o__Alteromonadales;f__Alteromonadaceae;g__Glaciecola;s__Cylindrotheca_closterium;	0	0	3e-06	1.17e-05	0.212425	0.0377399	-7.84e-06	1.84e-06
k__Bacteria;p__Proteobacteria;c__Gammaproteobacteria;o__Pasteurellales;f__Pasteurellaceae;g__Haemophilus;s__Haemophilus_pittmaniae;	0	0	2.25e-06	1.13e-05	0.327287	0.0377399	-6.9e-06	2.4e-06
k__Bacteria;p__Firmicutes;c__Clostridia;o__Oscillospirales;f__Butyricicoccaceae;g__UCG-009;s__Clostridium_leptum;	0	0	3e-06	1.17e-05	0.212425	0.0377399	-7.84e-06	1.84e-06
k__Bacteria;p__Proteobacteria;c__Alphaproteobacteria;o__Rhizobiales;f__Rhizobiaceae;g__Allorhizobium-Neorhizobium-Pararhizobium-Rhizobium;s__Rhizobium_flavum;	0	0	2.25e-06	1.13e-05	0.327287	0.0377399	-6.9e-06	2.4e-06
k__Bacteria;p__Firmicutes;c__Clostridia;o__Lachnospirales;f__Lachnospiraceae;g__Lachnoclostridium;s__Extibacter_muris;	2.25e-06	1.13e-05	0	0	0.327287	0.0377399	-2.4e-06	6.9e-06
k__Bacteria;p__Proteobacteria;c__Gammaproteobacteria;o__Burkholderiales;f__Sutterellaceae;g__Sutterella;s__Sutterellaceae_bacterium;	0	0	2.25e-06	1.13e-05	0.327287	0.0377399	-6.9e-06	2.4e-06
k__Bacteria;p__Actinobacteriota;c__Actinobacteria;o__Corynebacteriales;f__Nocardiaceae;g__Rhodococcus;s__Rhodococcus_rhodochrous;	0	0	2.25e-06	1.13e-05	0.327287	0.0377399	-6.9e-06	2.4e-06
k__Bacteria;p__Proteobacteria;c__Gammaproteobacteria;o__Cardiobacteriales;f__Cardiobacteriaceae;g__Cardiobacterium;s__Cardiobacterium_valvarum;	0	0	2.25e-06	1.13e-05	0.327287	0.0377399	-6.9e-06	2.4e-06
k__Bacteria;p__Actinobacteriota;c__Actinobacteria;o__Kineosporiales;f__Kineosporiaceae;g__Quadrisphaera;s__Quadrisphaera_granulorum;	0	0	2.25e-06	1.13e-05	0.327287	0.0377399	-6.9e-06	2.4e-06
k__Bacteria;p__Proteobacteria;c__Gammaproteobacteria;o__Pseudomonadales;f__Moraxellaceae;g__Psychrobacter;s__Psychrobacter_faecalis;	0	0	2.25e-06	1.13e-05	0.327287	0.0377399	-6.9e-06	2.4e-06
k__Bacteria;p__Firmicutes;c__Bacilli;o__Lactobacillales;f__Lactobacillaceae;g__Lactobacillus;s__Lactobacillus_coryniformis;	0	0	2.25e-06	1.13e-05	0.327287	0.0377399	-6.9e-06	2.4e-06
k__Bacteria;p__Actinobacteriota;c__Actinobacteria;o__Actinomycetales;f__Actinomycetaceae;g__Arcanobacterium;s__Arcanobacterium_sp.;	0	0	2.25e-06	1.13e-05	0.327287	0.0377399	-6.9e-06	2.4e-06
k__Bacteria;p__Firmicutes;c__Clostridia;o__Peptostreptococcales-Tissierellales;f__Peptostreptococcales-Tissierellales;g__Murdochiella;s__Murdochiella_vaginalis;	2.25e-06	1.13e-05	0	0	0.327287	0.0377399	-2.4e-06	6.9e-06
k__Bacteria;p__Firmicutes;c__Clostridia;o__Peptostreptococcales-Tissierellales;f__Peptostreptococcales-Tissierellales;g__Gottschalkia;s__Gottschalkia_acidurici;	0	0	2.25e-06	1.13e-05	0.327287	0.0377399	-6.9e-06	2.4e-06
k__Bacteria;p__Firmicutes;c__Bacilli;o__Paenibacillales;f__Paenibacillaceae;g__Paenibacillus;s__Paenibacillus_lautus;	2.25e-06	1.13e-05	0	0	0.327287	0.0377399	-2.4e-06	6.9e-06
k__Bacteria;p__Bacteroidota;c__Bacteroidia;o__Sphingobacteriales;f__Sphingobacteriaceae;g__Sphingobacterium;s__Sphingobacterium_chuzhouense;	0	0	2.25e-06	1.13e-05	0.327287	0.0377399	-6.9e-06	2.4e-06
k__Bacteria;p__Firmicutes;c__Clostridia;o__Peptostreptococcales-Tissierellales;f__Peptostreptococcales-Tissierellales;g__Alkaliphilus;s__Firmicutes_bacterium;	0	0	2.25e-06	1.13e-05	0.327287	0.0377399	-6.9e-06	2.4e-06
k__Bacteria;p__Bacteroidota;c__Bacteroidia;o__Bacteroidales;f__Prevotellaceae;g__Prevotella;s__Prevotella_sp.;	0	0	2.25e-06	8.25e-06	0.185045	0.0377399	-5.66e-06	1.15e-06
k__Bacteria;p__Actinobacteriota;c__Actinobacteria;o__Propionibacteriales;f__Nocardioidaceae;g__Aeromicrobium;s__Aeromicrobium_camelliae;	0	0	1.5e-06	7.51e-06	0.327287	0.0377399	-4.6e-06	1.6e-06
k__Bacteria;p__Actinobacteriota;c__Actinobacteria;o__Micrococcales;f__Bogoriellaceae;g__Bogoriella;s__Bogoriella_caseilytica;	0	0	1.5e-06	7.51e-06	0.327287	0.0377399	-4.6e-06	1.6e-06
k__Bacteria;p__Actinobacteriota;c__Actinobacteria;o__Micrococcales;f__Micrococcaceae;g__Rothia;s__Rothia_aeria;	0	0	1.5e-06	7.51e-06	0.327287	0.0377399	-4.6e-06	1.6e-06
k__Bacteria;p__Firmicutes;c__Clostridia;o__Oscillospirales;f__Ruminococcaceae;g__Paludicola;s__Ruminococcaceae_bacterium;	0	0	1.5e-06	7.51e-06	0.327287	0.0377399	-4.6e-06	1.6e-06
k__Bacteria;p__Firmicutes;c__Clostridia;o__Lachnospirales;f__Lachnospiraceae;g__Oribacterium;s__Oribacterium_sinus;	0	0	3.75e-06	1.08e-05	0.0960999	0.0335801	-8.23e-06	7.19e-07
k__Bacteria;p__Proteobacteria;c__Alphaproteobacteria;o__Kiloniellales;f__Kiloniellaceae;g__Pelagibius;s__Rhodospirillaceae_bacterium;	0	0	1.5e-06	7.51e-06	0.327287	0.0377399	-4.6e-06	1.6e-06
k__Bacteria;p__Chloroflexi;c__Chloroflexia;o__Thermomicrobiales;f__JG30-KF-CM45;g__JG30-KF-CM45;s__bacterium_QTYC46b;	0	0	1.5e-06	7.51e-06	0.327287	0.0377399	-4.6e-06	1.6e-06
k__Bacteria;p__Bacteroidota;c__Bacteroidia;o__Flavobacteriales;f__Flavobacteriaceae;g__Myroides;s__Myroides_odoratimimus;	1.5e-06	7.51e-06	0	0	0.327287	0.0377399	-1.6e-06	4.6e-06
k__Bacteria;p__Proteobacteria;c__Alphaproteobacteria;o__Caulobacterales;f__Caulobacteraceae;g__Brevundimonas;s__Brevundimonas_terrae;	0	0	1.5e-06	7.51e-06	0.327287	0.0377399	-4.6e-06	1.6e-06
k__Bacteria;p__Firmicutes;c__Clostridia;o__Oscillospirales;f__Ruminococcaceae;g__Ruminococcus;s__Ruminococcus_champanellensis;	1.5e-06	7.51e-06	0	0	0.327287	0.0377399	-1.6e-06	4.6e-06
k__Bacteria;p__Firmicutes;c__Bacilli;o__Bacillales;f__Bacillaceae;g__Bacillus;s__Lactobacillus_vaginalis;	0	0	1.5e-06	7.51e-06	0.327287	0.0377399	-4.6e-06	1.6e-06
k__Bacteria;p__Firmicutes;c__Negativicutes;o__Veillonellales-Selenomonadales;f__Veillonellaceae;g__Dialister;s__Dialister_propionicifaciens;	0	0	1.5e-06	7.51e-06	0.327287	0.0377399	-4.6e-06	1.6e-06
k__Bacteria;p__Firmicutes;c__Clostridia;o__Peptostreptococcales-Tissierellales;f__Peptostreptococcales-Tissierellales;g__Peptoniphilus;s__Peptoniphilus_koenoeneniae;	0	0	1.5e-06	7.51e-06	0.327287	0.0377399	-4.6e-06	1.6e-06
k__Bacteria;p__Campilobacterota;c__Campylobacteria;o__Campylobacterales;f__Helicobacteraceae;g__Helicobacter;s__Helicobacter_pylori;	1.5e-06	7.51e-06	0	0	0.327287	0.0377399	-1.6e-06	4.6e-06
k__Bacteria;p__Bacteroidota;c__Bacteroidia;o__Sphingobacteriales;f__Sphingobacteriaceae;g__Sphingobacterium;s__Sphingobacterium_thalpophilum;	0	0	1.5e-06	7.51e-06	0.327287	0.0377399	-4.6e-06	1.6e-06
k__Bacteria;p__Firmicutes;c__Bacilli;o__Erysipelotrichales;f__Erysipelotrichaceae;s__Clostridiales_bacterium;	1.5e-06	7.51e-06	0	0	0.327287	0.0377399	-1.6e-06	4.6e-06
k__Bacteria;p__Bacteroidota;c__Bacteroidia;o__Bacteroidales;f__Dysgonomonadaceae;g__Dysgonomonas;s__Dysgonomonas_capnocytophagoides;	0	0	1.5e-06	7.51e-06	0.327287	0.0377399	-4.6e-06	1.6e-06
k__Bacteria;p__Actinobacteriota;c__Actinobacteria;o__Actinomycetales;f__Actinomycetaceae;g__Actinomyces;s__Gleimia_europaea;	1.5e-06	7.51e-06	0	0	0.327287	0.0377399	-1.6e-06	4.6e-06
k__Bacteria;p__Actinobacteriota;c__Actinobacteria;o__Propionibacteriales;f__Propionibacteriaceae;g__Propionibacterium;s__Propionibacterium_westphaliense;	0	0	7.51e-07	3.75e-06	0.327287	0.0377399	-2.3e-06	7.99e-07
k__Bacteria;p__Firmicutes;c__Bacilli;o__Lactobacillales;f__Streptococcaceae;g__Streptococcus;s__Streptococcus_parauberis;	0	0	7.51e-07	3.75e-06	0.327287	0.0377399	-2.3e-06	7.99e-07
k__Bacteria;p__Firmicutes;c__Clostridia;o__Lachnospirales;f__Lachnospiraceae;g__Anaerostipes;s__Clostridium_indolis;	0	0	7.51e-07	3.75e-06	0.327287	0.0377399	-2.3e-06	7.99e-07
k__Bacteria;p__Fusobacteriota;c__Fusobacteriia;o__Fusobacteriales;f__Leptotrichiaceae;g__Leptotrichia;s__Leptotrichia_trevisanii;	0	0	7.51e-07	3.75e-06	0.327287	0.0377399	-2.3e-06	7.99e-07
k__Bacteria;p__Firmicutes;c__Clostridia;o__Oscillospirales;f__Ruminococcaceae;g__Ruminococcus;s__Clostridiaceae_bacterium;	7.51e-07	3.75e-06	0	0	0.327287	0.0377399	-7.99e-07	2.3e-06
k__Bacteria;p__Bacteroidota;c__Bacteroidia;o__Bacteroidales;f__Prevotellaceae;g__Prevotella;s__Prevotella_melaninogenica;	7.51e-07	3.75e-06	0	0	0.327287	0.0377399	-7.99e-07	2.3e-06
k__Archaea;p__Crenarchaeota;c__Bathyarchaeia;o__Bathyarchaeia;f__Bathyarchaeia;g__Bathyarchaeia;s__archaeon_enrichment;	7.51e-07	3.75e-06	0	0	0.327287	0.0377399	-7.99e-07	2.3e-06
k__Bacteria;p__Bacteroidota;c__Bacteroidia;o__Bacteroidales;f__Prevotellaceae;g__Prevotella;s__Prevotella_intermedia;	0	0	7.51e-07	3.75e-06	0.327287	0.0377399	-2.3e-06	7.99e-07
k__Bacteria;p__Actinobacteriota;c__Coriobacteriia;o__Coriobacteriales;f__Atopobiaceae;g__Olsenella;s__Olsenella_profusa;	0	0	7.51e-07	3.75e-06	0.327287	0.0377399	-2.3e-06	7.99e-07
k__Bacteria;p__Firmicutes;c__Bacilli;o__Lactobacillales;f__Lactobacillaceae;g__Lactobacillus;s__Lactobacillus_ingluviei;	0	0	7.51e-07	3.75e-06	0.327287	0.0377399	-2.3e-06	7.99e-07
k__Bacteria;p__Firmicutes;c__Clostridia;o__Peptostreptococcales-Tissierellales;f__Anaerovoracaceae;g__Eubacterium_brachy_group;s__Eubacterium_brachy;	7.51e-07	3.75e-06	0	0	0.327287	0.0377399	-7.99e-07	2.3e-06
k__Bacteria;p__Actinobacteriota;c__Actinobacteria;o__Frankiales;f__Nakamurellaceae;g__Nakamurella;s__Nakamurella_multipartita;	0	0	7.51e-07	3.75e-06	0.327287	0.0377399	-2.3e-06	7.99e-07
k__Bacteria;p__Actinobacteriota;c__Actinobacteria;o__Bifidobacteriales;f__Bifidobacteriaceae;g__Parascardovia;s__Parascardovia_denticolens;	0	0	7.51e-07	3.75e-06	0.327287	0.0377399	-2.3e-06	7.99e-07
k__Bacteria;p__Proteobacteria;c__Gammaproteobacteria;o__Burkholderiales;f__Neisseriaceae;g__Neisseria;s__Neisseria_sp.;	7.51e-07	3.75e-06	0	0	0.327287	0.0377399	-7.99e-07	2.3e-06
k__Bacteria;p__Firmicutes;c__Clostridia;o__Oscillospirales;f__Ruminococcaceae;s__anaerobic_digester;	7.51e-07	3.75e-06	0	0	0.327287	0.0377399	-7.99e-07	2.3e-06
k__Bacteria;p__Firmicutes;c__Bacilli;o__Lactobacillales;f__Streptococcaceae;g__Streptococcus;s__Streptococcus_caballi;	7.51e-07	3.75e-06	0	0	0.327287	0.0377399	-7.99e-07	2.3e-06
k__Bacteria;p__Proteobacteria;c__Gammaproteobacteria;o__Burkholderiales;f__Alcaligenaceae;g__Pigmentiphaga;s__Pigmentiphaga_daeguensis;	0	0	7.51e-07	3.75e-06	0.327287	0.0377399	-2.3e-06	7.99e-07
k__Bacteria;p__Bacteroidota;c__Bacteroidia;o__Bacteroidales;f__Porphyromonadaceae;g__Porphyromonas;s__Porphyromonas_somerae;	0	0	7.51e-07	3.75e-06	0.327287	0.0377399	-2.3e-06	7.99e-07
k__Bacteria;p__Acidobacteriota;c__Acidobacteriae;o__Acidobacteriales;f__Koribacteraceae;g__Candidatus_Koribacter;s__Candidatus_Koribacter;	7.51e-07	3.75e-06	0	0	0.327287	0.0377399	-7.99e-07	2.3e-06
k__Bacteria;p__Cyanobacteria;c__Vampirivibrionia;o__Gastranaerophilales;f__Gastranaerophilales;g__Gastranaerophilales;s__Candidatus_Gastranaerophilales;	7.51e-07	3.75e-06	0	0	0.327287	0.0377399	-7.99e-07	2.3e-06
k__Bacteria;p__Actinobacteriota;c__Coriobacteriia;o__Coriobacteriales;f__Atopobiaceae;g__Olsenella;s__Olsenella_uli;	7.51e-07	3.75e-06	0	0	0.327287	0.0377399	-7.99e-07	2.3e-06
k__Bacteria;p__Bacteroidota;c__Bacteroidia;o__Bacteroidales;f__Porphyromonadaceae;g__Porphyromonas;s__Porphyromonas_endodontalis;	0	0	7.51e-07	3.75e-06	0.327287	0.0377399	-2.3e-06	7.99e-07
k__Bacteria;p__Verrucomicrobiota;c__Verrucomicrobiae;o__Verrucomicrobiales;f__Verrucomicrobiaceae;g__Roseimicrobium;s__Roseimicrobium_gellanilyticum;	7.51e-07	3.75e-06	0	0	0.327287	0.0377399	-7.99e-07	2.3e-06
k__Bacteria;p__Bacteroidota;c__Bacteroidia;o__Bacteroidales;f__Dysgonomonadaceae;g__Proteiniphilum;s__anaerobic_digester;	7.51e-07	3.75e-06	0	0	0.327287	0.0377399	-7.99e-07	2.3e-06
Others	0.894312	0.0375398	0.800128	0.126593	0.00131684	0.00379616	0.0401042	0.148262
