# Supplementary material for: Identification of Gut Microbiota Profile Associated with Colorectal Cancer in Saudi Population
Source: Cancers (Basel). 2023 Oct 17;15(20):5019. doi: 10.3390/cancers15205019 (PMC10605194; doi:10.3390/cancers15205019)
Supplement: Supplementary file 1 [file cancers-15-05019-s001.zip › Table S8-ttest COG H-CRC pand qsig.xls]

## Sheet: H-CRC.qsig
Taxa	avg(H)	sd(H)	avg(CRC)	sd(CRC)	p.value	q.values	interval lower	interval upper
COG1136	0.00514042	0.000727168	0.00448286	0.000826502	0.00446178	0.0149649	0.000214687	0.00110042
COG4974	0.00475526	0.000757861	0.00425788	0.00075349	0.0242304	0.031836	6.76232e-05	0.000927123
COG0642	0.00510301	0.000603706	0.00472673	0.000610093	0.0332597	0.0382309	3.11386e-05	0.00072143
COG1609	0.00464066	0.000594161	0.00405343	0.000627635	0.0013787	0.00911272	0.000239659	0.000934801
COG0534	0.00487436	0.00097007	0.00430831	0.000991129	0.0467966	0.04662	8.35172e-06	0.00112375
COG2207	0.00473087	0.000642079	0.00395507	0.000613225	6.66792e-05	0.00437844	0.000418745	0.00113286
COG0583	0.00449109	0.000567054	0.0041621	0.00054618	0.0420074	0.0438524	1.2385e-05	0.000645608
COG1476	0.00392636	0.00102739	0.00328493	0.000601364	0.0103816	0.0215917	0.000159736	0.00112312
COG1653	0.00408936	0.000892017	0.00300692	0.000868257	7.1303e-05	0.00438151	0.000581859	0.00158303
COG1595	0.00394459	0.000784359	0.00326252	0.000843125	0.00475791	0.0155741	0.000218937	0.0011452
COG0395	0.00373343	0.000916552	0.00257463	0.000812982	2.06365e-05	0.002957	0.00066595	0.00165165
COG1175	0.00373844	0.00088594	0.00265414	0.000764629	2.87884e-05	0.00299372	0.000613432	0.00155515
COG0765	0.00197071	0.000545336	0.00242652	0.000741235	0.0171697	0.0276326	-0.000826713	-8.49181e-05
COG0834	0.00182416	0.000573202	0.00221598	0.000630851	0.0259766	0.0331128	-0.000734665	-4.89813e-05
COG0531	0.00109947	0.000630086	0.00173137	0.001064	0.0146341	0.0253123	-0.00113214	-0.00013165
COG1961	0.00335787	0.000943789	0.00276748	0.000777696	0.0197958	0.0289627	9.8153e-05	0.00108263
COG1126	0.00164735	0.000333996	0.00200714	0.000610569	0.0137972	0.0246747	-0.000641773	-7.78147e-05
COG3279	0.00300658	0.000863385	0.0023103	0.000589778	0.00180793	0.010058	0.000274375	0.00111818
COG0789	0.00303374	0.000325897	0.00269841	0.000531984	0.0104571	0.0216632	8.31114e-05	0.000587551
COG2199	0.00300957	0.000703013	0.00230051	0.000616937	0.000426157	0.00626209	0.000332778	0.00108535
COG0366	0.00270758	0.000516396	0.00227199	0.00038877	0.0015621	0.00946287	0.000175154	0.000696037
COG1879	0.00249294	0.000804396	0.00188426	0.000573545	0.00357943	0.013905	0.000210315	0.00100705
COG4753	0.00194355	0.000767968	0.00124937	0.00065181	0.00121296	0.00858524	0.000288848	0.00109952
COG0726	0.00157727	0.000345671	0.00132673	0.000481462	0.0403226	0.0427204	1.15645e-05	0.000489508
COG0039	0.000761729	0.000171103	0.000964492	0.000440755	0.0399427	0.0424366	-0.000395601	-9.92451e-06
COG2200	0.00201145	0.000606865	0.00147864	0.000404146	0.000714681	0.00694504	0.000238487	0.000827147
COG1396	0.00202447	0.000528145	0.00173107	0.000392491	0.0308979	0.0365764	2.82296e-05	0.000558582
COG0456	0.00252587	0.000210146	0.00236523	0.000238854	0.0149989	0.0256632	3.2651e-05	0.000288623
COG2188	0.00112712	0.000408077	0.00144428	0.000469653	0.0141292	0.0249765	-0.000567477	-6.68385e-05
COG0524	0.00235688	0.000231762	0.0021744	0.000378841	0.046543	0.046533	2.93324e-06	0.000362034
COG1172	0.00180601	0.000649637	0.0013662	0.000458967	0.00834665	0.019331	0.000119029	0.000760591
COG1737	0.00180158	0.000314853	0.00157941	0.000345581	0.0215711	0.0300325	3.41293e-05	0.000410203
COG3655	0.00183777	0.000596879	0.00151807	0.000495699	0.0450052	0.0456084	7.42417e-06	0.000631969
COG1102	0.00168788	0.000651951	0.00127631	0.000669386	0.0324846	0.0378523	3.58108e-05	0.000787325
COG1113	0.000340272	0.000383495	0.000686383	0.000668362	0.03057	0.036427	-0.000658029	-3.41929e-05
COG2211	0.00173316	0.000290469	0.00152708	0.000331999	0.0238072	0.0315534	2.86018e-05	0.000383544
COG1191	0.0018603	0.000532979	0.00143286	0.000446219	0.0035208	0.0137962	0.000147688	0.000707179
COG0840	0.00112415	0.00058131	0.000794905	0.000351811	0.0200839	0.0290081	5.44813e-05	0.000604009
COG2972	0.00161305	0.000576465	0.00119236	0.000582613	0.0134525	0.0243393	9.10964e-05	0.000750268
COG1925	0.00180619	0.00046077	0.00141567	0.000363844	0.00174863	0.00991528	0.000154104	0.000626942
COG0546	0.0015503	0.000181483	0.00134436	0.000300932	0.00561207	0.0161112	6.38208e-05	0.00034805
COG1725	0.00176467	0.000415731	0.00151781	0.000394706	0.0363733	0.0401406	1.63252e-05	0.000477402
COG1192	0.00184842	0.000257285	0.00166109	0.000339166	0.0330055	0.0381363	1.58096e-05	0.000358832
COG1173	0.0017133	0.000201933	0.00152674	0.000211057	0.00248513	0.011545	6.9097e-05	0.000304031
COG4591	0.00155395	0.000179078	0.00139994	0.000290234	0.0294804	0.0358722	1.61528e-05	0.000291864
COG1070	0.00165755	0.000362653	0.00143388	0.000316429	0.0245024	0.0320384	3.00459e-05	0.000417313
COG0772	0.0018357	0.000220369	0.00167583	0.000239234	0.0176832	0.0280045	2.90418e-05	0.000290681
COG0768	0.00185438	0.000207935	0.00169656	0.000174764	0.00559569	0.0161112	4.85163e-05	0.000267138
COG0444	0.00165725	0.000250935	0.00150934	0.000258682	0.0456481	0.0459157	2.98e-06	0.000292836
COG0601	0.00158355	0.000190112	0.00143694	0.000203418	0.0113701	0.0227173	3.46372e-05	0.000258589
COG0205	0.00161899	0.000410502	0.0013257	0.000305977	0.00636295	0.0170536	8.6971e-05	0.000499611
COG1129	0.00146034	0.000406196	0.00117488	0.000316691	0.00807335	0.0190475	7.80283e-05	0.000492907
COG0493	0.00152886	0.000196629	0.00136712	0.000330946	0.0421534	0.0439455	6.02918e-06	0.000317468
COG1959	0.00153703	0.000273372	0.00133599	0.000277956	0.0130502	0.0240685	4.42679e-05	0.000357818
COG0513	0.000887479	0.000337583	0.00115378	0.000391262	0.0131801	0.0241998	-0.000474219	-5.83767e-05
COG4690	0.000313718	0.000212207	0.000527802	0.000457707	0.0412604	0.0433983	-0.000419172	-8.9971e-06
COG1216	0.00144128	0.000243282	0.00115147	0.000344432	0.00131579	0.00898888	0.000119742	0.000459867
COG0448	0.00138163	0.000389196	0.0010758	0.000339514	0.00479273	0.0156049	9.80431e-05	0.000513616
COG0542	0.00124532	0.000144938	0.00140289	0.000240317	0.00772796	0.0188396	-0.00027106	-4.40781e-05
COG1762	0.000548349	0.000265171	0.000766802	0.00036106	0.0188604	0.0283581	-0.000399013	-3.78935e-05
COG3579	0.000257048	0.00023931	0.000453147	0.000376977	0.0338677	0.0386698	-0.000376502	-1.56978e-05
COG2271	0.00067382	0.000222378	0.000881813	0.000386981	0.025171	0.0327194	-0.000388656	-2.73307e-05
COG3444	0.000563231	0.000320262	0.000822893	0.00034287	0.00801859	0.0189513	-0.000448353	-7.09697e-05
COG3715	0.000512431	0.000294327	0.000770584	0.00034542	0.00658009	0.0173401	-0.00044076	-7.55445e-05
COG0346	0.00132337	0.000136434	0.00118812	0.000239962	0.0190064	0.0283581	2.34907e-05	0.000247004
COG3250	0.00108031	0.000228159	0.000899706	0.000314745	0.0248965	0.0324562	2.3887e-05	0.000337318
COG3716	0.000510478	0.000299195	0.00077494	0.000339317	0.00530642	0.0161112	-0.000446452	-8.24706e-05
COG1705	0.000233104	0.000276078	0.000462349	0.000402692	0.0236227	0.0314321	-0.000426241	-3.22481e-05
COG0733	0.00116117	0.000371923	0.000921707	0.000351075	0.0234491	0.0313136	3.37728e-05	0.000445143
COG0079	0.00129406	0.000237142	0.00108544	0.00026453	0.00511186	0.0158881	6.5718e-05	0.000351528
COG1802	0.000901041	0.000237091	0.00072687	0.000173718	0.00490169	0.0156049	5.56991e-05	0.000292643
COG5006	0.000374046	0.000295372	0.000550734	0.000289878	0.0379233	0.0411129	-0.000343111	-1.0265e-05
COG0740	0.00124419	0.000162356	0.00114206	0.00017252	0.0361742	0.0400517	6.86096e-06	0.000197408
COG0038	0.000807823	0.00013428	0.000957373	0.000173571	0.0013886	0.00911272	-0.00023794	-6.11592e-05
COG1032	0.00117731	0.000307074	0.000928886	0.000305199	0.00610454	0.0167057	7.43232e-05	0.000422521
COG0399	0.000886591	0.00022255	0.000745295	0.00024211	0.0368011	0.0403079	9.03026e-06	0.000273562
COG0679	0.00116794	0.000127098	0.000988635	0.00017875	0.000185336	0.00519711	9.08644e-05	0.000267754
COG1853	0.00116964	0.000273818	0.00095963	0.000259071	0.00763439	0.018731	5.84125e-05	0.000361603
COG2893	0.000433813	0.000235235	0.00061389	0.000324971	0.0299195	0.0361139	-0.000341808	-1.8346e-05
COG2252	0.00065046	0.00012125	0.000758265	0.000220656	0.0388849	0.0417867	-0.000209808	-5.80281e-06
COG0168	0.00125276	0.000202278	0.00112865	0.000205964	0.0366584	0.0402908	8.02192e-06	0.000240198
COG0210	0.00129415	0.000109944	0.00116948	0.000137342	0.000922748	0.00742526	5.38325e-05	0.000195498
COG0282	0.000669045	7.7682e-05	0.00075649	0.00017357	0.0279089	0.0347025	-0.0001648	-1.00895e-05
COG0744	0.000513715	0.000232226	0.000660887	0.000262559	0.0411512	0.0433267	-0.000288181	-6.16337e-06
COG0037	0.0011535	0.000144796	0.00102099	0.000134258	0.00156139	0.00946287	5.30939e-05	0.000211927
COG0398	0.000268804	0.000166805	0.00045233	0.000315845	0.0144351	0.0252211	-0.000328349	-3.87025e-05
COG0822	0.00107954	0.000186769	0.00090091	0.000153189	0.000576294	0.00649705	8.13996e-05	0.000275865
COG0612	0.000496198	0.000259114	0.000755393	0.000320223	0.0028996	0.012411	-0.000425028	-9.33622e-05
COG4509	0.000909239	0.000305695	0.000734984	0.00030928	0.0507792	0.0489639	-6.14975e-07	0.000349124
COG0006	0.00097546	0.000109246	0.00109892	0.000133217	0.000813406	0.00712169	-0.000192811	-5.41144e-05
COG3345	0.000715019	0.000182122	0.000586972	0.000199473	0.021874	0.0302362	1.94061e-05	0.000236688
COG0586	0.000318175	0.000247412	0.000558915	0.000327538	0.00528881	0.0161112	-0.000406124	-7.53553e-05
COG0846	0.0010496	0.000165713	0.000907242	0.000197476	0.00821359	0.0191566	3.86129e-05	0.000246106
COG2873	0.00103781	0.000174786	0.000867725	0.000269395	0.011419	0.0227173	4.03956e-05	0.000299777
COG1447	0.000277163	0.000208329	0.000429533	0.00024225	0.0211978	0.0297888	-0.000280928	-2.38122e-05
COG0719	0.00038257	0.000235905	0.000528327	0.00027088	0.0481421	0.0472639	-0.000290273	-1.2409e-06
COG1523	0.000770401	0.000193434	0.000611016	0.000193814	0.00545895	0.0161112	4.92726e-05	0.000269498
COG0084	0.000699918	8.81094e-05	0.000775333	0.000109486	0.0101076	0.0212839	-0.000131995	-1.88347e-05
COG0250	0.000766074	7.3778e-05	0.00083218	0.000120268	0.0242324	0.031836	-0.000123147	-9.06662e-06
COG0265	0.00104806	0.000109211	0.000968456	9.70771e-05	0.0090093	0.0201006	2.08223e-05	0.000138381
COG0142	0.000691548	9.7595e-05	0.000799351	0.000162396	0.00701699	0.0177715	-0.000184429	-3.11787e-05
COG0042	0.0010574	5.80599e-05	0.00098974	7.84592e-05	0.00118628	0.00857594	2.83281e-05	0.000107001
COG0602	0.000708585	9.20602e-05	0.000815425	0.000132831	0.00192654	0.0103613	-0.000172037	-4.16437e-05
COG0019	0.000995715	0.000157162	0.00088653	0.000147919	0.014774	0.0254428	2.23879e-05	0.000195981
COG1971	0.000765585	0.000162397	0.000625965	0.000211409	0.0119847	0.0231194	3.22353e-05	0.000247004
COG2348	5.98581e-05	9.06136e-05	0.000191855	0.000260018	0.0230291	0.0309489	-0.000244507	-1.94862e-05
COG0431	0.000157247	0.00021858	0.000365638	0.000333802	0.0125056	0.0235654	-0.000369504	-4.72765e-05
COG2337	0.000886425	0.00021368	0.000731339	0.000122698	0.00318961	0.0130872	5.53463e-05	0.000254825
COG0703	0.000925568	0.000185612	0.00079533	0.000192082	0.0185298	0.0283581	2.28229e-05	0.000237653
COG1464	0.000537511	0.000217367	0.000670167	0.000167056	0.0196459	0.0288997	-0.000243087	-2.22262e-05
COG0641	0.00082359	0.000262054	0.000661208	0.000233531	0.0251094	0.0326707	2.11819e-05	0.00030358
COG0635	0.00100323	0.0001178	0.000897699	0.000184419	0.0204833	0.0293648	1.71334e-05	0.000193936
COG2151	0.000138726	0.000141205	0.00028566	0.000264126	0.0190469	0.0283581	-0.000268339	-2.55286e-05
COG0714	0.000861789	0.000106986	0.000690354	0.000206508	0.000745936	0.00712169	7.70996e-05	0.000265771
COG0394	0.000920967	7.44692e-05	0.000843474	0.000153948	0.0298291	0.0360369	8.03219e-06	0.000146953
COG3328	0.000314685	0.000268824	0.000188243	8.80232e-05	0.0332599	0.0382309	1.07512e-05	0.000242133
COG1362	0.000843025	0.000253194	0.000678938	0.000262362	0.0290641	0.0355898	1.74626e-05	0.000310712
COG0101	0.000950781	0.000128044	0.000851093	0.000106794	0.00445586	0.0149649	3.25833e-05	0.000166791
COG0494	0.000669065	0.000133962	0.000768627	0.000164021	0.0230668	0.0309667	-0.000184811	-1.43145e-05
COG0024	0.000988928	9.52646e-05	0.000917309	0.000112313	0.0189235	0.0283581	1.23558e-05	0.000130883
COG0471	0.00022645	0.000146984	0.000368717	0.000225519	0.0115761	0.0227582	-0.000250974	-3.35612e-05
COG0304	0.000620275	0.00011139	0.000698612	0.000135027	0.0300933	0.0362011	-0.000148792	-7.88189e-06
COG1073	0.000478364	0.000164908	0.000596147	0.00021661	0.0358956	0.0398568	-0.000227458	-8.10702e-06
COG1053	0.000657967	0.000108542	0.000730524	0.000145585	0.0518924	0.0497878	-0.000145735	6.21133e-07
COG0475	0.00040906	0.000147378	0.000550346	0.000228352	0.0129229	0.023907	-0.000251058	-3.15146e-05
COG2509	0.000843638	0.000238356	0.00068179	0.000247226	0.0225867	0.030702	2.37457e-05	0.000299949
COG0275	0.000944003	0.000133294	0.00082198	0.000122003	0.00146993	0.00935964	4.93447e-05	0.000194702
COG0231	0.000651087	6.36678e-05	0.000712888	0.000112181	0.0216243	0.0300756	-0.000114025	-9.57629e-06
COG0058	0.000933465	0.000159596	0.000836561	0.000148097	0.0308144	0.0365736	9.33899e-06	0.000184469
COG0634	0.000620741	9.48766e-05	0.00070911	0.000147402	0.0157055	0.026181	-0.000159175	-1.7564e-05
COG1117	0.000672082	0.000110112	0.000751767	0.000147561	0.0358839	0.0398568	-0.000153879	-5.49204e-06
COG0440	0.000858557	0.000180086	0.000680252	0.000216546	0.00273299	0.0121137	6.49501e-05	0.000291658
COG2081	0.00085034	0.000182863	0.000702804	0.000195223	0.00821879	0.0191566	3.99594e-05	0.000255113
COG1638	0.000321603	0.000164275	0.000243036	9.03608e-05	0.0429916	0.044366	2.61124e-06	0.000154523
COG0655	0.000805328	0.000192744	0.000651491	0.000162605	0.0037627	0.014037	5.23569e-05	0.000255316
COG0544	0.000904725	0.000126119	0.000807719	0.000114828	0.00655307	0.0173401	2.84024e-05	0.000165609
COG1114	0.000221951	0.000141842	0.000410923	0.000209451	0.000556856	0.00647063	-0.000291058	-8.6887e-05
COG0737	0.000327529	0.000105821	0.000536242	0.000246149	0.000460025	0.00641237	-0.000317789	-9.96369e-05
COG1937	0.000822145	0.000140164	0.000689283	0.000190476	0.0073788	0.0183368	3.75451e-05	0.000228178
COG0461	0.000901457	0.000105479	0.000793819	0.000108095	0.000839968	0.00714173	4.69026e-05	0.000168372
COG1219	0.00088339	0.000138796	0.00078124	0.000113702	0.00656935	0.0173401	2.99275e-05	0.000174373
COG4656	0.000742715	0.000220155	0.000618597	0.000197719	0.0413261	0.0434094	5.08995e-06	0.000243145
COG0502	0.000695067	0.000190501	0.00058157	0.000194025	0.0422233	0.0439455	4.15253e-06	0.000222841
COG3121	4.19033e-05	0.000127256	0.000160295	0.000239835	0.0357585	0.039787	-0.000228464	-8.31828e-06
COG1428	0.000135226	0.000171142	0.00027323	0.000277573	0.0406258	0.0429072	-0.000269821	-6.18604e-06
COG2390	0.000166061	0.000127035	0.000330962	0.000225542	0.0028952	0.012411	-0.000269722	-6.00807e-05
COG2610	0.00033619	9.57025e-05	0.00042937	0.000194902	0.0389251	0.0417967	-0.000181345	-5.01411e-06
COG0071	0.000849805	0.000112689	0.000715807	0.000138982	0.000501421	0.00647063	6.19668e-05	0.000206028
COG0420	0.000784377	0.00014458	0.000677091	0.000137027	0.00973324	0.020787	2.71769e-05	0.000187395
COG1682	0.000771529	0.000130028	0.000627864	0.000185357	0.00278756	0.0121956	5.23436e-05	0.000234987
COG5002	0.000407641	0.000126698	0.000521562	0.00018035	0.0132308	0.0242005	-0.000202816	-2.5026e-05
COG0668	0.000600024	7.36342e-05	0.000687435	0.000111053	0.0021012	0.0106389	-0.000141204	-3.36187e-05
COG0530	0.000466929	0.000115001	0.000391	0.000151237	0.0517877	0.0497589	-6.14046e-07	0.000152472
COG3668	0.000615589	0.000256225	0.00042072	0.000207068	0.00488253	0.0156049	6.2243e-05	0.000327495
COG0706	0.000241497	0.000170457	0.000433882	0.000241678	0.00222449	0.0108565	-0.000311658	-7.31111e-05
COG0270	0.000596814	0.000240999	0.000446238	0.000118708	0.00821134	0.0191566	4.14982e-05	0.000259653
COG0787	0.000631995	6.22354e-05	0.000692151	7.67708e-05	0.00385765	0.014133	-9.99412e-05	-2.03703e-05
COG0057	0.000646372	7.20521e-05	0.00069957	7.87348e-05	0.0162288	0.026551	-9.6124e-05	-1.0271e-05
COG0526	0.000319673	0.000147947	0.000461559	0.000119681	0.000527477	0.00647063	-0.000218495	-6.52776e-05
COG3507	0.000465518	0.000190807	0.000352114	0.000202483	0.0470984	0.0467828	1.51374e-06	0.000225294
COG1482	0.000380241	9.04234e-05	0.000494535	0.000158513	0.00333351	0.0131769	-0.000188173	-4.04157e-05
COG0588	0.000181784	0.000178517	0.000356704	0.000229808	0.00431429	0.0148786	-0.000292124	-5.77164e-05
COG1344	0.000368792	0.000223912	0.000227339	0.000107302	0.00735777	0.0183183	4.05849e-05	0.000242322
COG0119	0.000783071	0.000104472	0.00068933	0.000151605	0.0146092	0.0253123	1.94595e-05	0.000168022
COG2606	0.000726236	6.65068e-05	0.000768749	5.89842e-05	0.0208212	0.0295669	-7.8273e-05	-6.75263e-06
COG0598	0.000583728	0.000123785	0.000657803	0.000104679	0.0269187	0.0338519	-0.000139311	-8.83915e-06
COG1134	0.00065596	0.000144946	0.000541278	0.000185775	0.0189587	0.0283581	1.97834e-05	0.00020958
COG2407	0.000630279	0.000220358	0.000462222	0.000167297	0.00397444	0.0144434	5.65931e-05	0.000279522
COG0687	0.000525505	7.11469e-05	0.000613921	0.000118047	0.00265938	0.0119441	-0.000144156	-3.26772e-05
COG3188	2.69086e-05	8.2158e-05	0.00012584	0.00019595	0.026351	0.0334492	-0.000185472	-1.23909e-05
COG0280	0.000651345	7.30561e-05	0.000700211	7.53795e-05	0.024203	0.031836	-9.10795e-05	-6.65272e-06
COG1366	0.000617888	0.000189471	0.000496737	0.000206393	0.0356644	0.0397805	8.46464e-06	0.000233838
COG1215	0.000364559	0.000214519	0.000539676	0.000197735	0.00426981	0.0148733	-0.000292457	-5.7776e-05
COG0620	0.000375687	0.000110682	0.000464986	0.000165194	0.0300703	0.0362011	-0.00016956	-9.03789e-06
COG0201	0.000610065	5.29336e-05	0.000651043	8.64284e-05	0.0499781	0.0484417	-8.19524e-05	-4.11399e-09
COG3152	0.000128496	0.000130407	0.000267262	0.000218871	0.00960625	0.0207121	-0.000241822	-3.57111e-05
COG3090	0.000355008	0.00013026	0.000284286	0.000112362	0.0454038	0.0457852	1.5078e-06	0.000139937
COG1108	0.000444862	0.000124284	0.000553624	0.000162593	0.0108722	0.0221265	-0.000191205	-2.63183e-05
COG0208	0.000212625	0.000143558	0.000327006	0.000186199	0.0190287	0.0283581	-0.000209086	-1.96775e-05
COG2226	0.000444619	9.37572e-05	0.000526555	0.000157112	0.0308952	0.0365764	-0.000155941	-7.93195e-06
COG1210	0.000217721	0.000146236	0.000352136	0.000212329	0.012545	0.0235875	-0.000238431	-3.0399e-05
COG2608	0.000592406	8.5357e-05	0.000527789	0.000121195	0.0348009	0.0392709	4.83235e-06	0.000124402
COG5578	0.000614982	0.000203601	0.000392759	0.000147004	6.3459e-05	0.00437844	0.00012098	0.000323466
COG0059	0.000603973	9.06048e-05	0.000525275	0.000159114	0.038052	0.0411864	4.56894e-06	0.000152827
COG0224	0.000741367	8.02225e-05	0.000664844	9.26717e-05	0.0030733	0.0128233	2.72073e-05	0.000125838
COG0055	0.000745862	8.08991e-05	0.000670961	9.00745e-05	0.00331288	0.0131769	2.6201e-05	0.000123601
COG0356	0.000746693	8.04012e-05	0.000674141	9.02453e-05	0.00427912	0.0148733	2.39319e-05	0.000121172
COG0253	0.000744956	9.39102e-05	0.000622285	0.000135165	0.00056409	0.00647063	5.62769e-05	0.000189064
COG1914	0.000254895	0.000140924	0.000375821	0.000178582	0.0108109	0.0220771	-0.000212533	-2.93182e-05
COG2011	0.000504551	0.00015761	0.000585236	7.17429e-05	0.025988	0.0331128	-0.000151106	-1.02638e-05
COG0297	0.000626934	0.000181587	0.00052116	0.000146834	0.0282878	0.0350023	1.17606e-05	0.000199787
COG4822	0.000480851	0.000185431	0.000373594	0.000167031	0.0367738	0.0403079	6.87114e-06	0.000207643
COG0712	0.000727177	8.13478e-05	0.000646802	0.000101227	0.00335281	0.0132145	2.80915e-05	0.000132659
COG1228	0.000203424	7.84247e-05	0.000279359	0.000153797	0.0344268	0.0390962	-0.000145981	-5.88794e-06
COG0355	0.000661994	0.000126934	0.000587432	0.000121238	0.0388693	0.0417867	3.97242e-06	0.000145151
COG0711	0.000731995	7.4175e-05	0.000657212	8.25901e-05	0.00150834	0.00945885	3.01305e-05	0.000119437
COG1087	0.000644053	7.76132e-05	0.00069879	7.20139e-05	0.0128517	0.0239037	-9.73192e-05	-1.21554e-05
COG0274	0.000445031	0.000114649	0.00056373	0.000131587	0.00137862	0.00911272	-0.000188914	-4.84827e-05
COG1266	0.000653185	0.000156685	0.000556385	0.000130132	0.0216641	0.0300827	1.48252e-05	0.000178777
COG3679	0.000117372	0.000100125	0.000214767	0.000185225	0.0264092	0.0334602	-0.000182726	-1.20642e-05
COG0056	0.000716515	7.69882e-05	0.000644127	8.08205e-05	0.00216013	0.0107758	2.74993e-05	0.000117276
COG2962	0.000115815	0.000180682	0.000223937	0.000160871	0.0301938	0.0362508	-0.000205439	-1.0806e-05
COG1968	0.000730457	6.59803e-05	0.000654358	0.000130569	0.013467	0.0243393	1.67311e-05	0.000135467
COG3534	0.000288976	0.000114651	0.000209067	0.000158784	0.0474219	0.0469055	9.50049e-07	0.000158867
COG1121	0.000431543	0.000120095	0.000519655	0.000139641	0.0208125	0.0295669	-0.00016222	-1.40059e-05
COG1135	0.000476781	0.000136183	0.000566219	7.30454e-05	0.00636585	0.0170536	-0.000152077	-2.68002e-05
COG3590	0.000141657	0.00012606	0.000251046	0.000187479	0.0198781	0.0289968	-0.000200572	-1.82053e-05
COG2221	0.00040622	0.000124832	0.000315654	0.00016761	0.0356643	0.0397805	6.34738e-06	0.000174784
COG0254	0.000610423	4.85787e-05	0.000639183	5.01677e-05	0.0449249	0.045571	-5.68432e-05	-6.77979e-07
COG2220	0.000586548	0.000112111	0.000505559	0.000118481	0.0166044	0.0268829	1.53907e-05	0.000146587
COG1162	0.000567579	5.72822e-05	0.00060604	6.99476e-05	0.0387897	0.041784	-7.48532e-05	-2.06773e-06
COG1577	9.74183e-05	0.00013695	0.000240528	0.000284405	0.0297687	0.0360112	-0.000271332	-1.48863e-05
COG2065	0.000129856	0.000101501	0.000250499	0.000180975	0.00607636	0.0166623	-0.000204672	-3.66131e-05
COG3104	0.000142515	0.000140808	0.00029495	0.000245879	0.010538	0.0217013	-0.000267134	-3.77363e-05
COG0372	0.000665579	8.8799e-05	0.000580619	0.000161605	0.0269113	0.0338519	1.02544e-05	0.000159664
COG0232	0.000571606	0.000111253	0.000451659	0.000153345	0.0028154	0.0122382	4.3574e-05	0.000196321
COG2985	0.000114644	0.000102004	0.000218257	0.000197144	0.0252985	0.032729	-0.000193649	-1.35775e-05
COG4200	0.000453366	0.000218304	0.000334786	0.000191454	0.0467686	0.04662	1.76624e-06	0.000235395
COG2223	6.43567e-05	8.70654e-05	0.000218598	0.0001962	0.00104804	0.00801512	-0.000241573	-6.6909e-05
COG1268	0.000627068	8.0796e-05	0.000554265	0.000122994	0.0175577	0.0278918	1.33847e-05	0.000132221
COG0252	0.000478344	0.000121624	0.000563402	0.000113849	0.0139347	0.0248324	-0.000152058	-1.8058e-05
COG0855	0.000604038	9.78748e-05	0.000512292	0.00015368	0.0158422	0.0263428	1.81377e-05	0.000165353
COG1055	0.000630506	0.000107674	0.000493087	0.000116559	7.61096e-05	0.00443774	7.35981e-05	0.000201238
COG0272	0.000543543	4.80397e-05	0.00058128	7.78944e-05	0.0457834	0.0460176	-7.47302e-05	-7.42209e-07
COG2172	0.000566193	0.000168979	0.000455008	0.000149763	0.0175091	0.0278473	2.03542e-05	0.000202017
COG0157	0.000498072	8.46564e-05	0.000438346	9.91037e-05	0.0264959	0.0335073	7.28006e-06	0.000112172
COG2206	0.00035224	0.000216175	0.000159082	8.1035e-05	0.000223092	0.00526983	9.89405e-05	0.000287377
COG0424	0.000568991	5.57857e-05	0.000507163	0.000127437	0.0332636	0.0382309	5.21436e-06	0.000118442
COG1533	0.000479827	0.000125921	0.000372533	0.000135989	0.00570915	0.0162187	3.27545e-05	0.000181834
COG3221	3.89224e-05	6.62264e-05	0.000115361	0.000159617	0.0342478	0.0390146	-0.000146838	-6.04035e-06
COG2141	6.20387e-05	0.000132524	0.000172691	0.000199311	0.0258104	0.033011	-0.000207274	-1.40304e-05
COG1575	0.000145009	0.000135606	0.000246927	0.000170459	0.023737	0.0314912	-0.000189623	-1.42121e-05
COG0760	0.000215561	0.000188897	0.00034329	0.000184178	0.0193243	0.0285822	-0.000233822	-2.16366e-05
COG0743	0.000557016	6.53786e-05	0.000493779	0.000138907	0.047135	0.0467848	8.46979e-07	0.000125627
COG1803	0.000566022	0.000157819	0.000442683	0.000120674	0.00329849	0.0131769	4.33069e-05	0.000203371
COG4804	0.000368353	0.000208665	0.000262575	0.000123671	0.0353211	0.0396265	7.65329e-06	0.000203902
COG3695	0.000551879	0.000165319	0.000420812	0.000141086	0.00413729	0.0147143	4.36145e-05	0.00021852
COG1873	0.000431176	0.000125176	0.000345687	0.0001374	0.0258962	0.0330894	1.07292e-05	0.00016025
COG0670	0.000214133	0.000159741	0.000344948	0.000179506	0.00905231	0.0201608	-0.000227475	-3.41534e-05
COG1598	0.000500754	0.000181421	0.000377877	0.00016568	0.0158936	0.0263554	2.40575e-05	0.000221697
COG0136	0.000609578	5.05899e-05	0.000638562	3.61669e-05	0.0245003	0.0320384	-5.40588e-05	-3.90804e-06
COG0107	0.000575891	6.68201e-05	0.000500783	0.000127132	0.012921	0.023907	1.68695e-05	0.000133346
COG0118	0.000574289	6.72102e-05	0.000498668	0.000126856	0.0123114	0.0234087	1.74174e-05	0.000133825
COG2088	0.000476389	0.000187042	0.000340751	0.000117409	0.00380831	0.014037	4.63968e-05	0.000224878
COG2894	0.000516675	0.0001434	0.000387061	8.98826e-05	0.000439303	0.00638586	6.12215e-05	0.000198005
COG4209	0.000509144	0.000190331	0.000317809	0.000137704	0.000192347	0.00519711	9.66275e-05	0.000286043
COG0312	9.67262e-05	0.000143055	0.000194059	0.000138005	0.0180607	0.0282499	-0.000177267	-1.7399e-05
COG2104	0.000549664	0.000117631	0.000398899	0.000130649	8.77813e-05	0.00443774	8.00506e-05	0.00022148
COG0381	0.000252934	5.38461e-05	0.000350798	0.000151618	0.00486176	0.0156049	-0.000163586	-3.21416e-05
COG2323	0.000186572	7.22812e-05	0.000286686	0.000157772	0.0067923	0.0175907	-0.000170676	-2.95512e-05
COG3077	0.000489186	0.000167186	0.000358414	0.000142066	0.00455703	0.0150625	4.24887e-05	0.000219056
COG0695	0.000228132	0.000212016	0.000339584	0.000155615	0.0397738	0.0423048	-0.000217457	-5.44899e-06
COG1722	0.000522883	7.56723e-05	0.000573301	6.52235e-05	0.0150644	0.0256812	-9.06146e-05	-1.02228e-05
COG0423	0.000510045	0.000109424	0.000416872	0.000161405	0.0214373	0.0300158	1.44791e-05	0.000171866
COG0209	0.000253449	0.000165999	0.000356663	0.000159654	0.0297155	0.0360112	-0.000195833	-1.05941e-05
COG2855	0.000336666	0.000115337	0.000425563	0.000140801	0.0184872	0.0283581	-0.000162161	-1.56322e-05
COG1917	0.000468543	0.000126807	0.000393773	0.00013421	0.0484949	0.0474723	5.146e-07	0.000149025
COG1780	0.000100135	8.52925e-05	0.000209358	0.000176005	0.00845762	0.0195114	-0.00018866	-2.97863e-05
COG2182	0.00043755	0.000150005	0.000327831	0.000100387	0.00407331	0.0146453	3.68632e-05	0.000182576
COG1561	0.000465518	8.86694e-05	0.000402123	0.00010965	0.0294267	0.0358418	6.62479e-06	0.000120165
COG1390	0.000408723	0.000112053	0.00033685	0.000136439	0.0475599	0.0469309	8.06275e-07	0.00014294
COG0833	0.000132963	0.00014503	0.000287236	0.000220534	0.00560067	0.0161112	-0.000260846	-4.77003e-05
COG0287	0.000576259	5.64764e-05	0.000501348	0.000122177	0.00875534	0.0198261	2.01921e-05	0.00012963
COG0626	0.000271055	0.000180895	0.000367545	0.000151361	0.0464866	0.046533	-0.000191415	-1.56548e-06
COG1534	0.000567185	4.49315e-05	0.000527665	8.4972e-05	0.0470208	0.0467401	5.48715e-07	7.84917e-05
COG0029	0.000533406	8.3517e-05	0.000451356	0.000117362	0.00670042	0.0175887	2.39643e-05	0.000140135
COG0547	0.00046403	7.31283e-05	0.000402386	0.000100895	0.0173335	0.027764	1.14098e-05	0.000111879
COG2878	0.000460845	0.000109876	0.000393749	0.000112292	0.0378646	0.0411129	3.9183e-06	0.000130273
COG0106	0.000554661	5.88675e-05	0.000485453	0.000126434	0.0182112	0.0283581	1.25177e-05	0.000125897
COG0141	0.000549981	6.12418e-05	0.000487078	0.000127621	0.032954	0.0381316	5.3981e-06	0.000120406
COG0139	0.000554918	5.87989e-05	0.000483851	0.000126252	0.0154063	0.0259566	1.44568e-05	0.000127678
COG0131	0.000554345	5.85712e-05	0.000482645	0.00012566	0.0141792	0.0249765	1.53469e-05	0.000128052
COG1972	8.89143e-05	0.000101139	0.000177618	0.000177602	0.0363073	0.0401006	-0.000171447	-5.95987e-06
COG0069	0.000549671	5.82495e-05	0.000465901	0.000127856	0.0053137	0.0161112	2.6635e-05	0.000140903
COG2896	0.000410505	9.92166e-05	0.000343315	0.000115663	0.0324223	0.0378438	5.87492e-06	0.000128506
COG0225	0.000232776	0.000191378	0.000335159	0.000142859	0.0375851	0.0409103	-0.000198619	-6.1465e-06
COG1559	0.000325822	0.00015192	0.000412048	0.000118723	0.0303115	0.0363276	-0.000163877	-8.57583e-06
COG2805	0.000504454	0.000119617	0.00040679	0.000137858	0.0102336	0.0214823	2.42312e-05	0.000171098
COG1573	0.000130489	7.4271e-05	0.000251384	0.000144211	0.000666204	0.00688967	-0.000186699	-5.5092e-05
COG0125	0.000317441	0.000157058	0.000435241	0.000116738	0.00430176	0.0148733	-0.000196663	-3.89386e-05
COG1838	0.000509183	0.000141024	0.000421746	0.000126926	0.0256307	0.0329683	1.11191e-05	0.000163755
COG0040	0.000535799	6.21738e-05	0.000461235	0.000117466	0.00801679	0.0189513	2.06789e-05	0.000128449
COG0523	0.000477765	0.000105606	0.000400752	8.57744e-05	0.00686878	0.01762	2.22441e-05	0.000131783
COG0521	0.000470013	0.000125496	0.000398118	0.000116933	0.0414318	0.0434866	2.91015e-06	0.000140882
COG0685	0.000558578	7.32638e-05	0.000462937	0.000125583	0.00214902	0.0107758	3.68068e-05	0.000154475
COG1814	3.90446e-05	9.20873e-05	0.000137736	0.000194901	0.0283635	0.0350173	-0.000186286	-1.10964e-05
COG0648	0.000506275	8.65626e-05	0.000449314	0.000110246	0.0480346	0.0471925	5.14034e-07	0.000113409
COG1018	6.24291e-05	0.000144634	0.000152241	0.000172661	0.0520568	0.0498756	-0.000180457	8.33398e-07
COG1610	0.000486854	7.84131e-05	0.00043214	0.000108153	0.0466041	0.046533	8.59837e-07	0.000108568
COG4962	0.000463741	0.000120186	0.000294523	0.000133678	2.21327e-05	0.002957	9.69098e-05	0.000241526
COG1194	0.000527823	3.72715e-05	0.000451466	0.000121105	0.00537889	0.0161112	2.44878e-05	0.000128227
COG4862	0.000427742	0.00015348	0.000348745	0.000120845	0.0490823	0.0479086	3.31352e-07	0.000157662
COG3475	0.000474149	0.000145951	0.000349692	0.000154427	0.00520071	0.0160153	3.90045e-05	0.00020991
COG0538	0.000486032	7.53536e-05	0.000413473	0.000112802	0.010633	0.0217896	1.78005e-05	0.000127317
COG2071	0.000339218	7.42589e-05	0.000416273	0.00011815	0.00862917	0.0196923	-0.000133445	-2.06647e-05
COG0077	0.000562887	5.27616e-05	0.000487958	0.000127347	0.010517	0.0217013	1.87732e-05	0.000131084
COG3201	0.000133237	8.11534e-05	0.000215584	0.000174813	0.0399605	0.0424366	-0.000160693	-4.00197e-06
COG0419	0.000528884	9.28467e-05	0.000454168	0.000104502	0.0102967	0.0215331	1.84821e-05	0.000130949
COG4799	0.000488726	8.14682e-05	0.000395668	0.000136243	0.00560944	0.0161112	2.88517e-05	0.000157264
COG0821	0.000533213	6.85978e-05	0.000461965	0.000126566	0.018051	0.0282499	1.29085e-05	0.000129587
COG1451	0.000543472	7.16151e-05	0.00044708	0.00012811	0.0022172	0.0108565	3.69509e-05	0.000155832
COG0326	0.000489938	9.1381e-05	0.000425285	0.000112333	0.0304905	0.0364235	6.35943e-06	0.000122946
COG0379	0.000497478	7.43063e-05	0.000426879	0.000114144	0.0131469	0.0241984	1.55975e-05	0.000125602
COG3835	0.000416279	0.000167509	0.000327989	0.000100291	0.0293709	0.0358357	9.32527e-06	0.000167255
COG1346	0.000474657	7.34704e-05	0.000423986	9.65604e-05	0.0425031	0.044044	1.78993e-06	9.95525e-05
COG1364	0.000498072	6.94387e-05	0.000424319	0.000137337	0.02196	0.0302932	1.13011e-05	0.000136204
COG1158	0.000518352	6.25051e-05	0.000442691	0.000112903	0.00572264	0.0162187	2.33866e-05	0.000127936
COG0368	0.00041766	9.69764e-05	0.000343534	9.67814e-05	0.00942029	0.0205074	1.90317e-05	0.000129221
COG1380	0.00047804	7.04749e-05	0.000422108	9.60423e-05	0.0234516	0.0313136	7.9172e-06	0.000103947
COG2087	0.000416704	9.76745e-05	0.000344625	9.63641e-05	0.0115409	0.0227582	1.69033e-05	0.000127255
COG4213	0.000333514	0.000118604	0.000249725	0.000157514	0.0391854	0.0419762	4.34323e-06	0.000163235
COG0175	0.000405622	0.000116988	0.000313555	0.000104365	0.00511237	0.0158881	2.90026e-05	0.000155132
COG2038	0.000417161	9.73263e-05	0.000347464	9.62805e-05	0.0141801	0.0249765	1.46445e-05	0.000124749
COG1270	0.000413194	0.000106372	0.000330495	0.000110795	0.00974877	0.0207873	2.09337e-05	0.000144466
COG1242	0.000517781	0.00011273	0.000455099	0.000106595	0.0489911	0.0478541	2.88577e-07	0.000125076
COG2080	0.00046208	0.000137575	0.000382967	0.000133547	0.0445401	0.0452728	2.0099e-06	0.000156216
COG1277	0.000387128	0.000184761	0.000268096	0.000127754	0.0112565	0.022645	2.84111e-05	0.000209653
COG2145	0.000502148	6.7e-05	0.000440017	0.000103217	0.0155328	0.0260261	1.24348e-05	0.000111829
COG2703	0.000364703	0.000168911	0.000210857	9.82764e-05	0.000335241	0.00526983	7.47629e-05	0.000232929
COG1496	0.000511327	5.84617e-05	0.000434261	0.000126493	0.00914721	0.0202926	2.04159e-05	0.000133717
COG2068	0.000431203	0.000151977	0.000332714	0.000133694	0.0188185	0.0283581	1.706e-05	0.00017992
COG1585	0.000446182	0.000107831	0.00036936	0.000101303	0.0124851	0.0235654	1.73206e-05	0.000136323
COG1010	0.00037441	0.000107204	0.000309238	0.000112277	0.0411025	0.0433092	2.7436e-06	0.000127602
COG1319	0.000447791	0.000136851	0.0003578	0.000127266	0.019967	0.0290081	1.48305e-05	0.000165152
COG2008	0.000487841	8.35452e-05	0.000416874	0.000112611	0.0150158	0.0256632	1.44582e-05	0.000127475
COG1492	0.000407218	0.00010578	0.000330167	0.000108876	0.0144566	0.0252211	1.60059e-05	0.000138095
COG1775	0.00042074	0.000160258	0.000326928	0.000118927	0.0232704	0.0312091	1.33873e-05	0.000174237
COG2160	0.000405726	0.00011719	0.000316969	0.00011	0.00814727	0.019155	2.41169e-05	0.000153397
COG4708	0.000444405	9.35244e-05	0.000380867	9.14919e-05	0.0189744	0.0283581	1.09252e-05	0.00011615
COG2109	0.000441705	0.000123709	0.000368008	0.000107951	0.0295468	0.0359206	7.64176e-06	0.000139752
COG0263	0.000453551	5.68883e-05	0.000378051	0.000112402	0.00495406	0.0156279	2.43777e-05	0.000126622
COG0813	0.000294653	7.06301e-05	0.000351787	0.000115812	0.0415833	0.043578	-0.00011198	-2.28911e-06
COG0761	0.000463657	6.28873e-05	0.000391183	0.000112659	0.00784536	0.0188396	2.02192e-05	0.00012473
COG0610	0.000259463	8.73115e-05	0.000333031	0.000111283	0.0125159	0.0235654	-0.000130531	-1.66053e-05
COG0777	0.00035766	7.62163e-05	0.000425122	8.69208e-05	0.00538345	0.0161112	-0.00011397	-2.09545e-05
COG3906	7.51704e-05	7.95865e-05	0.000163721	0.000157209	0.0166627	0.026945	-0.000160055	-1.70466e-05
COG1106	0.000416931	0.000139067	0.000297307	0.000121644	0.00221112	0.0108565	4.52925e-05	0.000193956
COG1512	0.000387302	6.9987e-05	0.000336715	0.000101303	0.0461097	0.0462686	9.13794e-07	0.000100261
COG3153	0.000293176	5.91701e-05	0.000340281	9.14615e-05	0.0364815	0.0401944	-9.11011e-05	-3.10966e-06
COG5016	0.000416169	0.000126493	0.000338904	0.000126229	0.0356464	0.0397805	5.40407e-06	0.000149126
COG3775	0.000153584	9.56001e-05	0.000243534	0.000126335	0.00678841	0.0175907	-0.000153781	-2.61198e-05
COG1776	0.00028599	0.000159327	0.000190354	0.000105172	0.016262	0.026551	1.85595e-05	0.000172714
COG0696	0.000492655	0.000108776	0.000427674	0.00010834	0.0395313	0.0421094	3.24443e-06	0.000126717
COG3855	0.000423461	0.000113177	0.000353283	0.000101228	0.0252343	0.032729	9.09897e-06	0.000131258
COG1294	8.06174e-05	9.10294e-05	0.000203983	0.000173901	0.00333245	0.0131769	-0.000202965	-4.3767e-05
COG0508	9.36052e-05	0.000139516	0.000197896	0.00016523	0.0198835	0.0289968	-0.000191316	-1.72666e-05
COG1092	0.000395941	5.25262e-05	0.000349211	0.000100676	0.0468967	0.046651	6.76487e-07	9.27819e-05
COG0257	0.000241325	0.000136583	0.000324473	0.000130606	0.0326698	0.0379756	-0.000159145	-7.15018e-06
COG0512	0.000467101	4.5809e-05	0.000415178	0.000101024	0.0253657	0.032752	6.81091e-06	9.70342e-05
COG0159	0.000465491	5.0474e-05	0.000392465	0.000108561	0.00442202	0.0149451	2.43605e-05	0.000121691
COG3663	0.000431699	7.16464e-05	0.000325031	0.00010474	0.000132933	0.00484534	5.54647e-05	0.000157872
COG1508	0.000167258	9.62488e-05	0.000246263	0.000111015	0.00989483	0.0209994	-0.000138119	-1.98893e-05
COG0450	0.000207328	8.71071e-05	0.000268006	0.000109195	0.0350767	0.0394833	-0.00011692	-4.43626e-06
COG0133	0.00046589	5.28433e-05	0.00038795	0.000106651	0.00238632	0.0113064	2.96187e-05	0.000126261
COG3022	0.000300969	5.97284e-05	0.000357944	0.000109867	0.0285873	0.0351972	-0.000107649	-6.30071e-06
COG3581	0.000443093	0.000124055	0.00035917	0.000139367	0.0292029	0.0356835	8.86801e-06	0.000158979
COG1636	0.000454538	0.000116865	0.000374561	0.0001099	0.0161944	0.026551	1.54608e-05	0.000144494
COG2274	0.000439243	9.05097e-05	0.000377401	0.000109939	0.0350627	0.0394833	4.52366e-06	0.000119161
COG0266	0.000121736	0.000114196	0.000232364	0.000168451	0.00948715	0.0205867	-0.000192756	-2.85003e-05
COG1704	0.000241647	0.000141681	0.000352547	0.000118484	0.00430021	0.0148733	-0.00018523	-3.65689e-05
COG3864	0.000375925	0.000156929	0.000290188	0.00013115	0.0415391	0.0435655	3.42881e-06	0.000168046
COG1781	0.000437699	8.57481e-05	0.000347884	0.000118247	0.00362482	0.0140009	3.09309e-05	0.000148698
COG3705	0.000451967	0.00010648	0.000365292	0.000137569	0.0164738	0.0267676	1.66049e-05	0.000156743
COG2334	0.000353819	9.69229e-05	0.000282677	9.72404e-05	0.0126437	0.0237274	1.59314e-05	0.000126351
COG2002	0.000419921	0.000132931	0.000329826	0.000107443	0.0114144	0.0227173	2.12831e-05	0.000158905
COG3976	0.000248248	0.000102816	0.000184872	0.000110007	0.0406222	0.0429072	2.81913e-06	0.000123933
COG5341	0.000458644	0.000118118	0.000360167	0.000120135	0.00528084	0.0161112	3.07282e-05	0.000166227
COG0422	0.000424875	8.28024e-05	0.000346582	0.000101074	0.00438745	0.0148925	2.56978e-05	0.000130888
COG3326	0.00038714	5.4545e-05	0.000334735	0.000103981	0.0319104	0.0373876	4.79105e-06	0.00010002
COG1435	0.000169179	0.000101724	0.000275137	0.00015285	0.006158	0.01674	-0.000180077	-3.1841e-05
COG0710	0.00040957	9.11094e-05	0.000345083	9.67707e-05	0.0190916	0.0283933	1.10346e-05	0.000117939
COG4769	0.000451514	0.000119869	0.000353339	0.000118691	0.00546502	0.0161112	3.03406e-05	0.00016601
COG1064	3.99167e-05	9.08163e-05	0.000127651	0.000147616	0.0154179	0.0259566	-0.000157797	-1.76724e-05
COG0134	0.000405892	8.94425e-05	0.000349659	9.13722e-05	0.0327366	0.0379917	4.81464e-06	0.00010765
COG2918	6.72611e-05	8.75541e-05	0.000157752	0.000148506	0.0123368	0.0234239	-0.000160237	-2.0744e-05
COG2607	0.000418934	0.000130036	0.000311003	0.000123327	0.00414694	0.0147143	3.58569e-05	0.000180003
COG2738	0.000471821	0.000111067	0.000378055	0.000106008	0.00368617	0.014037	3.20215e-05	0.000155511
COG1797	0.000385918	0.000111479	0.000308085	0.000103086	0.013586	0.0243914	1.67658e-05	0.0001389
COG4496	0.000409653	0.000136981	0.000321551	0.000121471	0.0200815	0.0290081	1.44531e-05	0.000161752
COG2155	0.000441996	0.000117406	0.000328331	0.000109229	0.000893125	0.00727348	4.91712e-05	0.000178158
COG1827	0.000413441	8.69852e-05	0.0003441	0.000123993	0.0270468	0.0339416	8.25119e-06	0.000130431
COG1271	4.12813e-05	6.64949e-05	0.000149765	0.000164523	0.00452289	0.0149863	-0.000180808	-3.61589e-05
COG3872	0.000416275	0.00012982	0.000331717	0.000118493	0.02009	0.0290081	1.3863e-05	0.000155254
COG0120	0.000160339	0.000142853	0.000255187	0.00014378	0.0234988	0.0313136	-0.000176352	-1.33446e-05
COG0135	0.000404601	9.02494e-05	0.000326959	0.000109439	0.00877162	0.0198297	2.05455e-05	0.000134737
COG0859	9.00249e-05	0.000101921	0.000167071	0.000145911	0.0360398	0.0399356	-0.000148838	-5.25493e-06
COG0736	0.000246763	0.000133035	0.000321629	0.000117488	0.0402639	0.0426917	-0.000146267	-3.46534e-06
COG1072	8.15764e-05	9.50609e-05	0.000183881	0.000168702	0.0119286	0.0231194	-0.000180716	-2.3893e-05
COG0385	0.00040859	6.57367e-05	0.000350132	0.000114821	0.033229	0.0382309	4.89957e-06	0.000112018
COG5009	0.000383123	0.000104281	0.000288132	9.07079e-05	0.00124112	0.0087388	3.93851e-05	0.000150597
COG3894	0.000281792	0.000122153	0.000190731	0.000127957	0.0132098	0.0241998	1.99201e-05	0.000162202
COG0421	0.000316458	9.49695e-05	0.000242224	6.94869e-05	0.00290083	0.012411	2.68002e-05	0.000121666
COG1207	0.000224505	0.000150647	0.000322298	0.00011323	0.0127732	0.0238506	-0.000173728	-2.18583e-05
COG3874	0.000403219	0.000131747	0.000307025	0.000109477	0.00727026	0.0181851	2.7251e-05	0.000165136
COG1436	0.000390488	0.000109415	0.00031582	0.000111116	0.0206186	0.029465	1.19586e-05	0.000137378
COG0849	0.000221018	7.85857e-05	0.00028858	0.00013419	0.0360171	0.0399356	-0.000130485	-4.63936e-06
COG3854	0.000396549	0.000134013	0.000303812	0.000109088	0.0100879	0.0212755	2.31756e-05	0.000162298
COG3142	0.000308543	4.9823e-05	0.00036094	9.27611e-05	0.017501	0.0278473	-9.50746e-05	-9.71882e-06
COG3304	0.000314394	7.89227e-05	0.000253732	7.96983e-05	0.0094453	0.0205288	1.55579e-05	0.000105766
COG0138	0.000212764	0.000154438	0.000307925	0.000100661	0.0134994	0.0243653	-0.000169606	-2.07177e-05
COG0828	0.000432752	8.77626e-05	0.000378255	8.99976e-05	0.0351792	0.0395329	3.94658e-06	0.000105047
COG2843	0.000337916	0.000136472	0.000240613	0.0001233	0.011033	0.0222827	2.33233e-05	0.000171283
COG2426	0.000371081	0.000134866	0.000287152	9.72479e-05	0.015324	0.0259276	1.68937e-05	0.000150963
COG0647	0.000222721	0.000102823	0.000316829	0.000124039	0.00537943	0.0161112	-0.000158955	-2.92613e-05
COG4646	0.000303887	0.000150863	0.00022545	0.000112284	0.0428207	0.044325	2.65047e-06	0.000154222
COG3867	0.000222282	0.000154137	0.00010168	8.32943e-05	0.00145182	0.0093346	4.95972e-05	0.000191607
COG0342	0.000394051	0.000110218	0.000311908	9.32434e-05	0.00657406	0.0173401	2.40476e-05	0.000140239
COG2954	0.000383273	0.000133045	0.000284289	0.000111362	0.0064497	0.0171301	2.9158e-05	0.000168809
COG1026	0.000364073	0.000143329	0.00025515	0.000119411	0.00539269	0.0161112	3.38415e-05	0.000184004
COG0627	0.000328406	5.29849e-05	0.000251837	9.07171e-05	0.000786486	0.00712169	3.40576e-05	0.00011908
COG2022	0.000418059	5.96534e-05	0.000322673	0.000101416	0.000234549	0.00526983	4.77817e-05	0.000142991
COG0315	0.000394781	0.000104799	0.00031361	9.51414e-05	0.00615172	0.01674	2.42387e-05	0.000138103
COG2804	0.000327319	8.13299e-05	0.00026765	9.14261e-05	0.0185672	0.0283581	1.04455e-05	0.000108893
COG1527	0.000373085	0.000105099	0.000293382	0.000103929	0.00964398	0.0207259	2.02655e-05	0.00013914
COG0391	0.000111692	9.93493e-05	0.000249887	0.000139697	0.000220948	0.00526983	-0.000207321	-6.90699e-05
COG4465	0.000361936	0.0001091	0.000289138	0.000112495	0.0244849	0.0320384	9.77946e-06	0.000135817
COG4988	0.000194981	8.10984e-05	0.00028864	0.000104658	0.000949032	0.00759158	-0.000146988	-4.03317e-05
COG1236	0.000363289	0.000129282	0.00025908	9.62365e-05	0.0023147	0.0110884	3.92609e-05	0.000169158
COG2818	0.000173767	9.97234e-05	0.000252147	0.00012861	0.0201763	0.0290471	-0.000143929	-1.2832e-05
COG3833	0.000361597	9.35245e-05	0.000287962	9.73148e-05	0.00888404	0.0199836	1.93574e-05	0.000127912
COG0818	0.000220075	9.13824e-05	0.00030788	9.88117e-05	0.00204718	0.0105631	-0.000141936	-3.36746e-05
COG5015	0.000352615	0.000124886	0.000256057	8.92266e-05	0.00299023	0.0126341	3.46692e-05	0.000158447
COG1067	5.64127e-05	4.93361e-05	0.00010505	9.57396e-05	0.0301257	0.0362011	-9.23282e-05	-4.94689e-06
COG1518	0.000248679	5.58448e-05	0.000302511	0.000106669	0.0316367	0.0372171	-0.000102659	-5.00519e-06
COG0122	0.00038918	0.000105044	0.000313873	7.67916e-05	0.00590368	0.0164898	2.28575e-05	0.000127756
COG2807	0.000117196	0.000118854	0.000219022	0.000139787	0.00791313	0.0188611	-0.00017566	-2.79924e-05
COG0083	0.000195505	0.000120309	0.000296348	0.000100687	0.00237943	0.0113064	-0.00016398	-3.77052e-05
COG3560	4.8456e-05	5.34296e-05	0.000113066	0.000114424	0.0151513	0.0257321	-0.000115939	-1.3282e-05
COG0288	0.000176015	0.0001081	0.000246032	0.000115698	0.0318586	0.0373876	-0.000133697	-6.33643e-06
COG1956	0.000119801	9.40915e-05	0.000200311	0.000138729	0.0208071	0.0295669	-0.000148157	-1.28643e-05
COG1528	0.000133101	6.03884e-05	0.000224271	9.86072e-05	0.000318111	0.00526983	-0.000137917	-4.44233e-05
COG4832	0.000319739	8.25371e-05	0.000260007	9.15418e-05	0.0192524	0.0285696	1.0154e-05	0.000109311
COG3381	3.33369e-05	6.29473e-05	0.000109731	0.000120585	0.00798409	0.018936	-0.000131559	-2.12285e-05
COG3459	0.000267386	0.00013988	0.000172737	9.73804e-05	0.00811352	0.0191089	2.58973e-05	0.000163401
COG2082	0.000367952	0.000106883	0.000284684	9.34649e-05	0.00517786	0.0159814	2.61457e-05	0.00014039
COG0752	9.68961e-05	9.98314e-05	0.000202082	0.000146472	0.00492822	0.0156049	-0.000176713	-3.3659e-05
COG0751	9.68626e-05	9.9808e-05	0.000202222	0.000146625	0.00489034	0.0156049	-0.000176933	-3.37849e-05
COG0181	0.000368345	0.000101355	0.000295563	8.79755e-05	0.00932182	0.0203591	1.87841e-05	0.000126779
COG1658	0.000160043	8.39188e-05	0.000261527	0.000127327	0.00184222	0.0101234	-0.000163054	-3.99153e-05
COG4260	0.000370338	9.98529e-05	0.000255317	0.000102097	0.000200183	0.00519711	5.75929e-05	0.000172449
COG5011	0.000328773	0.00011372	0.000259389	0.000101322	0.0272986	0.0341277	8.11471e-06	0.000130653
COG1794	0.000135157	7.33813e-05	0.000205418	0.000124799	0.0199881	0.0290081	-0.000128836	-1.16855e-05
COG1178	7.4368e-05	6.50352e-05	0.00013286	9.37301e-05	0.0139603	0.0248324	-0.000104514	-1.24708e-05
COG4805	0.000323422	0.000135844	0.000234627	0.000120917	0.0184262	0.0283581	1.56375e-05	0.000161953
COG3437	0.000372975	0.000100026	0.000276457	0.000110106	0.00215809	0.0107758	3.66849e-05	0.000156351
COG0308	0.000107834	0.000120079	0.000192393	0.00014243	0.0279008	0.0347025	-0.000159528	-9.59035e-06
COG2073	0.00034034	0.000119741	0.000257973	8.98515e-05	0.00855996	0.0196469	2.20451e-05	0.000142689
COG2715	0.000362563	9.991e-05	0.000265719	9.99448e-05	0.00126293	0.00884624	4.00156e-05	0.000153672
COG1620	0.000135712	5.54375e-05	0.0001888	9.24542e-05	0.0182947	0.0283581	-9.66871e-05	-9.48777e-06
COG1613	0.000161956	9.95875e-05	0.000108784	6.17455e-05	0.0287312	0.0353101	5.81043e-06	0.000100533
COG1691	0.000327654	9.09811e-05	0.000251873	9.81258e-05	0.00676181	0.0175907	2.19628e-05	0.000129599
COG0709	0.000362344	9.73366e-05	0.000294855	8.52635e-05	0.0121648	0.0233267	1.54305e-05	0.000119547
COG0386	0.000108702	8.85798e-05	0.000199408	0.000139596	0.00901039	0.0201006	-0.000157502	-2.39104e-05
COG1985	0.000351511	0.000108593	0.000274926	0.000104112	0.0141891	0.0249765	1.6087e-05	0.000137083
COG1606	0.000326332	9.09786e-05	0.00024553	9.78989e-05	0.00401797	0.0145236	2.70516e-05	0.000134552
COG0605	0.000110143	0.000116882	0.000194626	0.000133756	0.0215058	0.0300247	-0.000155946	-1.30215e-05
COG1806	9.09236e-05	9.11756e-05	0.000157058	0.000117588	0.0313071	0.0369637	-0.000126065	-6.20433e-06
COG0700	0.000334201	0.000111697	0.000251703	8.90858e-05	0.00591792	0.0164955	2.49717e-05	0.000140024
COG1426	7.38838e-05	9.33088e-05	0.000177298	0.000151277	0.00589462	0.0164898	-0.000175262	-3.15665e-05
COG0073	8.76537e-05	9.25182e-05	0.000160898	0.000155455	0.0497944	0.0483593	-0.00014642	-6.90898e-08
COG3091	5.83403e-05	8.05648e-05	0.000151085	0.00015675	0.0124647	0.0235654	-0.000164242	-2.12474e-05
COG3594	0.000359279	9.15848e-05	0.000267929	8.17639e-05	0.000526738	0.00647063	4.19639e-05	0.000140737
COG1840	0.000122891	0.000111102	0.000189198	9.1413e-05	0.0257402	0.033011	-0.000124219	-8.39632e-06
COG4478	0.000164017	5.46708e-05	0.000240061	0.000108709	0.00354238	0.0138407	-0.000125429	-2.66587e-05
COG3086	4.98774e-05	3.58539e-05	0.000102666	9.53257e-05	0.014498	0.0252572	-9.43503e-05	-1.12265e-05
COG2171	0.000181834	0.000150079	0.000271272	0.000110595	0.0207427	0.0295669	-0.000164576	-1.43007e-05
COG0229	7.0282e-05	8.41481e-05	0.000151753	0.000137352	0.0155108	0.0260261	-0.000146592	-1.63497e-05
COG1765	9.56464e-05	9.72933e-05	0.000170115	0.000128317	0.0254242	0.0327963	-0.000139346	-9.59134e-06
COG4474	0.000136874	6.19669e-05	0.000206887	0.00013783	0.0268223	0.0337936	-0.000131481	-8.54422e-06
COG2165	8.3304e-05	8.70692e-05	0.000158713	0.000127417	0.0188009	0.0283581	-0.000137679	-1.31383e-05
COG1206	0.000150434	7.06258e-05	0.000211657	9.95204e-05	0.0159523	0.0263961	-0.000110434	-1.20109e-05
COG2326	0.000362695	9.46003e-05	0.000255459	9.64039e-05	0.000239951	0.00526983	5.29219e-05	0.000161551
COG5652	0.000339538	0.000108157	0.000266259	0.000115432	0.02488	0.0324562	9.66137e-06	0.000136896
COG3189	5.83485e-05	6.64477e-05	0.000122715	0.000125256	0.0292198	0.0356835	-0.000121851	-6.88207e-06
COG1648	0.000324612	0.000113568	0.000235575	0.00010515	0.00599633	0.0165807	2.67898e-05	0.000151284
COG0338	0.000162421	5.60054e-05	0.000206173	8.31185e-05	0.0346944	0.0392454	-8.42027e-05	-3.30073e-06
COG0309	0.000311936	9.65207e-05	0.000238402	7.60969e-05	0.00447217	0.0149649	2.40386e-05	0.000123029
COG3302	2.8172e-05	5.72898e-05	9.06681e-05	0.00011283	0.0184684	0.0283581	-0.000113843	-1.11488e-05
COG0677	8.31497e-05	3.30333e-05	0.000128152	7.94181e-05	0.0134541	0.0243393	-8.00408e-05	-9.96421e-06
COG0114	4.27693e-05	6.12876e-05	0.000143538	0.000120146	0.000652582	0.00683885	-0.000155493	-4.60445e-05
COG1539	9.70305e-05	9.87076e-05	0.000186335	0.000119686	0.00603219	0.0165834	-0.000151749	-2.68609e-05
COG0001	0.000293199	6.48544e-05	0.000249244	8.09058e-05	0.0394948	0.0421074	2.207e-06	8.57031e-05
COG4466	0.000166644	6.6058e-05	0.000227017	0.000117813	0.0314225	0.0370553	-0.000115073	-5.67438e-06
COG4619	4.0653e-05	5.05922e-05	0.000101934	0.000117057	0.0221164	0.0303849	-0.000113191	-9.37197e-06
COG0373	0.000294905	6.77599e-05	0.000245908	8.24326e-05	0.0262636	0.0333696	6.04561e-06	9.19488e-05
COG3044	0.000287083	0.000128555	0.000184948	9.24806e-05	0.00239195	0.0113064	3.82854e-05	0.000165984
COG0720	0.000131022	5.9786e-05	0.000199415	9.48839e-05	0.0040343	0.0145437	-0.000113709	-2.30772e-05
COG0603	0.000134227	7.12778e-05	0.000183941	9.40669e-05	0.0408394	0.0430991	-9.7263e-05	-2.16386e-06
COG1669	0.000103691	4.62078e-05	0.000156589	0.000105638	0.0283254	0.0350023	-9.9823e-05	-5.97436e-06
COG1275	4.72462e-05	5.92331e-05	9.22634e-05	8.99969e-05	0.0428646	0.0443365	-8.85183e-05	-1.51614e-06
COG4687	0.000109433	7.27862e-05	0.000188015	0.000120116	0.00791668	0.0188611	-0.000135374	-2.17893e-05
COG4512	0.000231251	0.000104031	0.000145373	9.02551e-05	0.0031058	0.0128793	3.04659e-05	0.000141289
COG4907	5.51036e-05	6.70762e-05	0.000134848	0.00012971	0.00973059	0.020787	-0.000138977	-2.05125e-05
COG4987	2.74386e-05	4.27914e-05	0.000114596	0.000139041	0.00561784	0.0161112	-0.000146709	-2.76058e-05
COG2388	0.000107069	6.13659e-05	0.000166147	0.000119515	0.0344436	0.0390962	-0.000113581	-4.57448e-06
COG1625	0.000323607	8.67719e-05	0.000268809	9.96998e-05	0.0436695	0.0447565	1.62195e-06	0.000107974
COG3919	7.993e-05	5.71562e-05	0.000139781	0.000107431	0.0187822	0.0283581	-0.000109183	-1.05186e-05
COG0851	0.000304688	8.31193e-05	0.000233818	8.44295e-05	0.00438125	0.0148925	2.32264e-05	0.000118514
COG3710	8.56856e-06	1.70624e-05	4.96247e-05	8.82954e-05	0.0309404	0.0365946	-7.80411e-05	-4.07115e-06
COG2316	0.000309909	8.94157e-05	0.000252269	8.91863e-05	0.026959	0.0338711	6.85593e-06	0.000108426
COG3223	1.33599e-05	2.90688e-05	8.63394e-05	0.000111436	0.00376084	0.014037	-0.000120219	-2.57402e-05
COG2077	8.68264e-05	6.89352e-05	0.000190996	0.000113167	0.000330615	0.00526983	-0.000157747	-5.05928e-05
COG3599	8.27709e-05	7.32426e-05	0.000178485	0.000126045	0.00218981	0.0108043	-0.00015471	-3.67186e-05
COG3246	2.01417e-05	1.93e-05	5.67787e-05	8.16063e-05	0.0378959	0.0411129	-7.10688e-05	-2.20518e-06
COG0117	7.21672e-05	6.28252e-05	0.000134749	0.000111926	0.0195939	0.0288547	-0.00011456	-1.06033e-05
COG3688	7.20034e-05	7.22062e-05	0.000130001	9.63396e-05	0.0202187	0.0290471	-0.00010651	-9.48444e-06
COG0694	7.86096e-05	6.63101e-05	0.000127755	8.90747e-05	0.0321006	0.0375075	-9.38956e-05	-4.39569e-06
COG4942	7.42112e-05	3.65292e-05	0.000119778	7.97287e-05	0.013814	0.0246747	-8.12253e-05	-9.90797e-06
COG0022	6.43295e-05	6.74003e-05	0.000141957	0.00012198	0.0083508	0.019331	-0.000134081	-2.11727e-05
COG4965	0.000286667	0.000103861	0.000213391	0.000101586	0.0150479	0.0256812	1.48534e-05	0.000131699
COG4463	7.24778e-05	7.06469e-05	0.000142285	0.000107502	0.00965864	0.0207259	-0.000121747	-1.78668e-05
COG3966	5.24702e-05	6.56538e-05	0.000140504	0.000135713	0.00612117	0.0167174	-0.000149268	-2.68005e-05
COG2936	8.76304e-05	4.48027e-05	0.000156511	0.000127571	0.0162582	0.026551	-0.000124121	-1.36409e-05
COG1078	8.50747e-05	8.64557e-05	0.000167326	0.000129729	0.011663	0.0227846	-0.000145183	-1.93195e-05
COG4823	0.000213726	0.00011603	0.000136378	6.36082e-05	0.00587092	0.0164898	2.37367e-05	0.000130958
COG1942	5.94211e-05	7.04559e-05	0.000161269	0.000148617	0.00389327	0.014225	-0.000168678	-3.50182e-05
COG1125	9.13817e-05	0.000113917	0.000167544	0.000120351	0.0259764	0.0331128	-0.000142806	-9.51858e-06
COG2986	5.10622e-05	3.6304e-05	0.000109583	9.19708e-05	0.00583094	0.0164566	-9.88374e-05	-1.82047e-05
COG4475	6.1167e-05	5.07275e-05	0.000107189	9.12522e-05	0.033729	0.0385767	-8.83102e-05	-3.73408e-06
COG0510	5.86441e-05	7.45808e-05	0.000127899	0.000107881	0.011524	0.0227582	-0.000122165	-1.63448e-05
COG1071	4.87597e-05	6.42509e-05	0.000120597	0.000123759	0.0142423	0.0250375	-0.000128395	-1.52799e-05
COG1252	7.92375e-05	8.20836e-05	0.000154932	0.00013131	0.0189957	0.0283581	-0.000138277	-1.31132e-05
COG4098	8.34727e-05	7.5686e-05	0.000158615	0.000137341	0.0217021	0.0300827	-0.000138669	-1.16144e-05
COG4477	8.36672e-05	7.5901e-05	0.000158638	0.000137331	0.0220482	0.0303528	-0.000138534	-1.14086e-05
COG3763	8.3651e-05	7.58798e-05	0.000158636	0.000137328	0.0220155	0.0303387	-0.000138542	-1.14276e-05
COG4189	0.000164124	7.0526e-05	0.000106039	8.61192e-05	0.0121913	0.0233445	1.32787e-05	0.000102892
COG0518	8.95765e-05	0.000106599	0.000162882	0.000124843	0.0303849	0.0363833	-0.000139361	-7.24959e-06
COG1509	4.21579e-05	4.21825e-05	9.73233e-05	9.06518e-05	0.00928375	0.0203591	-9.58076e-05	-1.45232e-05
COG4552	0.000223762	9.66083e-05	0.000169955	6.92853e-05	0.028678	0.0352768	5.87323e-06	0.000101742
COG4537	8.36273e-05	7.58164e-05	0.000158299	0.000137069	0.0223289	0.0305307	-0.000138124	-1.12198e-05
COG4851	5.87872e-05	5.8884e-05	0.000119581	0.000122573	0.0319665	0.0373876	-0.000116034	-5.55432e-06
COG3611	8.35219e-05	7.5914e-05	0.000156875	0.000138146	0.0255164	0.0328838	-0.000137215	-9.49189e-06
COG2152	0.000172883	0.00011323	0.000110639	8.67969e-05	0.0344255	0.0390962	4.77139e-06	0.000119715
COG4152	6.10441e-05	7.49244e-05	0.000129995	0.000120872	0.0199442	0.0290081	-0.000126431	-1.14702e-05
COG2235	4.1771e-05	4.78324e-05	9.71994e-05	8.45979e-05	0.00700015	0.0177715	-9.47788e-05	-1.60779e-05
COG0248	0.000249005	9.00971e-05	0.000196526	7.46497e-05	0.0297423	0.0360112	5.38592e-06	9.95714e-05
COG2096	0.000134704	4.74167e-05	0.000186768	8.36834e-05	0.0101318	0.0213018	-9.10071e-05	-1.31198e-05
COG1313	0.000283149	0.000101775	0.000212356	8.21474e-05	0.00951592	0.0206	1.81375e-05	0.000123448
COG4858	4.85383e-05	6.97769e-05	0.00012544	0.000143446	0.0213617	0.0299568	-0.000141685	-1.21182e-05
COG4839	6.48324e-05	6.68092e-05	0.000144928	0.000133455	0.0110171	0.0222827	-0.000140672	-1.95193e-05
COG2040	2.2853e-05	2.33354e-05	0.000113339	0.000112306	0.000538503	0.00647063	-0.000137636	-4.33362e-05
COG3157	8.04043e-06	2.17189e-05	5.18714e-05	8.26081e-05	0.0160939	0.0265006	-7.88645e-05	-8.79753e-06
COG4471	5.28167e-05	7.05702e-05	0.000126791	0.000141598	0.0251976	0.0327225	-0.000138196	-9.75324e-06
COG4768	4.92063e-05	7.00142e-05	0.000124661	0.00014227	0.0229329	0.030879	-0.000139836	-1.10726e-05
COG5503	4.8692e-05	6.97992e-05	0.000125048	0.000141755	0.0210381	0.0296346	-0.000140511	-1.22008e-05
COG4483	4.82224e-05	6.9456e-05	0.000124802	0.000141706	0.0205614	0.0294169	-0.000140661	-1.24975e-05
COG4473	4.87502e-05	6.98739e-05	0.000125216	0.000141783	0.0209078	0.0295806	-0.000140644	-1.22885e-05
COG3343	4.87406e-05	6.98553e-05	0.000124919	0.000141555	0.0211919	0.0297888	-0.000140268	-1.20892e-05
COG4470	5.27344e-05	7.04978e-05	0.000125554	0.000142258	0.0279324	0.0347025	-0.000137275	-8.36432e-06
COG1257	4.50197e-05	6.87584e-05	0.000124488	0.000141457	0.0162409	0.026551	-0.000143346	-1.55914e-05
COG3425	4.4284e-05	6.82512e-05	0.000124255	0.000141375	0.0154706	0.0260129	-0.000143737	-1.62049e-05
COG1671	0.000239662	5.3444e-05	0.000180957	7.84471e-05	0.00350919	0.0137907	2.04013e-05	9.70078e-05
COG4479	4.87135e-05	6.98376e-05	0.000123351	0.000141982	0.0240649	0.0317394	-0.000138884	-1.03921e-05
COG0827	4.86166e-05	6.97336e-05	0.000123683	0.000142181	0.0234394	0.0313136	-0.000139369	-1.07626e-05
COG3630	0.000246508	0.000118482	0.000159725	7.03396e-05	0.00313566	0.0129634	3.1044e-05	0.000142521
COG5353	4.82351e-05	6.94988e-05	0.000123519	0.000141876	0.0227698	0.0307513	-0.000139436	-1.1132e-05
COG5506	5.27574e-05	8.47497e-05	0.000122142	0.000141241	0.041625	0.0435879	-0.000136003	-2.7669e-06
COG3759	4.86242e-05	7.04695e-05	0.00012549	0.000142445	0.0209183	0.0295806	-0.000141387	-1.23454e-05
COG1443	0.000295582	8.5265e-05	0.000232521	7.33184e-05	0.00732012	0.0182581	1.78138e-05	0.000108307
COG4870	0.000262838	0.000108949	0.000170585	8.69155e-05	0.00182752	0.010084	3.61372e-05	0.00014837
COG2987	3.62651e-05	2.91779e-05	8.01811e-05	8.65542e-05	0.0227405	0.0307424	-8.12569e-05	-6.57504e-06
COG4467	4.39598e-05	6.16669e-05	0.00011161	0.000133323	0.0275773	0.0343923	-0.000127367	-7.93413e-06
COG3527	4.02795e-05	6.15928e-05	0.000108942	0.000124264	0.0182781	0.0283581	-0.000124967	-1.23582e-05
COG3407	4.32583e-05	6.79723e-05	0.000119463	0.000141943	0.0208867	0.0295806	-0.00014014	-1.22695e-05
COG4695	9.78211e-05	4.61299e-05	0.000146494	7.98721e-05	0.0119635	0.0231194	-8.60042e-05	-1.13413e-05
COG3480	4.23691e-05	5.89471e-05	0.000121522	0.000140738	0.0141746	0.0249765	-0.000141301	-1.70051e-05
COG4703	4.03823e-05	5.75578e-05	9.41141e-05	0.000114562	0.0433471	0.0445967	-0.000105766	-1.69712e-06
COG2094	4.07472e-05	5.2913e-05	9.38335e-05	0.000108231	0.0342803	0.0390146	-0.000102008	-4.16434e-06
COG5549	1.09294e-05	2.83677e-05	7.84424e-05	0.000112419	0.00712344	0.0178785	-0.000115089	-1.99375e-05
COG1724	1.00544e-05	2.39502e-05	5.17805e-05	8.3118e-05	0.0226824	0.0307253	-7.71658e-05	-6.2863e-06
COG4940	2.2794e-05	4.22447e-05	7.33928e-05	0.000100333	0.0265839	0.0335871	-9.49349e-05	-6.26277e-06
COG1035	4.52725e-05	4.27561e-05	8.49353e-05	8.50209e-05	0.0444525	0.0452178	-7.82864e-05	-1.03911e-06
COG0320	3.90913e-05	5.97424e-05	8.14865e-05	8.12329e-05	0.0412835	0.0433983	-8.30374e-05	-1.75305e-06
COG4487	2.34706e-05	2.85163e-05	7.26066e-05	9.85001e-05	0.0235105	0.0313136	-9.11471e-05	-7.12495e-06
COG1988	1.69507e-05	3.48628e-05	6.44546e-05	9.47676e-05	0.0253303	0.0327376	-8.87268e-05	-6.28104e-06
COG4211	0.000233036	0.000105568	0.000166234	5.77717e-05	0.00857635	0.0196512	1.80426e-05	0.00011556
COG4580	1.65871e-05	4.33778e-05	7.03123e-05	0.000104649	0.0239104	0.0315984	-9.98744e-05	-7.57601e-06
COG3910	0.000153282	0.000116858	8.55856e-05	4.7818e-05	0.0115397	0.0227582	1.62467e-05	0.000119145
COG3943	0.000158954	0.000117827	7.10976e-05	4.25004e-05	0.00144319	0.0093346	3.67043e-05	0.000139008
COG0155	8.23903e-05	5.70402e-05	0.000128994	7.03972e-05	0.0134121	0.0243393	-8.3079e-05	-1.01282e-05
COG2908	6.7194e-05	6.67418e-05	0.000111752	7.60766e-05	0.0326304	0.0379624	-8.52726e-05	-3.84382e-06
COG0517	0.000269471	8.0325e-05	0.00021478	7.86113e-05	0.018749	0.0283581	9.49483e-06	9.98872e-05
COG1641	0.000265333	8.11616e-05	0.00020102	9.30377e-05	0.0122693	0.0233944	1.46409e-05	0.000113984
COG3263	4.88265e-05	3.9621e-05	9.78967e-05	8.65996e-05	0.0145554	0.0253123	-8.77934e-05	-1.0347e-05
COG1869	5.27862e-05	6.63399e-05	0.000105705	0.000100624	0.0337781	0.0386001	-0.00010158	-4.25746e-06
COG4773	2.25271e-05	6.2465e-05	6.30502e-05	7.92341e-05	0.0505806	0.0488406	-8.11532e-05	1.0687e-07
COG3727	0.000208366	6.23478e-05	0.000168849	7.10132e-05	0.0419495	0.0438475	1.49974e-06	7.75341e-05
COG1767	2.13464e-05	3.60129e-05	6.88231e-05	9.07068e-05	0.0208929	0.0295806	-8.7266e-05	-7.68739e-06
COG2067	4.45684e-05	3.97072e-05	9.07605e-05	8.26343e-05	0.0165504	0.0268275	-8.34343e-05	-8.9499e-06
COG3051	8.61119e-06	1.15723e-05	5.28258e-05	8.64014e-05	0.0178759	0.0281456	-8.0132e-05	-8.29722e-06
COG3052	1.31165e-05	2.45833e-05	5.41612e-05	8.63357e-05	0.0300524	0.0362011	-7.78287e-05	-4.26078e-06
COG1448	5.53686e-05	8.3471e-05	0.000106847	9.63144e-05	0.0491503	0.0479404	-0.000102756	-1.99586e-07
COG3476	0.000209752	5.7025e-05	0.000169912	7.22667e-05	0.0357515	0.039787	2.77067e-06	7.69107e-05
COG3053	1.39714e-05	2.41712e-05	5.0496e-05	8.55911e-05	0.049553	0.048194	-7.29727e-05	-7.6517e-08
COG2066	6.66593e-05	6.74471e-05	0.000141204	0.000105777	0.00495929	0.0156279	-0.000125225	-2.38644e-05
COG1256	0.000165702	0.000100509	0.000101659	5.31491e-05	0.00779215	0.0188396	1.79452e-05	0.000110141
COG1514	5.86315e-05	4.06935e-05	9.84884e-05	7.86121e-05	0.030566	0.036427	-7.57623e-05	-3.9515e-06
COG2258	2.79927e-05	3.56382e-05	6.60475e-05	7.12939e-05	0.0224634	0.0306127	-7.04073e-05	-5.70227e-06
COG2052	0.000259347	7.08077e-05	0.000216437	7.67764e-05	0.0454552	0.0457852	9.03845e-07	8.49167e-05
COG4096	8.51873e-05	3.98735e-05	0.00012822	9.50983e-05	0.0449345	0.045571	-8.50327e-05	-1.03281e-06
COG0043	5.91297e-05	5.87702e-05	0.000100917	8.15149e-05	0.0435123	0.0446986	-8.23026e-05	-1.27271e-06
COG2159	0.000212553	5.07414e-05	0.000179501	6.23465e-05	0.0454845	0.0457852	6.92597e-07	6.54117e-05
COG5423	0.000205226	8.38404e-05	0.000137526	7.01735e-05	0.00331659	0.0131769	2.36989e-05	0.0001117
COG2166	4.9491e-05	5.96106e-05	9.81903e-05	9.75149e-05	0.0393732	0.0420774	-9.49072e-05	-2.49147e-06
COG0321	3.76126e-05	5.96753e-05	7.74266e-05	7.57167e-05	0.0446558	0.0453563	-7.86363e-05	-9.91692e-07
COG0447	4.95066e-05	4.94091e-05	0.000115753	0.000102309	0.00619181	0.0167747	-0.000112395	-2.00983e-05
COG1994	0.000115935	4.9302e-05	0.000165802	7.63004e-05	0.00894308	0.0200497	-8.65574e-05	-1.31766e-05
COG2872	0.000214916	9.28207e-05	0.000156311	7.28901e-05	0.0167901	0.0271185	1.1077e-05	0.000106133
COG0023	3.75591e-05	3.64757e-05	7.37722e-05	7.43842e-05	0.0356455	0.0397805	-6.98535e-05	-2.57271e-06
COG0276	3.1595e-05	6.08424e-05	9.21264e-05	8.95253e-05	0.00775003	0.0188396	-0.000104212	-1.6851e-05
COG1954	6.50891e-05	3.32788e-05	0.000100191	5.95652e-05	0.0141761	0.0249765	-6.27354e-05	-7.4679e-06
COG3033	8.68186e-06	7.39963e-06	4.09178e-05	6.75163e-05	0.0257885	0.033011	-6.02375e-05	-4.23447e-06
COG2026	8.08994e-05	4.04095e-05	0.000116994	7.91101e-05	0.0496864	0.048289	-7.21362e-05	-5.2208e-08
COG3290	2.36657e-05	3.65596e-05	6.34946e-05	7.25361e-05	0.0192844	0.0285797	-7.27944e-05	-6.86348e-06
COG2837	2.71597e-05	4.46374e-05	0.000104154	0.000105501	0.00200951	0.0105631	-0.000123644	-3.03439e-05
COG4295	3.07934e-05	1.16774e-05	6.638e-05	7.28208e-05	0.0234268	0.0313136	-6.5951e-05	-5.22221e-06
COG1712	8.85891e-06	1.30103e-05	3.83337e-05	6.56563e-05	0.0367935	0.0403079	-5.69975e-05	-1.95218e-06
COG4956	6.44583e-05	7.57837e-05	0.000117186	9.61008e-05	0.0365563	0.0402113	-0.000102012	-3.44387e-06
COG5499	2.17147e-05	5.20579e-05	6.19252e-05	8.41248e-05	0.0487965	0.0476985	-8.01983e-05	-2.22753e-07
COG1720	0.000224122	7.15925e-05	0.000165823	5.95745e-05	0.00302147	0.0126853	2.08134e-05	9.57836e-05
COG3858	0.000174647	9.32086e-05	0.000117406	5.40385e-05	0.0114305	0.0227173	1.36383e-05	0.000100845
COG2895	0.000214351	6.97038e-05	0.000160787	6.90957e-05	0.00885789	0.0199836	1.40964e-05	9.30317e-05
COG2819	7.07673e-05	4.59988e-05	0.000126462	6.0338e-05	0.000641434	0.00683885	-8.62599e-05	-2.51288e-05
COG2942	0.000192286	6.93713e-05	0.000151437	7.25083e-05	0.0473668	0.0469055	4.94221e-07	8.1204e-05
COG1402	0.000194237	6.49282e-05	0.000148961	6.9142e-05	0.021003	0.0296346	7.13107e-06	8.34214e-05
COG1830	3.99613e-05	6.07119e-05	8.90779e-05	8.41028e-05	0.0224002	0.0305574	-9.09349e-05	-7.2982e-06
COG2311	3.61544e-05	4.31319e-05	7.23655e-05	7.21531e-05	0.0374588	0.0408056	-7.02116e-05	-2.21061e-06
COG3477	8.79414e-06	2.39378e-05	5.17484e-05	7.39054e-05	0.00980601	0.0208436	-7.47321e-05	-1.11765e-05
COG0805	6.85381e-05	6.04698e-05	0.000109755	5.26788e-05	0.0134017	0.0243393	-7.34822e-05	-8.95166e-06
COG2181	2.20656e-05	5.65584e-05	6.84028e-05	8.95218e-05	0.0344966	0.0391236	-8.91228e-05	-3.55157e-06
COG1140	1.97564e-05	5.63606e-05	6.59907e-05	8.9992e-05	0.0353862	0.0396666	-8.9145e-05	-3.32354e-06
COG2180	1.97496e-05	5.63625e-05	6.55629e-05	8.94563e-05	0.036219	0.0400685	-8.85364e-05	-3.09007e-06
COG4208	0.000153875	7.97155e-05	0.000107043	6.13963e-05	0.024505	0.0320384	6.30265e-06	8.73619e-05
COG1410	3.90023e-05	5.99139e-05	6.88184e-05	3.93693e-05	0.0437949	0.0447763	-5.87628e-05	-8.69409e-07
COG3069	1.0449e-05	1.47692e-05	4.31545e-05	5.65045e-05	0.00927888	0.0203591	-5.66612e-05	-8.74979e-06
COG4913	0.000149603	8.01056e-05	7.10988e-05	4.05645e-05	0.000102652	0.00462576	4.20669e-05	0.000114941
COG3103	1.96683e-05	3.30645e-05	5.19989e-05	6.16056e-05	0.0264816	0.0335073	-6.06701e-05	-3.99114e-06
COG2771	2.1448e-05	1.93899e-05	5.98665e-05	5.37419e-05	0.00211589	0.0106732	-6.17501e-05	-1.50871e-05
COG4936	1.4024e-05	2.39991e-05	5.14895e-05	6.77377e-05	0.0141135	0.0249765	-6.68213e-05	-8.10976e-06
COG0160	4.04424e-05	6.05535e-05	8.90667e-05	7.26962e-05	0.0134496	0.0243393	-8.67025e-05	-1.0546e-05
COG1069	1.44237e-05	2.90373e-05	4.55218e-05	6.03106e-05	0.0261976	0.033317	-5.82883e-05	-3.90785e-06
COG4284	0.000117169	6.63187e-05	5.91714e-05	5.34541e-05	0.00138522	0.00911272	2.37051e-05	9.22907e-05
COG2241	1.27184e-05	1.89282e-05	3.72086e-05	5.50832e-05	0.04414	0.0449676	-4.82944e-05	-6.86153e-07
COG3635	0.000181948	6.56418e-05	0.000143633	5.99907e-05	0.0363009	0.0401006	2.5489e-06	7.40824e-05
COG1139	2.29267e-05	2.11528e-05	7.04544e-05	6.54943e-05	0.00172803	0.00991528	-7.56825e-05	-1.9373e-05
COG5013	1.23762e-05	3.43861e-05	5.56688e-05	7.63961e-05	0.0143386	0.0251742	-7.73689e-05	-9.21622e-06
COG0433	2.39043e-05	5.81804e-05	5.65949e-05	4.87834e-05	0.0365468	0.0402113	-6.32465e-05	-2.13464e-06
COG3318	7.35902e-05	6.87732e-05	3.40461e-05	3.82201e-05	0.0163904	0.026709	7.6752e-06	7.14129e-05
COG1556	1.88097e-05	1.6696e-05	6.75094e-05	6.49234e-05	0.00115289	0.00849639	-7.62013e-05	-2.11981e-05
COG1963	6.43774e-05	3.8426e-05	9.81665e-05	5.98758e-05	0.0223392	0.0305307	-6.25274e-05	-5.0508e-06
COG1749	8.73041e-05	6.55872e-05	5.13578e-05	3.77076e-05	0.0226198	0.030702	5.32356e-06	6.65692e-05
COG2385	0.00014535	6.3033e-05	0.000103826	6.18851e-05	0.0229117	0.030879	6.00247e-06	7.70462e-05
COG0298	6.49228e-05	5.7004e-05	9.80491e-05	5.76708e-05	0.046606	0.046533	-6.57344e-05	-5.18262e-07
COG2358	0.000153734	7.94996e-05	0.000111585	6.22489e-05	0.0425167	0.044044	1.48527e-06	8.28123e-05
COG4570	4.32917e-05	3.3939e-05	0.000107713	8.50734e-05	0.00135222	0.00909474	-0.000101761	-2.70819e-05
COG4226	3.25133e-06	7.40398e-06	2.76808e-05	5.41899e-05	0.0347552	0.0392522	-4.69629e-05	-1.89607e-06
COG1532	0.000132876	5.24047e-05	0.000100246	6.21071e-05	0.050482	0.0487816	-7.13912e-08	6.53319e-05
COG2069	0.000129496	5.36571e-05	9.61803e-05	6.31286e-05	0.0501564	0.0485364	-2.36805e-08	6.66544e-05
COG1614	0.000129496	5.36571e-05	9.61778e-05	6.3131e-05	0.0501447	0.0485364	-2.19147e-08	6.66576e-05
COG1456	0.000129572	5.36238e-05	9.66718e-05	6.28083e-05	0.0522336	0.0499742	-3.3123e-07	6.61308e-05
COG2949	3.1796e-05	5.66418e-05	6.87736e-05	5.97863e-05	0.029429	0.0358418	-7.0098e-05	-3.85701e-06
COG3880	3.28149e-05	1.72135e-05	5.67748e-05	4.98738e-05	0.0306069	0.036427	-4.55213e-05	-2.39846e-06
COG3206	1.39011e-05	3.00075e-05	4.27946e-05	5.76211e-05	0.0325077	0.0378523	-5.52418e-05	-2.54504e-06
COG0464	1.81857e-05	1.98586e-05	4.28434e-05	5.15323e-05	0.032955	0.0381316	-4.71854e-05	-2.12995e-06
COG3428	1.55062e-05	1.94338e-05	3.69601e-05	4.68685e-05	0.0423793	0.0439691	-4.21235e-05	-7.84422e-07
COG2247	3.1046e-08	6.40118e-08	2.50023e-05	5.46833e-05	0.0315638	0.0371694	-4.75434e-05	-2.39908e-06
COG4972	0.000156335	6.26906e-05	9.26761e-05	5.67655e-05	0.0004601	0.00641237	2.96417e-05	9.76763e-05
COG2339	1.23849e-05	2.0781e-05	3.745e-05	5.39453e-05	0.0379696	0.0411301	-4.86467e-05	-1.48352e-06
COG3713	1.2e-05	3.34188e-05	3.93749e-05	5.63037e-05	0.0431318	0.0444259	-5.3861e-05	-8.88941e-07
COG1246	8.11533e-05	4.2048e-05	0.000113048	5.49066e-05	0.0257826	0.033011	-5.97536e-05	-4.03559e-06
COG3501	1.10489e-05	1.64745e-05	4.51578e-05	5.14383e-05	0.00370929	0.014037	-5.62065e-05	-1.20112e-05
COG2189	3.71883e-05	1.8075e-05	6.56919e-05	5.27926e-05	0.0160542	0.0264804	-5.13103e-05	-5.6968e-06
COG1580	9.4374e-05	5.58422e-05	6.00772e-05	4.8218e-05	0.0244818	0.0320384	4.61201e-06	6.39816e-05
COG2215	1.03312e-05	3.04381e-05	4.14355e-05	5.88633e-05	0.024555	0.0320729	-5.79841e-05	-4.22445e-06
COG3747	3.13773e-05	2.99598e-05	5.80703e-05	5.61628e-05	0.0429825	0.044366	-5.24967e-05	-8.89202e-07
COG1310	0.000123012	7.22415e-05	7.47857e-05	5.31086e-05	0.0100711	0.0212733	1.20872e-05	8.43648e-05
COG1912	1.62186e-05	2.62018e-05	4.39712e-05	5.43591e-05	0.0276343	0.0344315	-5.22644e-05	-3.24091e-06
COG3615	1.1572e-05	3.20126e-05	4.7261e-05	5.91288e-05	0.011663	0.0227846	-6.29377e-05	-8.44021e-06
COG1083	0.000111744	6.901e-05	6.83574e-05	4.66337e-05	0.0126546	0.0237274	9.77281e-06	7.70001e-05
COG3190	9.37243e-05	6.07115e-05	6.33638e-05	3.71164e-05	0.0391264	0.0419462	1.59141e-06	5.91296e-05
COG3007	0.000144386	5.72815e-05	0.00010648	6.45072e-05	0.0329523	0.0381316	3.20245e-06	7.26097e-05
COG3506	1.29377e-05	8.8718e-06	3.8872e-05	4.38435e-05	0.00751922	0.0185833	-4.43253e-05	-7.54338e-06
COG2268	0.000132807	5.68297e-05	9.55287e-05	4.27058e-05	0.0119194	0.0231194	8.63451e-06	6.59213e-05
COG3023	1.01286e-05	2.92732e-05	4.21694e-05	5.26276e-05	0.0114176	0.0227173	-5.64326e-05	-7.64901e-06
COG1221	2.62153e-05	3.52827e-05	6.6423e-05	5.39785e-05	0.00331422	0.0131769	-6.62479e-05	-1.41675e-05
COG2113	2.19487e-05	4.33584e-05	4.51933e-05	3.68524e-05	0.0467658	0.04662	-4.61425e-05	-3.46659e-07
COG0455	9.32244e-05	5.86847e-05	5.30767e-05	2.56262e-05	0.00361177	0.0139905	1.40862e-05	6.62092e-05
COG1419	9.06054e-05	5.93944e-05	5.08567e-05	2.48357e-05	0.00414179	0.0147143	1.35266e-05	6.59707e-05
COG1664	7.62491e-05	5.94365e-05	3.49292e-05	1.94617e-05	0.0025384	0.0115933	1.57409e-05	6.68989e-05
COG1446	6.31335e-05	4.80147e-05	9.66245e-05	5.24158e-05	0.0226503	0.0307126	-6.20811e-05	-4.90085e-06
COG3386	1.43976e-05	4.18854e-05	4.00257e-05	3.37906e-05	0.0214636	0.0300158	-4.72941e-05	-3.96205e-06
COG1618	0.00012153	5.32066e-05	8.47761e-05	5.48145e-05	0.0200498	0.0290081	6.03416e-06	6.74733e-05
COG3497	1.17963e-05	6.68221e-06	2.81262e-05	3.8989e-05	0.0493627	0.0480781	-3.26106e-05	-4.91369e-08
COG4877	4.36318e-05	1.86982e-05	7.0429e-05	5.0177e-05	0.0179171	0.0281649	-4.86528e-05	-4.94161e-06
COG3500	1.04751e-05	7.5624e-06	3.35218e-05	3.89436e-05	0.00744008	0.0184552	-3.93616e-05	-6.73175e-06
COG1714	7.12876e-05	3.9697e-05	5.18475e-05	2.09074e-05	0.0369059	0.0403333	1.24788e-06	3.76324e-05
COG2089	9.79748e-05	5.90948e-05	5.82266e-05	3.9025e-05	0.00759071	0.01871	1.11566e-05	6.83398e-05
COG1056	5.02547e-05	3.7488e-05	2.91822e-05	1.70418e-05	0.0152055	0.0257811	4.32601e-06	3.78189e-05
COG3948	5.80278e-06	6.75375e-06	2.21056e-05	3.91486e-05	0.0506153	0.0488406	-3.26527e-05	4.71083e-08
COG3498	5.71465e-06	6.76095e-06	2.21594e-05	3.91439e-05	0.0487616	0.0476985	-3.27931e-05	-9.63882e-08
COG1582	4.21003e-05	2.88706e-05	6.65109e-05	4.23601e-05	0.0218423	0.0302233	-4.50963e-05	-3.72498e-06
COG3455	3.5414e-06	7.69635e-06	3.04451e-05	4.2599e-05	0.00458207	0.0151083	-4.47146e-05	-9.09268e-06
COG3523	3.50836e-06	7.74864e-06	2.99842e-05	4.25513e-05	0.00513203	0.0159126	-4.42705e-05	-8.68122e-06
COG3516	3.17454e-06	6.55062e-06	2.59369e-05	3.98822e-05	0.00929275	0.0203591	-3.94005e-05	-6.12427e-06
COG4587	4.32446e-05	2.70566e-05	6.73017e-05	4.11073e-05	0.01885	0.0283581	-4.3927e-05	-4.18708e-06
COG4586	3.45769e-05	1.49624e-05	6.22279e-05	3.69171e-05	0.00152038	0.00945885	-4.38853e-05	-1.14168e-05
COG3694	3.63744e-05	1.57482e-05	6.38947e-05	3.72425e-05	0.00179375	0.0100204	-4.39867e-05	-1.10538e-05
COG4235	1.08296e-05	2.80007e-05	3.31484e-05	4.39886e-05	0.0383895	0.041419	-4.3385e-05	-1.25264e-06
COG1315	8.60115e-05	5.70097e-05	5.81618e-05	3.15969e-05	0.039244	0.0420057	1.44746e-06	5.42521e-05
COG2257	8.00924e-05	5.65141e-05	5.01197e-05	2.92823e-05	0.024118	0.0317784	4.15564e-06	5.57897e-05
COG4286	7.77347e-05	5.99862e-05	2.68366e-05	2.02302e-05	0.000371851	0.00571247	2.50181e-05	7.67781e-05
COG3520	3.54082e-06	7.79123e-06	3.07226e-05	4.1111e-05	0.00322531	0.0131729	-4.43926e-05	-9.97089e-06
COG3519	3.5854e-06	7.79034e-06	3.04454e-05	4.12985e-05	0.00367496	0.014037	-4.41471e-05	-9.57283e-06
COG3738	8.01566e-05	5.85313e-05	2.96857e-05	2.67278e-05	0.000410778	0.00616979	2.43061e-05	7.66355e-05
COG1409	3.96094e-05	3.48755e-05	7.16146e-05	4.23933e-05	0.00546404	0.0161112	-5.41012e-05	-9.90907e-06
COG4623	2.5397e-05	3.18442e-05	5.99407e-05	5.2488e-05	0.00759817	0.01871	-5.93681e-05	-9.71924e-06
COG3522	3.53743e-06	7.69417e-06	2.85119e-05	4.02041e-05	0.00523678	0.0160898	-4.18103e-05	-8.13861e-06
COG3517	3.16417e-06	6.52965e-06	2.47747e-05	3.68342e-05	0.00778856	0.0188396	-3.70038e-05	-6.21714e-06
COG1334	8.08435e-05	5.30291e-05	4.19578e-05	2.96406e-05	0.00278524	0.0121956	1.42818e-05	6.34896e-05
COG0672	1.60279e-05	1.71152e-05	4.99408e-05	4.27584e-05	0.000862748	0.00717707	-5.26875e-05	-1.51383e-05
COG3521	3.46787e-06	7.79876e-06	2.60311e-05	3.839e-05	0.00786622	0.0188396	-3.86686e-05	-6.45788e-06
COG2909	1.08256e-05	2.85942e-05	3.39061e-05	4.39584e-05	0.0334187	0.0383515	-4.42579e-05	-1.90296e-06
COG4682	3.98895e-06	1.23197e-05	2.11839e-05	3.87871e-05	0.0434297	0.0446477	-3.38469e-05	-5.42981e-07
COG3172	1.96906e-05	3.02992e-05	5.62292e-05	4.89721e-05	0.00290134	0.012411	-5.98158e-05	-1.32614e-05
COG1655	7.12084e-05	5.49363e-05	3.92665e-05	2.3791e-05	0.0117845	0.0229557	7.57333e-06	5.63103e-05
COG3299	5.04235e-05	2.1687e-05	7.34531e-05	3.71134e-05	0.010792	0.0220719	-4.04234e-05	-5.63584e-06
COG4880	6.80873e-05	5.43306e-05	2.48334e-05	2.07496e-05	0.000797178	0.00712169	1.95266e-05	6.69812e-05
COG4910	4.69189e-06	6.53344e-06	2.56112e-05	3.56617e-05	0.00783434	0.0188396	-3.58351e-05	-6.00353e-06
COG0662	1.27651e-05	1.1511e-05	4.86378e-05	4.18906e-05	0.000303949	0.00526983	-5.36822e-05	-1.80632e-05
COG4909	4.62335e-06	6.50953e-06	2.55373e-05	3.56301e-05	0.00779729	0.0188396	-3.58155e-05	-6.01242e-06
COG4292	2.37647e-06	2.10593e-06	2.49709e-05	3.87496e-05	0.00762887	0.018731	-3.86081e-05	-6.58076e-06
COG4670	4.50683e-05	2.08429e-05	9.65141e-05	4.35909e-05	6.30071e-06	0.00170356	-7.10754e-05	-3.18161e-05
COG3969	3.04246e-05	2.2231e-05	5.70217e-05	4.09598e-05	0.00704014	0.0177715	-4.54825e-05	-7.71153e-06
COG3287	6.95706e-05	5.29112e-05	2.16794e-05	1.5872e-05	0.00016726	0.00491555	2.52705e-05	7.0512e-05
COG4302	2.08942e-05	2.78591e-05	4.36064e-05	4.18253e-05	0.0291114	0.0356155	-4.29987e-05	-2.42588e-06
COG1783	4.76773e-05	1.54959e-05	7.14301e-05	3.9177e-05	0.00827846	0.0192625	-4.09304e-05	-6.57503e-06
COG3301	9.58622e-06	8.26635e-06	4.36023e-05	4.30587e-05	0.000648087	0.00683885	-5.2049e-05	-1.59832e-05
COG3592	1.29932e-05	2.75782e-05	3.48454e-05	4.24653e-05	0.036823	0.0403079	-4.2301e-05	-1.40325e-06
COG3231	5.9009e-05	5.3626e-05	2.75232e-05	2.67647e-05	0.0126744	0.0237317	7.15768e-06	5.5814e-05
COG2604	5.7978e-05	5.47629e-05	1.31569e-05	1.26027e-05	0.000468305	0.00646012	2.17419e-05	6.79003e-05
COG1700	5.61147e-05	5.57314e-05	1.10157e-05	1.30267e-05	0.000529155	0.00647063	2.15963e-05	6.86016e-05
COG1583	1.11727e-05	7.44577e-06	3.78137e-05	4.1939e-05	0.00437228	0.0148925	-4.41683e-05	-9.11367e-06
COG3518	3.20944e-06	6.61385e-06	2.52209e-05	3.48749e-05	0.00464004	0.0152622	-3.66119e-05	-7.411e-06
COG2515	1.39444e-05	2.81687e-05	3.45848e-05	3.90272e-05	0.0376237	0.0409193	-4.0045e-05	-1.23596e-06
COG2372	1.0371e-05	2.90244e-05	3.32123e-05	4.3859e-05	0.0356404	0.0397805	-4.40742e-05	-1.60846e-06
COG1090	1.91427e-05	2.97952e-05	4.04059e-05	4.11488e-05	0.0422116	0.0439455	-4.17441e-05	-7.82271e-07
COG1276	9.88565e-06	2.89201e-05	3.10093e-05	4.30003e-05	0.0478612	0.0471137	-4.20391e-05	-2.08311e-07
COG0369	1.07375e-05	2.84024e-05	3.1947e-05	4.19298e-05	0.0423076	0.0439622	-4.16474e-05	-7.71578e-07
COG3192	1.49041e-05	1.42598e-05	4.67665e-05	4.25313e-05	0.00131654	0.00898888	-5.02025e-05	-1.35223e-05
COG0380	1.76519e-05	2.8291e-05	4.04995e-05	4.24457e-05	0.0304994	0.0364235	-4.34388e-05	-2.2563e-06
COG5614	3.39654e-05	2.12267e-05	5.44206e-05	3.40612e-05	0.0147466	0.0254281	-3.66754e-05	-4.23485e-06
COG2140	2.01888e-05	1.03053e-05	4.49089e-05	4.24014e-05	0.00865512	0.0196981	-4.26322e-05	-6.80809e-06
COG1337	1.19882e-05	2.44207e-05	3.3163e-05	4.24064e-05	0.0367954	0.0403079	-4.09819e-05	-1.3677e-06
COG0409	5.47188e-05	3.40433e-05	7.98313e-05	3.20786e-05	0.00995497	0.0210939	-4.3924e-05	-6.30087e-06
COG4573	1.50055e-05	1.52564e-05	5.42697e-05	4.22959e-05	0.000137251	0.00484534	-5.76261e-05	-2.09024e-05
COG3272	1.69009e-05	3.53618e-05	4.10768e-05	4.62783e-05	0.0437011	0.0447565	-4.76384e-05	-7.13352e-07
COG3735	2.85583e-05	3.20082e-05	5.03354e-05	4.13796e-05	0.0431004	0.0444259	-4.28485e-05	-7.05698e-07
COG4104	3.88068e-06	6.07612e-06	2.92343e-05	3.32557e-05	0.000911822	0.00738128	-3.92621e-05	-1.14451e-05
COG4651	1.64912e-05	2.92994e-05	3.74722e-05	4.35878e-05	0.0522817	0.049975	-4.21788e-05	2.16759e-07
COG2870	1.34593e-05	2.78987e-05	3.33265e-05	3.98834e-05	0.047437	0.0469055	-3.94994e-05	-2.34981e-07
COG3116	1.04295e-05	2.83277e-05	3.08187e-05	4.05504e-05	0.0453986	0.0457852	-4.03414e-05	-4.36912e-07
COG4536	3.35477e-05	2.72904e-05	5.96427e-05	4.10763e-05	0.0114437	0.0227173	-4.60034e-05	-6.18668e-06
COG0676	2.12235e-05	3.10763e-05	4.30262e-05	3.90015e-05	0.0339728	0.038757	-4.18819e-05	-1.72338e-06
COG2234	1.9667e-05	3.03138e-05	4.13318e-05	4.33109e-05	0.0465958	0.046533	-4.2988e-05	-3.41597e-07
COG3081	1.04699e-05	2.8714e-05	3.09025e-05	4.03807e-05	0.0452504	0.0457772	-4.04132e-05	-4.52053e-07
COG1859	3.16352e-05	2.88205e-05	1.81207e-05	7.94805e-06	0.0318862	0.0373876	1.25902e-06	2.57698e-05
COG3924	2.53708e-05	2.63146e-05	4.61163e-05	4.17169e-05	0.0417239	0.0436577	-4.06751e-05	-8.1591e-07
COG2719	1.78683e-05	2.99691e-05	4.19929e-05	3.99336e-05	0.0198623	0.0289968	-4.42426e-05	-4.00647e-06
COG3026	1.03502e-05	2.83825e-05	3.03178e-05	4.01505e-05	0.0484924	0.0474723	-3.97969e-05	-1.38254e-07
COG3073	1.01953e-05	2.83236e-05	3.03796e-05	4.01686e-05	0.0461359	0.0462686	-4.00067e-05	-3.61928e-07
COG4969	9.38635e-06	2.81463e-05	3.02532e-05	4.01354e-05	0.0390775	0.0419271	-4.06388e-05	-1.09484e-06
COG3070	1.1438e-05	2.76744e-05	3.49697e-05	3.84131e-05	0.0168568	0.0271938	-4.26194e-05	-4.44402e-06
COG0068	2.98953e-05	3.27698e-05	5.44993e-05	3.59671e-05	0.0148347	0.0254627	-4.41746e-05	-5.03341e-06
COG2975	9.77543e-06	2.81897e-05	3.0868e-05	3.97155e-05	0.0359097	0.0398568	-4.07326e-05	-1.45254e-06
COG0387	1.70022e-05	2.95886e-05	4.10129e-05	3.96654e-05	0.0193949	0.0285928	-4.3952e-05	-4.06925e-06
COG3515	4.55333e-06	1.13631e-05	2.05234e-05	3.10808e-05	0.0220767	0.0303612	-2.94813e-05	-2.45886e-06
COG2979	9.47909e-06	2.81563e-05	2.99286e-05	3.90653e-05	0.0394362	0.0421074	-3.9864e-05	-1.03506e-06
COG3714	1.30968e-05	2.77189e-05	3.27438e-05	3.90367e-05	0.0462661	0.0463649	-3.89537e-05	-3.40164e-07
COG2981	1.04466e-05	2.82563e-05	3.01096e-05	3.98046e-05	0.0502436	0.0485861	-3.93478e-05	2.18373e-08
COG0182	4.91747e-05	2.26014e-05	6.79572e-05	3.40977e-05	0.0267934	0.0337886	-3.52975e-05	-2.26753e-06
COG3313	1.01829e-05	2.8243e-05	3.18548e-05	3.87781e-05	0.0289209	0.0354788	-4.10102e-05	-2.33367e-06
COG4702	2.46821e-05	2.97611e-05	9.78489e-06	1.16276e-05	0.0263835	0.0334591	1.86669e-06	2.79278e-05
COG3171	9.43885e-06	2.80933e-05	2.88172e-05	3.94257e-05	0.0516255	0.0496383	-3.88994e-05	1.42788e-07
COG3787	1.0884e-05	2.78756e-05	3.08976e-05	3.75149e-05	0.0378085	0.0410872	-3.88486e-05	-1.17855e-06
COG2431	1.02298e-05	2.79036e-05	3.12725e-05	3.86958e-05	0.0327399	0.0379917	-4.02766e-05	-1.8088e-06
COG4521	1.2426e-05	2.75156e-05	3.07419e-05	3.67235e-05	0.0521102	0.0498915	-3.68064e-05	1.74676e-07
COG1237	6.4312e-05	2.56323e-05	8.20222e-05	3.53024e-05	0.0484847	0.0474723	-3.52971e-05	-1.2318e-07
COG3225	8.19849e-05	3.42358e-05	4.90355e-05	2.38491e-05	0.000288035	0.00526983	1.61189e-05	4.97798e-05
COG4303	1.49458e-05	8.57112e-06	3.62259e-05	2.81928e-05	0.00116276	0.00849639	-3.33446e-05	-9.21573e-06
COG1262	3.06334e-05	2.65695e-05	5.09109e-05	3.55182e-05	0.0270904	0.0339416	-3.81512e-05	-2.40384e-06
COG3797	1.57877e-05	8.6392e-06	3.09253e-05	2.94813e-05	0.0201347	0.0290188	-2.77216e-05	-2.55358e-06
COG3306	8.32463e-06	2.19947e-05	2.69682e-05	3.76334e-05	0.0388459	0.0417867	-3.62818e-05	-1.00532e-06
COG2822	3.30201e-06	6.39877e-06	2.64359e-05	3.25708e-05	0.00177356	0.00999018	-3.67837e-05	-9.48403e-06
COG0784	2.1792e-05	1.79522e-05	3.86681e-05	2.58222e-05	0.0103277	0.0215331	-2.95625e-05	-4.18962e-06
COG4739	1.56175e-05	1.67883e-05	2.94309e-05	2.83078e-05	0.0423785	0.0439691	-2.71271e-05	-4.9959e-07
COG3284	2.90943e-06	7.68129e-06	2.51986e-05	2.86758e-05	0.000829432	0.0071396	-3.44628e-05	-1.01156e-05
COG1808	1.37052e-05	1.47663e-05	3.35808e-05	3.26344e-05	0.00898229	0.0201006	-3.44436e-05	-5.30768e-06
COG4808	1.01043e-05	2.70693e-05	2.73053e-05	3.18432e-05	0.0452023	0.0457738	-3.40187e-05	-3.83219e-07
COG1524	1.89232e-05	2.53999e-05	3.57901e-05	2.0644e-05	0.013247	0.0242005	-3.00432e-05	-3.69062e-06
COG3955	4.56949e-06	6.62525e-06	2.10596e-05	2.87476e-05	0.00952376	0.0206	-2.86062e-05	-4.37407e-06
COG1877	3.02348e-06	6.23857e-06	1.63721e-05	2.42949e-05	0.0129272	0.023907	-2.36392e-05	-3.05804e-06
COG4692	7.03825e-06	9.62028e-06	2.07297e-05	2.41457e-05	0.0129856	0.0239822	-2.42876e-05	-3.09534e-06
COG2766	1.069e-05	1.25689e-05	3.19112e-05	2.91508e-05	0.00209421	0.0106389	-3.4144e-05	-8.29838e-06
COG2718	1.06685e-05	1.25557e-05	3.16736e-05	2.86868e-05	0.00201914	0.0105631	-3.37489e-05	-8.26134e-06
COG4734	1.87405e-05	1.37793e-05	3.35137e-05	3.03581e-05	0.0336244	0.0384895	-2.83314e-05	-1.21496e-06
COG4766	9.62612e-06	6.556e-06	1.96605e-05	2.19962e-05	0.0372729	0.0407015	-1.94341e-05	-6.3467e-07
COG3059	1.43553e-05	1.67137e-05	2.85148e-05	2.71164e-05	0.0319704	0.0373876	-2.70358e-05	-1.28316e-06
COG3719	2.21808e-06	6.29138e-06	1.8902e-05	2.59616e-05	0.00426438	0.0148733	-2.76498e-05	-5.71818e-06
COG3303	1.973e-05	1.58359e-05	3.40385e-05	3.00157e-05	0.0419702	0.0438475	-2.80687e-05	-5.48305e-07
COG3122	2.1167e-06	6.29495e-06	1.43753e-05	2.29412e-05	0.015633	0.0261235	-2.20111e-05	-2.50617e-06
COG4267	3.32716e-06	9.38683e-06	1.59958e-05	2.44184e-05	0.0215211	0.0300247	-2.33403e-05	-1.99688e-06
COG3485	1.82139e-06	4.70341e-06	2.7676e-05	3.07218e-05	0.000326018	0.00526983	-3.86534e-05	-1.30558e-05
COG0417	4.12387e-06	8.49894e-06	1.56231e-05	2.26549e-05	0.0239346	0.0315984	-2.13739e-05	-1.62443e-06
COG5505	6.16119e-05	3.10136e-05	4.301e-05	2.1548e-05	0.0178841	0.0281456	3.36791e-06	3.3836e-05
COG3396	4.72995e-06	1.27752e-05	2.32165e-05	2.9039e-05	0.00637322	0.0170536	-3.13962e-05	-5.57687e-06
COG5598	7.21201e-07	8.64187e-07	1.41291e-05	2.16391e-05	0.00492779	0.0156049	-2.23457e-05	-4.47006e-06
COG3126	2.02784e-06	6.31125e-06	1.39608e-05	2.26838e-05	0.0172223	0.0276843	-2.15839e-05	-2.28207e-06
COG3758	1.98488e-06	5.38954e-06	1.49016e-05	2.17481e-05	0.00765921	0.0187579	-2.21124e-05	-3.7211e-06
COG3137	2.03765e-06	6.31584e-06	1.2538e-05	2.25397e-05	0.0330768	0.038186	-2.00941e-05	-9.06657e-07
COG5404	2.04727e-06	6.29215e-06	1.42214e-05	2.26447e-05	0.0151327	0.0257321	-2.18077e-05	-2.5406e-06
COG3624	3.60977e-06	6.1587e-06	1.56034e-05	2.20036e-05	0.0139491	0.0248324	-2.13585e-05	-2.62876e-06
COG2134	1.99824e-06	6.29787e-06	1.27516e-05	2.27143e-05	0.0304516	0.0364235	-2.04153e-05	-1.0915e-06
COG3954	2.04887e-06	6.29005e-06	1.32115e-05	2.27418e-05	0.0252665	0.032729	-2.08348e-05	-1.49041e-06
COG4812	8.15762e-06	5.6668e-06	1.81835e-05	2.09219e-05	0.0284493	0.0350913	-1.89132e-05	-1.13844e-06
COG5571	2.03925e-06	6.25098e-06	1.33872e-05	2.1888e-05	0.0188945	0.0283581	-2.06752e-05	-2.02061e-06
COG4819	8.5444e-06	8.17994e-06	2.09057e-05	2.09954e-05	0.0100092	0.0211756	-2.15509e-05	-3.1716e-06
COG1525	5.0368e-06	5.70528e-06	2.30123e-05	2.16318e-05	0.000415311	0.00616979	-2.71509e-05	-8.80007e-06
COG4099	8.80718e-07	1.22238e-06	1.33066e-05	2.02811e-05	0.00537831	0.0161112	-2.08095e-05	-4.0423e-06
COG4878	3.16929e-06	9.17891e-06	1.3467e-05	2.3031e-05	0.0460842	0.0462686	-2.0405e-05	-1.90327e-07
COG3628	2.84744e-06	7.13953e-06	1.54844e-05	2.05024e-05	0.00677507	0.0175907	-2.15078e-05	-3.76618e-06
COG5517	2.49596e-06	6.39299e-06	1.67921e-05	2.13342e-05	0.00329976	0.0131769	-2.34164e-05	-5.17596e-06
COG2815	1.61034e-05	8.24978e-06	2.90881e-05	2.24647e-05	0.0108842	0.0221265	-2.27549e-05	-3.21456e-06
COG4569	2.1022e-06	6.19194e-06	1.24624e-05	1.98751e-05	0.0189094	0.0283581	-1.88804e-05	-1.84006e-06
COG3144	4.49783e-06	5.11106e-06	1.52607e-05	1.79519e-05	0.00750471	0.0185814	-1.84114e-05	-3.11436e-06
COG4859	4.02298e-05	2.02232e-05	2.68779e-05	1.81411e-05	0.0177066	0.0280045	2.42376e-06	2.428e-05
COG3683	6.86596e-07	1.65691e-06	1.42115e-05	2.2235e-05	0.00569346	0.0162187	-2.27232e-05	-4.32669e-06
COG4445	1.67717e-06	2.33727e-06	1.19112e-05	1.8698e-05	0.0118837	0.0231155	-1.79998e-05	-2.46828e-06
COG4857	4.69415e-06	4.49683e-06	1.74654e-05	1.89598e-05	0.00291024	0.012411	-2.07719e-05	-4.77061e-06
COG4680	5.2253e-06	8.28859e-06	1.69225e-05	1.98052e-05	0.0103375	0.0215331	-2.04419e-05	-2.95237e-06
COG3945	9.0094e-06	1.06004e-05	1.91843e-05	1.98345e-05	0.0297056	0.0360112	-1.92912e-05	-1.05859e-06
COG3961	8.89049e-07	1.65694e-06	1.06779e-05	1.89174e-05	0.016418	0.026709	-1.76212e-05	-1.9565e-06
COG3418	2.6495e-06	5.34235e-06	1.14519e-05	1.78521e-05	0.0252994	0.032729	-1.64334e-05	-1.17152e-06
COG5430	1.35715e-07	2.78575e-07	8.08287e-06	1.77486e-05	0.0347202	0.0392454	-1.52741e-05	-6.20185e-07
COG4555	4.27896e-06	5.75709e-06	1.39971e-05	1.93374e-05	0.0228001	0.0307614	-1.7981e-05	-1.45524e-06
COG4545	3.92141e-06	2.64527e-06	1.97984e-05	2.12804e-05	0.00107412	0.00815774	-2.47147e-05	-7.03931e-06
COG4087	4.13396e-05	2.11554e-05	2.54517e-05	1.7253e-05	0.00554634	0.0161112	4.89894e-06	2.6877e-05
COG3837	1.61335e-06	1.83308e-06	1.17826e-05	1.84106e-05	0.01108	0.0223231	-1.77985e-05	-2.54001e-06
COG3915	1.27376e-06	1.87206e-06	9.35954e-06	1.83552e-05	0.0381716	0.0412497	-1.56935e-05	-4.78011e-07
COG3224	4.83006e-07	1.5565e-06	1.14413e-05	1.80134e-05	0.00571312	0.0162187	-1.84158e-05	-3.50085e-06
COG3107	2.59093e-06	5.29377e-06	1.2385e-05	1.9003e-05	0.0193832	0.0285928	-1.78796e-05	-1.7086e-06
COG5418	3.71737e-05	2.22179e-05	2.48055e-05	1.65841e-05	0.0308123	0.0365736	1.19589e-06	2.35404e-05
COG5426	3.81775e-05	2.16452e-05	2.68532e-05	1.47699e-05	0.0364123	0.0401509	7.50612e-07	2.18981e-05
COG4261	3.32797e-06	2.99266e-06	1.60773e-05	1.80911e-05	0.00184963	0.0101234	-2.02978e-05	-5.20098e-06
COG4258	1.08065e-06	1.2676e-06	1.61299e-05	2.03358e-05	0.00112927	0.00841207	-2.34563e-05	-6.64219e-06
COG4283	1.31987e-05	1.27467e-05	2.94169e-05	2.33615e-05	0.00423972	0.0148733	-2.70014e-05	-5.43491e-06
COG2414	6.4701e-06	6.66789e-06	1.91574e-05	1.76212e-05	0.00205638	0.0105703	-2.03751e-05	-4.99954e-06
COG4589	2.289e-06	3.29655e-06	1.82642e-05	1.9834e-05	0.000521442	0.00647063	-2.42517e-05	-7.69872e-06
COG4706	9.10654e-07	1.09144e-06	1.35056e-05	1.76475e-05	0.00156795	0.00946287	-1.98904e-05	-5.29944e-06
COG3440	1.85836e-06	5.86037e-06	9.53786e-06	1.71984e-05	0.0431482	0.0444259	-1.51062e-05	-2.52826e-07
COG1306	2.21109e-06	1.41986e-06	1.04998e-05	1.62724e-05	0.0179742	0.0282217	-1.50259e-05	-1.55166e-06
COG4648	3.97234e-07	6.83265e-07	1.07576e-05	1.69188e-05	0.00537532	0.0161112	-1.73486e-05	-3.37215e-06
COG1300	1.79071e-05	1.60595e-05	3.54036e-05	1.80017e-05	0.000701068	0.00694504	-2.72006e-05	-7.79226e-06
COG1437	1.00126e-05	1.24664e-05	2.02556e-05	1.90928e-05	0.0301096	0.0362011	-1.94509e-05	-1.03511e-06
COG1331	2.51036e-05	1.39699e-05	1.66324e-05	1.30745e-05	0.0316593	0.0372171	7.76046e-07	1.61662e-05
COG4529	3.2248e-06	7.74763e-06	1.73384e-05	2.19452e-05	0.00498038	0.0156302	-2.36209e-05	-4.60631e-06
COG3734	2.52422e-06	7.42378e-06	1.75331e-05	2.08872e-05	0.00200084	0.0105631	-2.40635e-05	-5.95412e-06
COG3745	1.62825e-05	1.21067e-05	2.74807e-05	1.97235e-05	0.0202058	0.0290471	-2.05541e-05	-1.8424e-06
COG3885	9.84813e-06	4.25075e-06	1.69169e-05	1.58727e-05	0.0404466	0.0427848	-1.38071e-05	-3.30571e-07
COG2831	2.67602e-06	2.88093e-06	2.47659e-05	2.20726e-05	4.19358e-05	0.00377948	-3.12623e-05	-1.29174e-05
COG2839	1.14852e-05	1.11752e-05	2.25107e-05	2.05226e-05	0.0236966	0.0314685	-2.04944e-05	-1.5566e-06
COG4192	4.19621e-07	1.53943e-06	7.24459e-06	1.50782e-05	0.0335809	0.0384723	-1.30745e-05	-5.75409e-07
COG3415	4.25778e-06	2.81487e-06	1.1977e-05	1.24727e-05	0.00556483	0.0161112	-1.29716e-05	-2.46696e-06
COG4119	5.98136e-06	1.43999e-05	9.02498e-08	1.94456e-07	0.0519283	0.0497878	-5.33043e-08	1.18355e-05
COG2503	1.612e-06	1.86738e-06	1.38371e-05	1.64183e-05	0.00108811	0.00821344	-1.90369e-05	-5.41339e-06
COG5295	1.80331e-06	5.0504e-06	9.61055e-06	1.5349e-05	0.0221941	0.0304297	-1.44155e-05	-1.19898e-06
COG2710	9.81762e-06	8.62714e-06	2.18413e-05	1.63785e-05	0.0025047	0.011576	-1.95297e-05	-4.51763e-06
COG4594	7.07423e-07	1.05935e-06	8.52013e-06	1.30053e-05	0.00624304	0.016846	-1.31951e-05	-2.43033e-06
COG5562	4.48483e-06	1.38482e-05	1.36874e-05	1.80904e-05	0.0494038	0.0480835	-1.83801e-05	-2.50569e-08
COG3869	1.50111e-05	6.02341e-06	2.83894e-05	1.4545e-05	0.000173166	0.00498086	-1.97919e-05	-6.9649e-06
COG4430	1.21006e-05	9.70757e-06	2.46189e-05	1.62591e-05	0.00203584	0.0105631	-2.01777e-05	-4.85883e-06
COG1505	7.37133e-06	7.93442e-06	1.6857e-05	1.59457e-05	0.0116033	0.0227582	-1.67157e-05	-2.25556e-06
COG3309	1.24222e-05	1.02059e-05	5.64578e-06	1.11581e-05	0.0297505	0.0360112	6.9437e-07	1.28585e-05
COG5039	1.35323e-06	1.41352e-06	1.22151e-05	1.55578e-05	0.00191986	0.0103613	-1.73048e-05	-4.41904e-06
COG5410	3.36174e-06	4.79245e-06	1.29588e-05	1.3481e-05	0.00217301	0.0108002	-1.54413e-05	-3.75288e-06
COG3773	2.42288e-05	1.49496e-05	1.45458e-05	1.15098e-05	0.0136806	0.0245286	2.08316e-06	1.72827e-05
COG3387	7.34766e-06	8.67727e-06	1.77921e-05	1.45537e-05	0.00375532	0.014037	-1.72982e-05	-3.59073e-06
COG4110	1.56018e-07	1.74952e-07	4.60233e-06	1.07698e-05	0.0499868	0.0484417	-8.89234e-06	-2.78065e-10
COG5545	7.21829e-06	7.49237e-06	1.25824e-05	1.09338e-05	0.0493466	0.0480781	-1.07121e-05	-1.60501e-08
COG2991	5.72061e-07	1.61029e-06	1.07547e-05	1.54286e-05	0.00308742	0.0128425	-1.65786e-05	-3.7867e-06
COG2031	6.16329e-06	6.09245e-06	1.56401e-05	1.05714e-05	0.000394292	0.00598916	-1.44153e-05	-4.53824e-06
COG4625	3.55726e-06	8.24602e-06	1.48626e-05	1.41162e-05	0.00133999	0.0090575	-1.79207e-05	-4.6901e-06
COG3865	1.81932e-06	2.22208e-06	8.52185e-06	1.2241e-05	0.0123025	0.0234087	-1.18212e-05	-1.58384e-06
COG3460	2.34104e-06	6.35685e-06	1.12445e-05	1.41091e-05	0.00695501	0.0177068	-1.51977e-05	-2.60923e-06
COG2379	9.40589e-06	8.03953e-06	2.22546e-05	1.30355e-05	0.00014748	0.00484534	-1.90396e-05	-6.65782e-06
COG1936	1.44734e-05	1.22225e-05	6.26035e-06	1.07619e-05	0.0151115	0.0257291	1.66159e-06	1.47645e-05
COG3509	6.19202e-06	6.5308e-06	1.27598e-05	1.06326e-05	0.0120246	0.0231564	-1.16122e-05	-1.52331e-06
COG4978	3.70496e-06	5.8677e-06	9.12462e-06	1.05452e-05	0.0307029	0.0365054	-1.03075e-05	-5.31796e-07
COG4178	4.59801e-06	3.68019e-06	1.36629e-05	1.28007e-05	0.00203094	0.0105631	-1.45221e-05	-3.60775e-06
COG3327	2.17149e-06	6.29604e-06	9.90439e-06	1.41375e-05	0.0176095	0.0279413	-1.4029e-05	-1.43679e-06
COG2056	1.86089e-06	1.4615e-06	7.7774e-06	1.12034e-05	0.014842	0.0254627	-1.05721e-05	-1.26088e-06
COG3184	1.64525e-06	2.14924e-06	8.11901e-06	9.95889e-06	0.0037874	0.014037	-1.06604e-05	-2.28714e-06
COG5266	2.82041e-06	3.68357e-06	8.92407e-06	1.15337e-05	0.0175054	0.0278473	-1.10574e-05	-1.14994e-06
COG5293	2.82102e-06	3.07029e-06	9.50929e-06	1.0654e-05	0.00540268	0.0161112	-1.12309e-05	-2.14559e-06
COG5285	4.11525e-07	7.81266e-07	8.59516e-06	1.18407e-05	0.00207545	0.0105878	-1.30796e-05	-3.28763e-06
COG3369	4.22184e-06	4.7286e-06	1.2053e-05	1.18953e-05	0.00451768	0.0149863	-1.305e-05	-2.61244e-06
COG2015	2.35453e-06	5.4512e-06	1.09669e-05	1.12759e-05	0.00154143	0.00945885	-1.36994e-05	-3.52525e-06
COG3511	2.24569e-07	2.7963e-07	6.50751e-06	1.04194e-05	0.00599755	0.0165807	-1.05851e-05	-1.9808e-06
COG3220	1.10792e-06	1.17385e-06	9.1005e-06	1.23893e-05	0.00368351	0.014037	-1.31248e-05	-2.8604e-06
COG0003	3.99321e-06	5.16946e-06	1.46799e-05	1.28814e-05	0.000542545	0.00647063	-1.63445e-05	-5.02892e-06
COG3733	2.00397e-06	6.2702e-06	9.0604e-06	1.29264e-05	0.0192113	0.02854	-1.28915e-05	-1.22137e-06
COG3179	1.75166e-06	4.50188e-06	8.16632e-06	1.16873e-05	0.0155362	0.0260261	-1.15236e-05	-1.3057e-06
COG4637	1.79752e-06	2.2575e-06	1.13917e-05	1.12379e-05	0.000289331	0.00526983	-1.43071e-05	-4.88135e-06
COG3267	6.90319e-06	4.30017e-06	1.14412e-05	9.9417e-06	0.0440293	0.0449477	-8.94714e-06	-1.28805e-07
COG3786	3.3537e-06	2.09461e-06	9.68621e-06	8.19578e-06	0.00086536	0.00717707	-9.80315e-06	-2.86187e-06
COG2852	3.58985e-06	3.52854e-06	1.24196e-05	1.09856e-05	0.000642601	0.00683885	-1.35502e-05	-4.10933e-06
COG2746	2.63505e-06	1.9631e-06	8.32867e-06	9.77229e-06	0.00833401	0.019331	-9.79183e-06	-1.5954e-06
COG3257	2.31735e-06	4.99594e-06	9.31497e-06	9.64896e-06	0.00271594	0.0121137	-1.14049e-05	-2.59034e-06
COG4335	1.54735e-06	1.66799e-06	9.8001e-06	1.22179e-05	0.00260067	0.0117585	-1.33332e-05	-3.17232e-06
COG5632	1.40958e-06	1.52446e-06	7.85719e-06	1.06315e-05	0.00601692	0.0165834	-1.08717e-05	-2.0235e-06
COG3219	1.06022e-07	3.29619e-07	4.17075e-06	9.91798e-06	0.0516231	0.0496383	-8.16045e-06	3.09911e-08
COG2114	6.33739e-06	3.79909e-06	1.1389e-05	1.02912e-05	0.0283235	0.0350023	-9.52973e-06	-5.73414e-07
COG2366	8.81831e-07	1.18939e-06	9.27028e-06	1.04005e-05	0.000498271	0.00647063	-1.27037e-05	-4.07315e-06
COG5579	1.38756e-06	1.44038e-06	1.10672e-05	1.15815e-05	0.000345229	0.00536446	-1.44895e-05	-4.86989e-06
COG3567	4.05212e-07	8.65681e-07	4.52446e-06	8.40234e-06	0.0223581	0.0305307	-7.60209e-06	-6.364e-07
COG3555	5.30857e-07	1.60432e-06	1.11588e-05	1.13241e-05	9.35182e-05	0.00451519	-1.53394e-05	-5.91656e-06
COG2318	2.94921e-06	3.81389e-06	9.67184e-06	1.05321e-05	0.00535943	0.0161112	-1.12967e-05	-2.14858e-06
COG3558	5.52473e-07	1.57546e-06	9.73765e-06	1.09193e-05	0.000325822	0.00526983	-1.37295e-05	-4.64086e-06
COG2014	1.72613e-06	1.29646e-06	5.58161e-06	7.82782e-06	0.0225355	0.0306801	-7.12168e-06	-5.89283e-07
COG5017	1.17696e-06	9.94214e-07	1.06453e-05	1.01659e-05	0.000100768	0.00462576	-1.36805e-05	-5.25626e-06
COG3811	4.83395e-07	1.59151e-06	7.14091e-06	1.09631e-05	0.00596687	0.0165636	-1.12206e-05	-2.09448e-06
COG4229	4.41332e-07	1.58511e-06	6.20163e-06	9.21452e-06	0.00491474	0.0156049	-9.60836e-06	-1.91224e-06
COG5373	8.40731e-07	1.35043e-06	7.11425e-06	8.30061e-06	0.000975009	0.00769737	-9.73569e-06	-2.81136e-06
COG1231	8.64707e-07	8.10673e-07	8.04947e-06	9.37194e-06	0.000815323	0.00712169	-1.10647e-05	-3.3048e-06
COG1273	3.54966e-06	2.60638e-06	1.25698e-05	8.6196e-06	2.62479e-05	0.002957	-1.27073e-05	-5.33305e-06
COG4336	2.77388e-06	1.65986e-06	8.00616e-06	7.1779e-06	0.00145693	0.0093346	-8.25793e-06	-2.20664e-06
COG4319	2.24827e-06	2.52393e-06	9.11702e-06	9.97581e-06	0.00246914	0.0115103	-1.1091e-05	-2.64647e-06
COG3667	3.85666e-07	1.18433e-06	7.06815e-06	8.86454e-06	0.000979702	0.00769737	-1.03674e-05	-2.99759e-06
COG3659	9.30821e-07	3.05775e-06	1.15913e-05	1.16318e-05	0.000137131	0.00484534	-1.55934e-05	-5.72761e-06
COG5424	5.64567e-07	1.59601e-06	1.03689e-05	1.08694e-05	0.000149789	0.00484534	-1.43292e-05	-5.27946e-06
COG4130	4.56606e-07	1.52499e-06	7.04303e-06	9.26674e-06	0.00171516	0.00991528	-1.04525e-05	-2.72036e-06
COG4091	8.39425e-07	8.16705e-07	9.48688e-06	9.67792e-06	0.00016274	0.00488901	-1.26535e-05	-4.64139e-06
COG3535	8.88686e-07	9.04964e-07	5.7339e-06	7.39872e-06	0.00331686	0.0131769	-7.91729e-06	-1.77313e-06
COG2851	3.76142e-06	7.09697e-06	9.30158e-06	8.95522e-06	0.0193615	0.0285928	-1.01412e-05	-9.39088e-07
COG4930	4.71789e-07	7.99729e-07	3.57688e-06	7.09738e-06	0.039559	0.0421094	-6.04943e-06	-1.60761e-07
COG4460	4.44503e-07	1.59086e-06	7.76809e-06	9.51196e-06	0.000818571	0.00712169	-1.12933e-05	-3.35383e-06
COG3921	4.54052e-07	1.59279e-06	8.18426e-06	1.00669e-05	0.000834436	0.0071396	-1.19267e-05	-3.53368e-06
COG3892	4.46052e-07	1.5821e-06	8.29098e-06	1.00458e-05	0.000707323	0.00694504	-1.20323e-05	-3.65759e-06
COG1791	5.66842e-07	1.65292e-06	8.1696e-06	9.74323e-06	0.000719225	0.00694504	-1.16703e-05	-3.5352e-06
COG4829	6.09643e-07	1.57814e-06	8.51548e-06	9.22756e-06	0.000271714	0.00526983	-1.17588e-05	-4.05284e-06
COG3662	4.81568e-07	1.54203e-06	9.23273e-06	1.01709e-05	0.000255977	0.00526983	-1.29876e-05	-4.51469e-06
COG3526	1.27175e-06	1.83362e-06	7.47708e-06	9.38458e-06	0.00324079	0.0131769	-1.01376e-05	-2.27306e-06
COG3416	4.25327e-07	1.52664e-06	8.60096e-06	9.67254e-06	0.000312035	0.00526983	-1.22076e-05	-4.1437e-06
COG5618	4.04993e-07	1.519e-06	5.97988e-06	9.3534e-06	0.00689917	0.0176311	-9.47602e-06	-1.67375e-06
COG5276	4.28021e-07	1.56897e-06	5.92467e-06	9.04004e-06	0.00603534	0.0165834	-9.27263e-06	-1.72067e-06
COG3813	1.43461e-06	1.84258e-06	5.50984e-06	8.52056e-06	0.0273147	0.0341277	-7.65746e-06	-4.93007e-07
COG4927	3.94643e-06	2.43325e-06	1.48804e-05	9.14589e-06	3.62818e-06	0.00122622	-1.48152e-05	-7.05281e-06
COG3823	2.80369e-06	3.34286e-06	8.60194e-06	8.7414e-06	0.00413217	0.0147143	-9.61636e-06	-1.98014e-06
COG5513	9.14395e-07	7.45409e-07	4.89791e-06	6.41559e-06	0.00498313	0.0156302	-6.64585e-06	-1.32118e-06
COG4922	1.96953e-06	1.22874e-06	5.2926e-06	7.0748e-06	0.0290246	0.0355737	-6.27823e-06	-3.67917e-07
COG3200	1.11379e-06	1.16167e-06	6.45173e-06	6.93566e-06	0.000821807	0.00712169	-8.23259e-06	-2.4433e-06
COG3766	2.55298e-06	5.33274e-06	8.23743e-06	8.32419e-06	0.0063873	0.0170536	-9.67785e-06	-1.69105e-06
COG5435	1.64771e-06	5.03526e-06	6.84161e-06	8.27394e-06	0.0106379	0.0217896	-9.11012e-06	-1.27768e-06
COG5553	6.16662e-07	1.50615e-06	8.04257e-06	9.17386e-06	0.000494708	0.00647063	-1.1253e-05	-3.59878e-06
COG2842	8.77566e-07	1.0179e-06	5.96822e-06	7.43455e-06	0.00232123	0.0110884	-8.1822e-06	-1.99911e-06
COG5386	5.89204e-07	6.28839e-07	3.45214e-06	6.38789e-06	0.035161	0.0395329	-5.50982e-06	-2.16065e-07
COG3208	4.631e-06	4.55346e-06	1.11067e-05	8.39354e-06	0.00167049	0.00977622	-1.03454e-05	-2.60604e-06
COG5361	1.24456e-07	1.83979e-07	4.90637e-06	6.69017e-06	0.00153677	0.00945885	-7.5443e-06	-2.01952e-06
COG4275	2.06753e-07	7.14542e-07	5.24665e-06	7.25177e-06	0.00200331	0.0105631	-8.04475e-06	-2.03505e-06
COG5340	2.83554e-06	2.53123e-06	5.86848e-06	6.10796e-06	0.0285247	0.0351523	-5.72642e-06	-3.39453e-07
COG4675	5.98188e-07	6.32315e-07	4.31877e-06	6.01653e-06	0.00510738	0.0158881	-6.21491e-06	-1.22626e-06
COG0645	3.36053e-06	5.65003e-06	8.59478e-06	7.36467e-06	0.00712823	0.0178785	-8.97339e-06	-1.49511e-06
COG3598	2.60384e-06	2.31412e-06	8.64399e-06	6.99017e-06	0.000300398	0.00526983	-9.05117e-06	-3.02913e-06
COG3815	1.97487e-06	1.55325e-06	6.02691e-06	7.19016e-06	0.0105466	0.0217013	-7.07482e-06	-1.02926e-06
COG5504	6.03876e-07	9.88219e-07	4.82113e-06	6.40928e-06	0.00325885	0.0131769	-6.88773e-06	-1.54678e-06
COG3456	2.52077e-06	5.23585e-06	7.58491e-06	8.18146e-06	0.0127018	0.02375	-8.98795e-06	-1.14032e-06
COG2107	3.33802e-06	3.79603e-06	7.36285e-06	8.05351e-06	0.0302884	0.0363276	-7.64293e-06	-4.06724e-07
COG4960	4.03436e-07	3.09734e-07	4.95702e-06	5.94025e-06	0.000807655	0.00712169	-7.00823e-06	-2.09894e-06
COG5662	3.32417e-07	4.30338e-07	5.83698e-06	7.05678e-06	0.000683072	0.00694504	-8.42173e-06	-2.5874e-06
COG3204	1.61328e-06	5.01423e-06	6.30265e-06	7.69288e-06	0.0144587	0.0252211	-8.39761e-06	-9.81133e-07
COG1513	1.6562e-06	4.99526e-06	6.7326e-06	7.40558e-06	0.0068948	0.0176311	-8.68159e-06	-1.4712e-06
COG4938	5.41644e-06	3.5854e-06	1.07649e-05	7.9544e-06	0.00429043	0.0148733	-8.8973e-06	-1.79971e-06
COG3665	4.43756e-07	4.95281e-07	6.91476e-06	7.58146e-06	0.000269497	0.00526983	-9.60575e-06	-3.33626e-06
COG3335	5.72057e-07	2.00041e-06	4.83006e-06	6.60355e-06	0.00450159	0.0149863	-7.08311e-06	-1.4329e-06
COG3473	4.35809e-07	3.57254e-07	5.10407e-06	6.5778e-06	0.00164451	0.00966601	-7.3866e-06	-1.94992e-06
COG2335	2.40678e-06	3.61312e-06	6.26115e-06	7.57991e-06	0.0279544	0.0347025	-7.26597e-06	-4.42767e-07
COG4964	5.03719e-07	5.349e-07	5.2915e-06	6.62348e-06	0.00140766	0.0091932	-7.52885e-06	-2.04671e-06
COG2064	4.56743e-07	4.4922e-07	5.06309e-06	6.54907e-06	0.00178595	0.0100182	-7.31469e-06	-1.89801e-06
COG2362	9.35741e-07	5.76617e-07	6.09222e-06	6.0136e-06	0.00025869	0.00526983	-7.64778e-06	-2.66518e-06
COG4312	1.11427e-07	1.34111e-07	3.5397e-06	5.72003e-06	0.00626184	0.0168631	-5.7899e-06	-1.06664e-06
COG3504	7.94872e-07	1.24745e-06	7.74306e-06	7.20338e-06	6.80144e-05	0.00437844	-9.95685e-06	-3.93952e-06
COG4726	4.82236e-08	8.60412e-08	4.50642e-06	6.30963e-06	0.00169912	0.00990091	-7.06288e-06	-1.85352e-06
COG3222	7.64622e-07	1.17389e-06	3.66102e-06	6.72592e-06	0.0438197	0.0447763	-5.70616e-06	-8.66382e-08
COG3762	2.44327e-07	4.07987e-07	5.40824e-06	7.02242e-06	0.00119614	0.00858524	-8.06648e-06	-2.26134e-06
COG3687	6.41886e-08	8.13513e-08	5.0204e-06	6.37419e-06	0.000699675	0.00694504	-7.58752e-06	-2.32491e-06
COG5042	2.90404e-08	6.62086e-08	4.27359e-06	6.20938e-06	0.0022569	0.0109357	-6.80777e-06	-1.68133e-06
COG2374	2.23297e-06	3.83465e-06	8.25866e-06	7.65325e-06	0.00121075	0.00858524	-9.50013e-06	-2.55125e-06
COG3652	2.23233e-07	2.49478e-07	4.90348e-06	6.09378e-06	0.000791096	0.00712169	-7.19729e-06	-2.16319e-06
COG4760	2.02312e-06	2.00875e-06	8.43562e-06	6.91936e-06	0.000124354	0.00484534	-9.36419e-06	-3.4608e-06
COG4409	1.49623e-06	1.58284e-06	4.80099e-06	5.80209e-06	0.010464	0.0216632	-5.77043e-06	-8.3908e-07
COG4341	1.16947e-07	1.60591e-07	2.90076e-06	5.31053e-06	0.0150023	0.0256632	-4.97668e-06	-5.90947e-07
COG4325	2.26654e-07	6.11468e-07	3.67112e-06	5.23306e-06	0.00317498	0.013086	-5.61621e-06	-1.27273e-06
COG3793	3.66134e-07	9.97886e-07	3.97347e-06	6.3137e-06	0.00918653	0.0202926	-6.23923e-06	-9.7544e-07
COG3271	3.32584e-07	4.9382e-07	4.36021e-06	5.99516e-06	0.00264691	0.0119277	-6.50893e-06	-1.54632e-06
COG3728	1.59881e-06	3.29193e-06	5.83111e-06	6.91236e-06	0.00911473	0.0202665	-7.34298e-06	-1.12163e-06
COG2192	1.57121e-07	1.50616e-07	6.56939e-06	7.15285e-06	0.000155033	0.00487409	-9.36534e-06	-3.4592e-06
COG1659	2.83855e-07	2.42771e-07	2.70906e-06	4.63465e-06	0.0152183	0.0257811	-4.34037e-06	-5.10049e-07
COG3789	1.72789e-06	5.38127e-06	5.46005e-06	6.66461e-06	0.0345351	0.0391252	-7.18071e-06	-2.83624e-07
COG5564	1.87791e-07	2.67787e-07	2.49401e-06	4.52748e-06	0.0178237	0.0281456	-4.17765e-06	-4.3479e-07
COG5417	1.56508e-06	1.53887e-06	5.78263e-06	5.98104e-06	0.00202214	0.0105631	-6.75118e-06	-1.68391e-06
COG0630	7.99391e-07	9.76619e-07	5.96491e-06	4.74724e-06	1.4088e-05	0.002957	-7.15791e-06	-3.17314e-06
COG4676	1.5839e-06	4.95615e-06	5.42188e-06	7.39354e-06	0.0368724	0.0403293	-7.43071e-06	-2.45253e-07
COG4314	1.37119e-07	2.8367e-07	2.72518e-06	4.91235e-06	0.0146326	0.0253123	-4.61844e-06	-5.57672e-07
COG5314	1.56544e-07	2.88787e-07	3.45701e-06	4.94644e-06	0.00277807	0.0121956	-5.345e-06	-1.25593e-06
COG5268	1.9573e-07	2.97696e-07	3.24665e-06	4.84118e-06	0.00436001	0.0148925	-5.05224e-06	-1.0496e-06
COG4683	1.64557e-07	5.18768e-07	3.60603e-06	5.09861e-06	0.00256673	0.011644	-5.55467e-06	-1.32827e-06
COG2345	8.79251e-07	7.46116e-07	4.9564e-06	5.5319e-06	0.00121074	0.00858524	-6.37701e-06	-1.77729e-06
COG5476	1.8558e-06	1.17734e-06	9.53219e-06	6.34732e-06	2.98969e-06	0.00122622	-1.03321e-05	-5.0207e-06
COG5486	1.53251e-08	5.74202e-08	2.62625e-06	4.78439e-06	0.0117154	0.0228539	-4.58593e-06	-6.35913e-07
COG4693	9.46908e-07	3.62105e-06	5.92593e-06	6.77062e-06	0.00252606	0.011576	-8.09137e-06	-1.86668e-06
COG3399	6.23103e-07	8.07155e-07	3.41118e-06	5.04604e-06	0.011437	0.0227173	-4.89204e-06	-6.8411e-07
COG3230	6.49378e-08	9.95379e-08	4.18394e-06	5.17687e-06	0.000557047	0.00647063	-6.25622e-06	-1.98179e-06
COG4688	2.92751e-07	8.45015e-07	4.04529e-06	6.28639e-06	0.00669966	0.0175887	-6.36595e-06	-1.13913e-06
COG3903	8.14077e-08	1.84161e-07	3.20392e-06	5.04002e-06	0.00492892	0.0156049	-5.20403e-06	-1.041e-06
COG3495	3.23861e-08	5.6188e-08	3.26529e-06	5.04306e-06	0.00379275	0.014037	-5.31468e-06	-1.15113e-06
COG1030	4.32328e-06	4.4896e-06	7.74222e-06	6.29974e-06	0.0324444	0.0378438	-6.53831e-06	-2.99565e-07
COG3285	6.48297e-07	8.51241e-07	6.56133e-06	6.26495e-06	8.71429e-05	0.00443774	-8.51793e-06	-3.30814e-06
COG1793	1.67237e-06	4.40924e-06	7.34303e-06	5.2125e-06	0.00013818	0.00484534	-8.41803e-06	-2.92327e-06
COG5309	4.50269e-08	1.25009e-07	2.99023e-06	4.99699e-06	0.00704614	0.0177715	-5.00837e-06	-8.82037e-07
COG3321	1.8001e-06	3.86116e-06	6.19513e-06	6.16616e-06	0.00436642	0.0148925	-7.3351e-06	-1.45494e-06
COG3474	4.24443e-07	4.84143e-07	5.13861e-06	5.8039e-06	0.000457684	0.00641237	-7.11648e-06	-2.31186e-06
COG3280	2.41908e-07	2.30164e-07	5.63984e-06	6.23221e-06	0.000228377	0.00526983	-7.97185e-06	-2.82402e-06
COG3752	3.37866e-07	7.51237e-07	3.56726e-06	5.37218e-06	0.00639565	0.0170536	-5.46405e-06	-9.94737e-07
COG3877	3.97043e-06	3.00775e-06	6.41781e-06	5.29213e-06	0.0515297	0.0496168	-4.91185e-06	1.70829e-08
COG3196	1.11066e-06	3.01399e-06	4.58378e-06	6.00594e-06	0.0140422	0.0249453	-6.20049e-06	-7.45763e-07
COG2948	6.65336e-07	1.18779e-06	6.007e-06	5.87767e-06	0.000142487	0.00484534	-7.80705e-06	-2.87627e-06
COG4984	9.49167e-08	3.108e-07	2.21725e-06	5.09173e-06	0.0482696	0.0473547	-4.22719e-06	-1.74881e-08
COG3431	2.96421e-07	1.11455e-06	3.0748e-06	4.59782e-06	0.00673965	0.0175907	-4.72046e-06	-8.36306e-07
COG4852	3.29986e-07	7.54526e-07	3.13274e-06	5.11724e-06	0.0119883	0.0231194	-4.93319e-06	-6.72323e-07
COG3342	1.27087e-07	3.1236e-07	3.97465e-06	4.75657e-06	0.000474948	0.00647063	-5.81432e-06	-1.88081e-06
COG5519	2.63722e-07	6.78063e-07	4.24101e-06	4.38086e-06	0.000139541	0.00484534	-5.80274e-06	-2.15184e-06
COG3736	6.75452e-07	1.16236e-06	5.16703e-06	5.22597e-06	0.00027431	0.00526983	-6.69101e-06	-2.29215e-06
COG5470	5.05838e-07	6.1794e-07	4.79458e-06	4.3644e-06	5.30941e-05	0.00422217	-6.10454e-06	-2.47294e-06
COG1635	9.31003e-07	1.0484e-06	2.5168e-06	3.76713e-06	0.0523084	0.049975	-3.18857e-06	1.69692e-08
COG4251	6.22288e-08	1.01127e-07	4.15646e-06	4.89468e-06	0.000332331	0.00526983	-6.115e-06	-2.07347e-06
COG3011	2.08597e-06	2.61414e-06	4.51211e-06	5.19032e-06	0.0441085	0.0449676	-4.78468e-06	-6.7609e-08
COG3795	2.46436e-07	4.07896e-07	4.84162e-06	5.33505e-06	0.000244777	0.00526983	-6.80246e-06	-2.3879e-06
COG3744	3.67888e-07	4.04733e-07	2.30485e-06	3.52907e-06	0.0116158	0.0227582	-3.40126e-06	-4.72673e-07
COG3686	2.40017e-07	2.96461e-07	4.48391e-06	4.9853e-06	0.000276935	0.00526983	-6.30459e-06	-2.18319e-06
COG1398	4.94527e-07	6.20589e-07	4.36735e-06	5.00863e-06	0.000763214	0.00712169	-5.95281e-06	-1.79283e-06
COG5485	2.27246e-07	2.2374e-07	4.87748e-06	4.79505e-06	6.11325e-05	0.00437844	-6.63123e-06	-2.66923e-06
COG2941	4.05002e-07	4.32074e-07	4.27775e-06	4.86238e-06	0.000559934	0.00647063	-5.88609e-06	-1.8594e-06
COG3240	1.62501e-07	2.14527e-07	4.04466e-06	4.85231e-06	0.000528552	0.00647063	-5.88664e-06	-1.87769e-06
COG3544	1.14326e-06	8.04337e-07	6.22034e-06	3.83014e-06	6.96134e-07	0.000941089	-6.68567e-06	-3.46847e-06
COG4264	4.77981e-07	6.88818e-07	4.24749e-06	4.89787e-06	0.000806647	0.00712169	-5.80705e-06	-1.73198e-06
COG3253	1.1508e-06	1.14881e-06	4.23359e-06	5.23905e-06	0.00792461	0.0188611	-5.28653e-06	-8.79037e-07
COG4963	3.25393e-07	3.50765e-07	3.95572e-06	4.57355e-06	0.000576991	0.00649705	-5.52258e-06	-1.73808e-06
COG4447	1.21534e-06	1.86432e-06	3.68494e-06	4.45122e-06	0.0154116	0.0259566	-4.43518e-06	-5.04002e-07
COG2902	2.4817e-07	2.75722e-07	4.15369e-06	4.52086e-06	0.000235984	0.00526983	-5.77438e-06	-2.03667e-06
COG5607	8.74274e-07	9.7906e-07	3.29373e-06	4.00944e-06	0.00682061	0.01762	-4.11358e-06	-7.25337e-07
COG1407	1.32737e-07	1.65115e-07	3.79407e-06	4.50998e-06	0.000454922	0.00641237	-5.52394e-06	-1.79872e-06
COG4662	2.18455e-06	2.90193e-06	4.25127e-06	3.62709e-06	0.0310753	0.036722	-3.93697e-06	-1.96478e-07
COG2998	2.19614e-06	2.91158e-06	4.23406e-06	3.62547e-06	0.0335429	0.0384613	-3.91001e-06	-1.65821e-07
COG3427	4.71943e-07	7.31524e-07	3.13849e-06	4.25377e-06	0.00481329	0.0156049	-4.44295e-06	-8.90151e-07
COG4285	4.29403e-07	5.37344e-07	3.63332e-06	3.55273e-06	0.000150534	0.00484534	-4.68366e-06	-1.72416e-06
COG5554	4.08918e-09	1.92005e-08	1.39705e-06	3.3342e-06	0.0474995	0.0469055	-2.76927e-06	-1.66522e-08
COG3670	6.82872e-08	1.33164e-07	2.4293e-06	3.53178e-06	0.00272321	0.0121137	-3.81967e-06	-9.02348e-07
COG4102	6.35557e-07	9.21199e-07	2.52391e-06	3.63576e-06	0.0180463	0.0282499	-3.42731e-06	-3.494e-07
COG3569	1.90326e-07	2.69649e-07	4.49e-06	4.90807e-06	0.000201916	0.00519711	-6.32804e-06	-2.27131e-06
COG5267	9.66596e-08	1.19236e-07	2.29396e-06	3.4162e-06	0.00370467	0.014037	-3.60812e-06	-7.86491e-07
COG3893	6.03099e-07	8.11102e-07	2.33101e-06	3.24681e-06	0.0155873	0.0260793	-3.10128e-06	-3.54545e-07
COG4323	1.16969e-07	1.48087e-07	3.57492e-06	4.32082e-06	0.00052617	0.00647063	-5.24232e-06	-1.67357e-06
COG3268	2.73566e-07	2.70097e-07	2.21103e-06	3.34103e-06	0.00798245	0.018936	-3.32013e-06	-5.54801e-07
COG3508	1.20237e-06	1.75085e-06	4.24136e-06	4.58599e-06	0.00415889	0.0147181	-5.04171e-06	-1.03626e-06
COG5572	9.62741e-08	1.21079e-07	3.07881e-06	4.16915e-06	0.00152537	0.00945885	-4.70404e-06	-1.26102e-06
COG3812	8.04619e-08	1.3156e-07	3.39431e-06	4.20798e-06	0.00061809	0.00678387	-5.05149e-06	-1.57621e-06
COG3360	6.14153e-08	1.04732e-07	3.28754e-06	4.04356e-06	0.000542191	0.00647063	-4.89567e-06	-1.55659e-06
COG3332	7.64231e-07	8.00191e-07	3.9153e-06	4.47134e-06	0.00187027	0.0101951	-5.02012e-06	-1.28202e-06
COG3749	3.00736e-07	3.28533e-07	3.63843e-06	4.21736e-06	0.000594603	0.00658879	-5.0827e-06	-1.59269e-06
COG4994	2.94346e-07	3.71197e-07	3.3156e-06	4.0374e-06	0.00102831	0.00794376	-4.69337e-06	-1.34914e-06
COG3946	1.89816e-08	4.1177e-08	2.85545e-06	3.88903e-06	0.00127991	0.00891899	-4.44185e-06	-1.23108e-06
COG3644	5.66413e-08	9.23173e-08	2.82442e-06	3.89306e-06	0.00161063	0.00959195	-4.37511e-06	-1.16044e-06
COG2187	1.52997e-07	1.96712e-07	3.32339e-06	4.05614e-06	0.000667623	0.00688967	-4.84624e-06	-1.49455e-06
COG4291	8.34807e-08	1.03715e-07	3.01764e-06	3.83187e-06	0.000812795	0.00712169	-4.51634e-06	-1.35199e-06
COG0146	8.30193e-07	4.68788e-07	3.36522e-06	3.81405e-06	0.00294464	0.0125182	-4.11878e-06	-9.5128e-07
COG4266	9.42169e-08	1.42774e-07	2.93395e-06	3.84073e-06	0.00113249	0.00841207	-4.42597e-06	-1.25349e-06
COG3233	7.06584e-08	9.99986e-08	2.83654e-06	3.82461e-06	0.00138391	0.00911272	-4.34503e-06	-1.18673e-06
COG2930	2.41001e-07	2.94884e-07	2.79524e-06	3.58086e-06	0.00158607	0.00952804	-4.0363e-06	-1.07218e-06
COG5441	5.30059e-07	3.37131e-07	3.32087e-06	2.7786e-06	3.99325e-05	0.00377948	-3.94443e-06	-1.63719e-06
COG2202	1.0702e-06	1.29191e-06	4.73901e-06	3.46792e-06	2.52062e-05	0.002957	-5.17928e-06	-2.15834e-06
COG4301	1.47703e-07	1.80105e-07	2.51463e-06	3.51366e-06	0.00256422	0.011644	-3.8188e-06	-9.15059e-07
COG4195	2.56894e-07	3.41549e-07	2.13273e-06	3.05594e-06	0.00541138	0.0161112	-3.14349e-06	-6.08188e-07
COG1650	1.53118e-07	2.00577e-07	1.71423e-06	2.99751e-06	0.0157061	0.026181	-2.80061e-06	-3.21616e-07
COG5481	1.73893e-07	2.13404e-07	2.27989e-06	3.26575e-06	0.00365526	0.014037	-3.45631e-06	-7.55695e-07
COG4391	3.40461e-07	3.57378e-07	2.42115e-06	3.41684e-06	0.00571602	0.0162187	-3.49719e-06	-6.64201e-07
COG2343	6.39824e-08	1.1208e-07	2.1766e-06	3.1196e-06	0.00244693	0.0114616	-3.40098e-06	-8.24252e-07
COG4752	1.70855e-06	1.52254e-06	3.38999e-06	3.58221e-06	0.0382804	0.0413342	-3.26636e-06	-9.65102e-08
COG1850	1.80582e-06	1.33368e-06	5.95946e-06	4.12261e-06	4.51858e-05	0.00381786	-5.92611e-06	-2.38118e-06
COG4448	2.52683e-06	2.35353e-06	5.50245e-06	3.36779e-06	0.000769608	0.00712169	-4.63289e-06	-1.31836e-06
COG5649	3.30682e-08	7.42236e-08	2.57189e-06	3.55471e-06	0.0015463	0.00945885	-4.00639e-06	-1.07126e-06
COG5631	8.71236e-08	1.34961e-07	2.48425e-06	3.58946e-06	0.00274593	0.0121312	-3.87961e-06	-9.14648e-07
COG3970	4.26465e-08	7.18013e-08	1.8665e-06	2.92861e-06	0.00473397	0.0155334	-3.03301e-06	-6.14694e-07
COG4309	3.6956e-07	3.59419e-07	2.15018e-06	3.30088e-06	0.0129052	0.023907	-3.14954e-06	-4.11711e-07
COG4255	1.62744e-07	2.02876e-07	2.11397e-06	3.19867e-06	0.00555762	0.0161112	-3.27366e-06	-6.28785e-07
COG4254	9.96285e-08	1.3558e-07	1.66807e-06	2.84534e-06	0.0110435	0.0222827	-2.744e-06	-3.92895e-07
COG5380	8.93659e-08	1.32365e-07	1.85306e-06	2.88357e-06	0.00542771	0.0161112	-2.95497e-06	-5.72427e-07
COG1926	5.26108e-07	7.40114e-07	1.88387e-06	2.70059e-06	0.0221458	0.0303944	-2.50572e-06	-2.09808e-07
COG1184	3.06253e-07	4.4959e-07	2.46235e-06	3.00141e-06	0.00154354	0.00945885	-3.406e-06	-9.06192e-07
COG4954	2.66689e-07	3.19408e-07	3.05132e-06	3.49609e-06	0.000560281	0.00647063	-4.2325e-06	-1.33676e-06
COG3420	2.2085e-07	2.45763e-07	2.41627e-06	2.85797e-06	0.00079942	0.00712169	-3.37857e-06	-1.01227e-06
COG3901	2.51423e-08	4.20761e-08	1.56039e-06	2.69754e-06	0.00893219	0.0200497	-2.64885e-06	-4.21657e-07
COG4547	3.06684e-07	4.89953e-07	1.9716e-06	2.843e-06	0.00785725	0.0188396	-2.85222e-06	-4.77601e-07
COG5611	4.28022e-07	5.04929e-07	3.12255e-06	3.07105e-06	0.000207596	0.00519711	-3.97574e-06	-1.41332e-06
COG5446	1.6785e-08	2.92292e-08	2.33962e-06	2.92358e-06	0.000564795	0.00647063	-3.52968e-06	-1.11599e-06
COG4359	2.44325e-07	3.37841e-07	2.72713e-06	3.15492e-06	0.000636288	0.00683885	-3.79098e-06	-1.17462e-06
COG4263	9.41088e-08	1.01467e-07	1.41362e-06	2.57834e-06	0.0172848	0.0277518	-2.38445e-06	-2.54577e-07
COG4959	6.57174e-07	1.08724e-06	3.32792e-06	3.39756e-06	0.000803551	0.00712169	-4.13023e-06	-1.21126e-06
COG4655	4.0148e-08	7.6279e-08	1.60613e-06	2.60697e-06	0.00616662	0.01674	-2.64245e-06	-4.89516e-07
COG3296	8.33348e-07	8.57776e-07	3.65768e-06	3.62955e-06	0.000788335	0.00712169	-4.35569e-06	-1.29298e-06
COG4564	5.59663e-08	7.31244e-08	1.32062e-06	2.50179e-06	0.0185164	0.0283581	-2.29769e-06	-2.31618e-07
COG3350	1.68532e-07	1.48038e-07	1.34006e-06	2.45823e-06	0.0256224	0.0329683	-2.18768e-06	-1.55369e-07
COG5605	1.8816e-07	3.13731e-07	1.3551e-06	2.44659e-06	0.0261466	0.0332835	-2.1834e-06	-1.5048e-07
COG3216	1.07965e-06	1.80754e-06	3.0543e-06	3.18738e-06	0.0104394	0.0216632	-3.45823e-06	-4.91066e-07
COG3701	3.02124e-07	4.28771e-07	2.14927e-06	2.60229e-06	0.00173566	0.00991528	-2.93284e-06	-7.61446e-07
COG2342	5.22296e-08	7.66112e-08	1.52283e-06	2.4856e-06	0.00686591	0.01762	-2.49699e-06	-4.4421e-07
COG4941	9.3218e-08	2.39691e-07	3.0144e-06	3.37527e-06	0.000231853	0.00526983	-4.3172e-06	-1.52516e-06
COG4645	1.18501e-07	2.08451e-07	2.67996e-06	2.92557e-06	0.00020394	0.00519711	-3.77149e-06	-1.35142e-06
COG5516	2.43119e-07	3.19812e-07	2.07236e-06	2.82009e-06	0.0035604	0.013871	-2.99923e-06	-6.5926e-07
COG0748	5.65919e-07	7.7462e-07	2.31255e-06	2.65589e-06	0.00379344	0.014037	-2.87993e-06	-6.1332e-07
COG5534	5.09938e-08	1.42483e-07	1.37552e-06	2.44594e-06	0.0123783	0.023467	-2.33551e-06	-3.13545e-07
COG3846	9.10989e-08	2.04317e-07	1.88938e-06	2.62536e-06	0.00224825	0.010933	-2.88457e-06	-7.11998e-07
COG4322	4.93881e-09	1.92287e-08	1.43699e-06	2.4668e-06	0.00781222	0.0188396	-2.45032e-06	-4.13786e-07
COG0467	2.33349e-07	3.63683e-07	3.06253e-06	3.33057e-06	0.000287999	0.00526983	-4.21044e-06	-1.44792e-06
COG3281	1.39965e-07	1.93107e-07	2.14004e-06	2.8888e-06	0.00204516	0.0105631	-3.19462e-06	-8.05537e-07
COG5588	1.47259e-08	4.01463e-08	1.40877e-06	2.43968e-06	0.0086985	0.0197304	-2.40121e-06	-3.86889e-07
COG5330	2.52628e-07	3.47188e-07	1.37052e-06	2.56819e-06	0.0408837	0.0431122	-2.18564e-06	-5.01405e-08
COG3805	7.01432e-08	7.9468e-08	1.8981e-06	2.67784e-06	0.00228725	0.0110432	-2.93369e-06	-7.22214e-07
COG4244	6.24476e-08	1.69545e-07	2.35356e-06	2.72579e-06	0.000317678	0.00526983	-3.41798e-06	-1.16424e-06
COG3913	5.63264e-08	1.03536e-07	2.54704e-06	2.89808e-06	0.00024864	0.00526983	-3.68759e-06	-1.29384e-06
COG3821	1.29519e-07	1.80064e-07	2.42411e-06	2.84086e-06	0.000481848	0.00647063	-3.4691e-06	-1.12008e-06
COG4583	1.27206e-07	1.42238e-07	2.15843e-06	2.67637e-06	0.000888985	0.00727348	-3.1372e-06	-9.2524e-07
COG4311	1.59731e-07	1.61665e-07	2.38633e-06	2.82794e-06	0.000622245	0.00678387	-3.39542e-06	-1.05778e-06
COG5634	6.86004e-09	2.87531e-08	1.35249e-06	2.38911e-06	0.0095655	0.0206572	-2.33186e-06	-3.59401e-07
COG5466	7.46436e-09	2.53237e-08	1.4642e-06	2.42902e-06	0.0062277	0.0168382	-2.45943e-06	-4.54045e-07
COG4714	5.96369e-08	1.13973e-07	1.23959e-06	2.36712e-06	0.0200822	0.0290081	-2.15795e-06	-2.01963e-07
COG4274	1.59236e-08	5.71308e-08	1.24141e-06	2.36497e-06	0.0160491	0.0264804	-2.20193e-06	-2.49052e-07
COG4273	4.93881e-09	1.92287e-08	1.30164e-06	2.39342e-06	0.0122557	0.0233944	-2.28469e-06	-3.08725e-07
COG3002	2.21748e-07	2.71826e-07	1.56794e-06	2.46943e-06	0.0120958	0.0232273	-2.3704e-06	-3.21987e-07
COG1839	1.14906e-08	3.82335e-08	1.23209e-06	2.36495e-06	0.0164155	0.026709	-2.19691e-06	-2.44302e-07
COG1796	7.81949e-07	8.47836e-07	2.15641e-06	3.05049e-06	0.0386979	0.0417185	-2.67222e-06	-7.66995e-08
COG1656	1.1214e-08	3.03935e-08	1.26203e-06	2.37592e-06	0.0146017	0.0253123	-2.23161e-06	-2.70023e-07
COG0699	6.76934e-09	1.93477e-08	1.33383e-06	2.40556e-06	0.010937	0.0222005	-2.32005e-06	-3.34072e-07
COG4399	7.6087e-07	8.06374e-07	2.2855e-06	2.85721e-06	0.0159082	0.0263554	-2.7413e-06	-3.07968e-07
COG3899	1.90617e-07	1.84461e-07	2.47622e-06	3.04376e-06	0.000985033	0.00769737	-3.54383e-06	-1.02738e-06
COG5478	4.95513e-08	7.13054e-08	1.65738e-06	2.53329e-06	0.00410309	0.0147132	-2.65385e-06	-5.61812e-07
COG3751	4.02483e-08	7.14825e-08	2.01819e-06	2.54154e-06	0.000694428	0.00694504	-3.02737e-06	-9.28519e-07
COG5615	4.49684e-08	7.57161e-08	2.04982e-06	2.68053e-06	0.00101623	0.00789549	-3.11166e-06	-8.98034e-07
COG5528	7.26951e-08	1.10687e-07	2.22269e-06	2.71307e-06	0.000581518	0.00649705	-3.27064e-06	-1.02936e-06
COG3490	1.85272e-07	2.04927e-07	2.01472e-06	2.66198e-06	0.00218523	0.0108043	-2.93082e-06	-7.28066e-07
COG4247	5.14844e-07	7.6287e-07	1.70019e-06	2.51341e-06	0.031929	0.0373876	-2.26077e-06	-1.09924e-07
COG3916	6.07916e-08	1.36174e-07	1.98046e-06	2.58572e-06	0.0010936	0.00821344	-2.98817e-06	-8.51164e-07
COG3816	2.37252e-07	2.61105e-07	2.65772e-06	2.8884e-06	0.000330818	0.00526983	-3.61659e-06	-1.22435e-06
COG3492	1.49163e-07	1.70919e-07	2.18666e-06	2.67571e-06	0.000863446	0.00717707	-3.14376e-06	-9.31247e-07
COG3255	8.3899e-08	2.61719e-07	1.92253e-06	2.57655e-06	0.00159285	0.00952804	-2.9065e-06	-7.7075e-07
COG3514	2.66242e-08	6.03348e-08	2.54622e-06	2.99558e-06	0.00031332	0.00526983	-3.75631e-06	-1.28289e-06
COG3930	2.24063e-08	5.52746e-08	1.69801e-06	2.51598e-06	0.00280253	0.0122216	-2.71435e-06	-6.36865e-07
COG3249	2.74783e-08	5.16014e-08	1.82133e-06	2.52623e-06	0.00162739	0.00960716	-2.8368e-06	-7.50904e-07
COG4517	3.33485e-08	5.35523e-08	1.61971e-06	2.48745e-06	0.00395101	0.014397	-2.61331e-06	-5.59402e-07
COG5628	1.03307e-07	1.11016e-07	1.47459e-06	2.49652e-06	0.0112882	0.022675	-2.4026e-06	-3.39969e-07
COG5626	2.66729e-08	4.59556e-08	1.61951e-06	2.47967e-06	0.00373534	0.014037	-2.61654e-06	-5.69145e-07
COG5608	1.56339e-08	2.56891e-08	1.5509e-06	2.49073e-06	0.00510461	0.0158881	-2.56343e-06	-5.07105e-07
COG5345	1.35539e-08	2.40144e-08	1.84101e-06	2.51118e-06	0.00130599	0.00898888	-2.86406e-06	-7.90856e-07
COG4519	1.83016e-08	3.67379e-08	1.55949e-06	2.48291e-06	0.00484799	0.0156049	-2.56617e-06	-5.16202e-07
COG4318	2.94532e-08	5.75632e-08	1.59281e-06	2.493e-06	0.00449313	0.0149863	-2.59263e-06	-5.34084e-07
COG4196	2.61763e-08	6.22104e-08	1.65162e-06	2.49303e-06	0.00332498	0.0131769	-2.65477e-06	-5.96123e-07
COG3802	3.12828e-08	6.09211e-08	1.9159e-06	2.5079e-06	0.000971708	0.00769737	-2.92006e-06	-8.49163e-07
COG3782	2.35591e-08	4.39515e-08	1.76835e-06	2.5008e-06	0.00189701	0.0102993	-2.77719e-06	-7.12382e-07
COG3650	2.17391e-08	4.44538e-08	1.58918e-06	2.48391e-06	0.00428294	0.0148733	-2.59288e-06	-5.42005e-07
COG3486	2.41875e-07	3.34992e-07	2.59626e-06	3.09389e-06	0.000883471	0.00727348	-3.63739e-06	-1.07138e-06
COG3198	9.81427e-08	1.46882e-07	1.78941e-06	2.47868e-06	0.00230923	0.0110884	-2.71583e-06	-6.66701e-07
COG5146	1.06651e-06	7.64786e-07	2.71929e-06	2.63781e-06	0.00549362	0.0161112	-2.77793e-06	-5.27622e-07
COG2250	1.53269e-06	1.21415e-06	2.83145e-06	2.43102e-06	0.0223341	0.0305307	-2.40176e-06	-1.95761e-07
COG4895	1.28759e-06	1.18211e-06	2.59695e-06	2.48442e-06	0.0230306	0.0309489	-2.42722e-06	-1.91496e-07
COG4797	1.02994e-07	4.26644e-07	2.19358e-06	3.14968e-06	0.00299993	0.0126341	-3.40013e-06	-7.81041e-07
COG4388	1.97626e-06	2.78874e-06	7.66427e-07	8.90086e-07	0.0478714	0.0471137	1.21262e-08	2.40754e-06
COG3963	4.23698e-07	4.10932e-07	1.81476e-06	2.06961e-06	0.00284486	0.0123266	-2.25868e-06	-5.23437e-07
COG4694	2.70008e-07	2.66782e-07	1.17805e-06	2.02333e-06	0.0354255	0.0396777	-1.74896e-06	-6.71208e-08
COG3907	2.18334e-07	2.6128e-07	2.0158e-06	2.7993e-06	0.0038178	0.014037	-2.95693e-06	-6.38003e-07
COG4270	6.63717e-07	6.86083e-07	1.91539e-06	2.8087e-06	0.03948	0.0421074	-2.43846e-06	-6.48844e-08
COG5573	4.10843e-07	4.98852e-07	1.8256e-06	2.28376e-06	0.00548414	0.0161112	-2.37526e-06	-4.54265e-07
COG3439	1.92856e-06	2.51964e-06	3.62796e-06	1.9798e-06	0.0109889	0.0222723	-2.98984e-06	-4.08953e-07
COG3843	1.91718e-07	1.85149e-07	2.63456e-06	2.59623e-06	8.86314e-05	0.00443774	-3.51666e-06	-1.36902e-06
COG4339	4.32176e-07	4.9802e-07	2.21114e-06	2.68868e-06	0.00319465	0.0130872	-2.90386e-06	-6.54076e-07
COG5459	6.61342e-09	3.02079e-08	1.44394e-06	2.36293e-06	0.00562513	0.0161112	-2.41276e-06	-4.61894e-07
COG2887	3.85461e-07	3.24545e-07	1.51969e-06	1.96232e-06	0.00854531	0.0196467	-1.95299e-06	-3.15463e-07
COG3573	3.7582e-07	5.05556e-07	1.59528e-06	2.22706e-06	0.0128013	0.0238701	-2.1575e-06	-2.81414e-07
COG5349	1.39604e-07	1.6125e-07	1.28424e-06	2.08473e-06	0.0114138	0.0227173	-2.0072e-06	-2.8207e-07
COG5342	1.46455e-07	2.19912e-07	1.26088e-06	2.07909e-06	0.0134007	0.0243393	-1.97642e-06	-2.52429e-07
COG3792	3.65113e-09	1.54487e-08	7.09069e-07	1.71647e-06	0.0509411	0.049085	-1.41396e-06	3.1276e-09
COG4809	2.26477e-07	3.08236e-07	2.76679e-06	2.04189e-06	1.94409e-06	0.00122622	-3.39075e-06	-1.68988e-06
COG3463	7.19799e-08	9.52267e-08	1.47249e-06	1.94437e-06	0.00143998	0.0093346	-2.20387e-06	-5.97158e-07
COG2319	1.43367e-07	5.26468e-07	1.41288e-06	2.21633e-06	0.00968576	0.0207512	-2.20482e-06	-3.34205e-07
COG2899	1.73997e-07	2.28128e-07	1.05142e-06	1.70757e-06	0.0174564	0.0278473	-1.58724e-06	-1.67602e-07
COG5529	1.26172e-07	5.04154e-07	8.35129e-07	1.57312e-06	0.0404241	0.0427848	-1.3848e-06	-3.31165e-08
COG3183	1.36628e-07	5.55714e-07	1.062e-06	1.73051e-06	0.0165041	0.0267846	-1.66895e-06	-1.818e-07
COG3577	7.23268e-08	9.40232e-08	1.27164e-06	2.15317e-06	0.0103231	0.0215331	-2.08876e-06	-3.09858e-07
COG4331	9.05668e-08	1.7892e-07	7.39377e-07	1.44503e-06	0.0352171	0.0395426	-1.2489e-06	-4.87204e-08
COG3911	1.62433e-07	2.03125e-07	1.03882e-06	1.59171e-06	0.011463	0.0227223	-1.53764e-06	-2.15134e-07
COG1938	3.5808e-07	3.20708e-07	1.04709e-06	1.58627e-06	0.0429308	0.044366	-1.35438e-06	-2.36414e-08
COG3931	2.05845e-07	2.64838e-07	1.42364e-06	2.23739e-06	0.0122639	0.0233944	-2.14645e-06	-2.89132e-07
COG4317	5.07385e-08	8.51875e-08	8.68496e-07	1.57215e-06	0.015772	0.0262585	-1.46746e-06	-1.68054e-07
COG4455	3.96655e-08	9.48512e-08	1.03473e-06	1.60059e-06	0.00482725	0.0156049	-1.65668e-06	-3.3346e-07
COG5654	5.35896e-08	7.20105e-08	7.85646e-07	1.4775e-06	0.0207661	0.0295669	-1.34251e-06	-1.21602e-07
COG4544	1.40556e-07	1.82446e-07	8.46231e-07	1.42826e-06	0.0216763	0.0300827	-1.29903e-06	-1.12319e-07
COG1906	8.19331e-07	9.1567e-07	1.5609e-06	1.34092e-06	0.0274753	0.0342967	-1.39676e-06	-8.63764e-08
COG4649	2.13711e-07	2.62843e-07	9.85865e-07	1.3764e-06	0.0106221	0.0217896	-1.3485e-06	-1.95809e-07
COG5570	1.3568e-07	1.87075e-07	8.46769e-07	1.38346e-06	0.0174422	0.0278473	-1.28628e-06	-1.35901e-07
COG5468	1.55234e-07	1.84657e-07	8.53439e-07	1.3796e-06	0.0190362	0.0283581	-1.2717e-06	-1.24705e-07
COG5465	2.70648e-07	2.82492e-07	1.18283e-06	1.36408e-06	0.00299098	0.0126341	-1.4848e-06	-3.39562e-07
COG5458	1.54659e-07	1.84203e-07	8.53439e-07	1.3796e-06	0.0189447	0.0283581	-1.27226e-06	-1.253e-07
COG5447	1.54659e-07	1.84203e-07	8.53439e-07	1.3796e-06	0.0189447	0.0283581	-1.27226e-06	-1.253e-07
COG5389	1.54659e-07	1.84203e-07	8.53439e-07	1.3796e-06	0.0189447	0.0283581	-1.27226e-06	-1.253e-07
COG5387	1.41871e-07	1.83454e-07	8.49175e-07	1.38199e-06	0.0178512	0.0281456	-1.28173e-06	-1.32877e-07
COG5375	1.55234e-07	1.84657e-07	8.53439e-07	1.3796e-06	0.0190362	0.0283581	-1.2717e-06	-1.24705e-07
COG5352	1.49556e-07	2.04618e-07	8.30776e-07	1.36371e-06	0.0206616	0.0294953	-1.24914e-06	-1.13302e-07
COG5336	1.39238e-07	1.75226e-07	7.61633e-07	1.323e-06	0.0281185	0.0348742	-1.17228e-06	-7.25044e-08
COG5328	1.35926e-07	1.86892e-07	8.45662e-07	1.38159e-06	0.0174982	0.0278473	-1.28415e-06	-1.35322e-07
COG4765	1.40157e-07	1.81125e-07	8.11281e-07	1.34336e-06	0.0204724	0.0293648	-1.22962e-06	-1.12632e-07
COG3820	1.5746e-07	1.85109e-07	8.57428e-07	1.38066e-06	0.018851	0.0283581	-1.27392e-06	-1.26015e-07
COG3814	1.56263e-07	1.8435e-07	8.57428e-07	1.38066e-06	0.0186642	0.0283581	-1.27508e-06	-1.27245e-07
COG3761	1.5746e-07	1.85109e-07	8.57428e-07	1.38066e-06	0.018851	0.0283581	-1.27392e-06	-1.26015e-07
COG3750	1.77941e-07	2.05816e-07	1.04593e-06	1.596e-06	0.0123942	0.023467	-1.53112e-06	-2.04867e-07
COG5568	1.34106e-07	1.87198e-07	8.08303e-07	1.34453e-06	0.0201058	0.0290081	-1.23344e-06	-1.14951e-07
COG5442	1.31494e-07	1.83812e-07	8.09141e-07	1.33268e-06	0.018577	0.0283581	-1.23188e-06	-1.23412e-07
COG3502	1.80144e-07	2.26179e-07	9.318e-07	1.46338e-06	0.0177116	0.0280045	-1.36141e-06	-1.41902e-07
COG5385	1.43475e-07	1.83719e-07	8.26953e-07	1.35013e-06	0.0190294	0.0283581	-1.24486e-06	-1.22099e-07
COG1688	1.15093e-06	1.3657e-06	3.5022e-09	1.46931e-08	0.00031687	0.00526983	5.83668e-07	1.71119e-06
COG3472	3.32776e-07	3.22654e-07	2.15817e-06	1.69088e-06	1.56262e-05	0.002957	-2.53341e-06	-1.11738e-06
COG5467	1.76766e-07	2.11365e-07	8.37379e-07	1.37659e-06	0.0256781	0.0329731	-1.23414e-06	-8.70902e-08
COG5443	1.31494e-07	1.83812e-07	7.96119e-07	1.32433e-06	0.0200066	0.0290081	-1.21544e-06	-1.13812e-07
COG5452	1.53561e-07	1.81735e-07	7.63242e-07	1.29633e-06	0.0282705	0.0350023	-1.14893e-06	-7.04272e-08
COG4093	1.33008e-07	1.84643e-07	8.02528e-07	1.33109e-06	0.0197571	0.0289525	-1.22314e-06	-1.15899e-07
COG5322	3.11566e-07	5.17502e-07	8.682e-07	1.24993e-06	0.0478846	0.0471137	-1.10776e-06	-5.50762e-09
COG3827	1.36631e-07	1.85589e-07	7.89375e-07	1.27863e-06	0.0182391	0.0283581	-1.18493e-06	-1.20559e-07
COG3377	2.14722e-07	3.85378e-07	8.51926e-07	1.41147e-06	0.038167	0.0412497	-1.23706e-06	-3.73492e-08
COG2229	1.22383e-07	1.08716e-07	1.13342e-06	1.48923e-06	0.00241858	0.0113924	-1.62705e-06	-3.95017e-07
COG2018	8.19253e-08	6.7367e-08	9.4901e-07	1.40767e-06	0.00515557	0.015949	-1.44867e-06	-2.85501e-07
COG4530	1.39549e-07	1.82436e-07	8.99825e-07	1.41242e-06	0.0132108	0.0241998	-1.34713e-06	-1.73418e-07
COG3898	1.32262e-07	1.85926e-07	7.72779e-07	1.2818e-06	0.0205632	0.0294169	-1.17401e-06	-1.07019e-07
COG5456	1.41093e-07	1.81362e-07	6.37937e-07	1.17767e-06	0.0473942	0.0469055	-9.87517e-07	-6.17007e-09
COG5425	7.76969e-08	1.1746e-07	6.62156e-07	1.19503e-06	0.0226064	0.030702	-1.07962e-06	-8.92957e-08
COG5488	1.06281e-07	1.32803e-07	1.06703e-06	1.51426e-06	0.00417792	0.0147469	-1.5877e-06	-3.33797e-07
COG4520	1.27249e-07	1.75599e-07	6.11051e-07	1.14629e-06	0.04729	0.0469041	-9.61354e-07	-6.25152e-09
COG3349	9.33386e-08	1.51759e-07	7.19997e-07	1.18419e-06	0.014642	0.0253123	-1.11864e-06	-1.34678e-07
COG4094	1.22193e-07	1.49856e-07	6.08077e-07	1.08407e-06	0.0357559	0.039787	-9.36744e-07	-3.50233e-08
COG3702	2.35297e-07	2.85039e-07	1.62403e-06	1.46552e-06	8.58246e-05	0.00443774	-2.00272e-06	-7.74741e-07
COG1657	1.2971e-07	3.19369e-07	6.30648e-07	1.07233e-06	0.0332475	0.0382309	-9.59156e-07	-4.27187e-08
COG3018	1.52452e-06	1.67171e-06	4.17638e-07	5.4487e-07	0.00378794	0.014037	3.87715e-07	1.82604e-06
COG5462	2.59997e-08	4.25673e-08	4.29662e-07	9.85773e-07	0.0518713	0.0497878	-8.10868e-07	3.5444e-09
COG3553	2.10376e-07	2.7316e-07	8.53447e-07	1.10183e-06	0.008638	0.0196923	-1.10896e-06	-1.7718e-07
COG3680	1.11651e-07	4.37835e-07	8.42782e-07	1.46757e-06	0.0239187	0.0315984	-1.35831e-06	-1.03949e-07
COG3926	4.49655e-08	1.56228e-07	6.72442e-07	1.27299e-06	0.0219021	0.0302441	-1.15607e-06	-9.88862e-08
COG4197	1.01394e-07	1.16981e-07	9.29198e-07	1.08492e-06	0.00086099	0.00717707	-1.27769e-06	-3.77918e-07
COG5653	3.01142e-08	9.01227e-08	6.66088e-07	1.07252e-06	0.00685117	0.01762	-1.07992e-06	-1.92024e-07
COG4541	1.03456e-07	1.38335e-07	8.00268e-07	1.40514e-06	0.0209677	0.0296194	-1.27904e-06	-1.14582e-07
COG4671	9.15704e-08	1.26428e-07	5.79425e-07	1.06179e-06	0.0314395	0.0370553	-9.28594e-07	-4.71163e-08
COG3742	2.82296e-08	8.87593e-08	6.16767e-07	1.06309e-06	0.0108528	0.0221265	-1.02857e-06	-1.48507e-07
COG3014	6.40901e-07	8.2488e-07	1.19416e-06	1.06206e-06	0.0454717	0.0457852	-1.09489e-06	-1.16364e-08
COG5450	8.13802e-08	1.6383e-07	9.29872e-07	1.49235e-06	0.00922519	0.0203448	-1.46744e-06	-2.29549e-07
COG3798	5.55694e-08	8.98821e-08	5.67092e-07	1.03899e-06	0.0217185	0.0300827	-9.41665e-07	-8.13811e-08
COG3329	2.50357e-08	3.83102e-08	6.85399e-07	1.03072e-06	0.00382106	0.014037	-1.08606e-06	-2.34669e-07
COG5429	8.02767e-08	9.73569e-08	6.46851e-07	1.03334e-06	0.0115858	0.0227582	-9.94612e-07	-1.38537e-07
COG4326	9.47237e-08	3.21017e-07	5.60385e-07	1.06495e-06	0.045397	0.0457852	-9.21105e-07	-1.02181e-08
COG5552	4.56031e-08	9.90839e-08	5.68709e-07	1.16645e-06	0.0349008	0.0393509	-1.00596e-06	-4.02498e-08
COG3656	1.5958e-08	3.48268e-08	6.9715e-07	9.67256e-07	0.00175293	0.00991528	-1.08066e-06	-2.81725e-07
COG3838	9.1438e-08	2.64782e-07	6.66968e-07	9.99265e-07	0.00963181	0.0207259	-9.9949e-07	-1.51571e-07
COG5515	7.27589e-09	2.30321e-08	5.65071e-07	1.04602e-06	0.0135231	0.0243709	-9.89652e-07	-1.25938e-07
COG3202	3.64661e-07	4.81078e-07	8.74224e-07	1.13514e-06	0.0468575	0.0466464	-1.01161e-06	-7.51871e-09
COG1145	1.56569e-07	2.49719e-07	8.43566e-07	1.0004e-06	0.00251434	0.011576	-1.11014e-06	-2.63856e-07
COG5642	4.32397e-08	9.7896e-08	4.92492e-07	1.01542e-06	0.0373369	0.0407056	-8.69933e-07	-2.85709e-08
COG4313	9.8595e-08	1.79874e-07	6.03255e-07	8.58011e-07	0.00787374	0.0188396	-8.6499e-07	-1.44329e-07
COG4952	1.94099e-07	3.21818e-07	7.51271e-07	8.48874e-07	0.00446134	0.0149649	-9.27595e-07	-1.86747e-07
COG5556	7.13854e-10	3.56927e-09	6.36453e-07	9.98766e-07	0.00400566	0.0145179	-1.04801e-06	-2.23467e-07
COG5661	5.92312e-09	1.61856e-08	6.14355e-07	8.73878e-07	0.00193142	0.0103613	-9.69199e-07	-2.47664e-07
COG3570	1.12882e-07	1.22447e-07	6.31841e-07	1.02349e-06	0.0186988	0.0283581	-9.43822e-07	-9.40943e-08
COG5350	3.18146e-08	1.342e-07	4.4325e-07	7.61323e-07	0.0132912	0.0242484	-7.29554e-07	-9.33154e-08
COG4397	8.0543e-07	1.10334e-06	1.50747e-07	1.6961e-07	0.00707554	0.0178124	1.94996e-07	1.11437e-06
COG5360	1.33933e-07	1.52251e-07	7.80598e-07	1.03491e-06	0.00484213	0.0156049	-1.07751e-06	-2.15822e-07
COG4425	2.75878e-07	2.22558e-07	7.24983e-07	1.05922e-06	0.0480072	0.0471925	-8.93969e-07	-4.2415e-09
COG5453	8.50017e-07	9.39042e-07	2.92772e-07	5.23889e-07	0.0135386	0.0243709	1.21737e-07	9.92754e-07
COG3648	2.11999e-08	6.2725e-08	4.95297e-07	8.83689e-07	0.0131564	0.0241984	-8.39591e-07	-1.08603e-07
COG3554	6.29076e-08	9.65369e-08	5.51687e-07	7.73701e-07	0.00439544	0.0148925	-8.10111e-07	-1.67449e-07
COG5589	8.51304e-07	9.3996e-07	1.16248e-07	1.75503e-07	0.000713893	0.00694504	3.41709e-07	1.1284e-06
COG4461	8.26188e-07	9.20348e-07	4.34347e-09	1.45232e-08	0.000162027	0.00488901	4.41906e-07	1.20178e-06
COG4101	1.11668e-08	2.38751e-08	3.73007e-07	6.61332e-07	0.0115535	0.0227582	-6.34966e-07	-8.87159e-08
COG4423	2.75158e-08	8.83189e-08	3.46801e-07	6.34794e-07	0.0197644	0.0289525	-5.83319e-07	-5.52519e-08
COG5321	8.28028e-08	1.01758e-07	5.44383e-07	8.7381e-07	0.0147122	0.0254012	-8.24202e-07	-9.89582e-08
COG3818	1.14479e-08	2.88111e-08	4.96319e-07	8.48194e-07	0.00869013	0.0197304	-8.35148e-07	-1.34594e-07
COG3358	4.46808e-08	5.41474e-08	3.78387e-07	7.35854e-07	0.0329733	0.0381316	-6.381e-07	-2.9312e-08
COG5622	2.09044e-08	3.89947e-08	4.71061e-07	8.66662e-07	0.0158743	0.0263554	-8.08182e-07	-9.21305e-08
COG5469	2.44828e-08	4.94713e-08	6.26213e-07	8.28353e-07	0.00133767	0.0090575	-9.44138e-07	-2.59322e-07
COG3433	9.41008e-08	1.30112e-07	4.4558e-07	7.8894e-07	0.0373217	0.0407056	-6.80638e-07	-2.23201e-08
COG5616	1.29073e-07	2.32544e-07	5.90085e-07	8.42647e-07	0.0135706	0.0243914	-8.19347e-07	-1.02677e-07
COG3651	1.15819e-07	2.37258e-07	4.42558e-07	7.39232e-07	0.0441733	0.0449676	-6.44363e-07	-9.11537e-09
COG4784	1.39113e-07	1.79602e-07	4.77466e-07	7.72304e-07	0.0422591	0.0439455	-6.63972e-07	-1.27322e-08
COG3210	3.6989e-08	1.56543e-07	4.74877e-07	8.19546e-07	0.0144108	0.0252211	-7.81062e-07	-9.47132e-08
COG4233	9.11951e-09	3.09614e-08	3.70167e-07	7.15958e-07	0.0188072	0.0283581	-6.56799e-07	-6.52973e-08
COG5388	5.35641e-08	8.86845e-08	3.92991e-07	6.75068e-07	0.0197187	0.0289525	-6.1998e-07	-5.88738e-08
COG4338	7.99892e-08	1.2528e-07	5.83832e-07	7.48425e-07	0.00273293	0.0121137	-8.16199e-07	-1.91486e-07
COG5461	8.74164e-08	1.02481e-07	4.13463e-07	6.84848e-07	0.0266991	0.0337011	-6.11238e-07	-4.08543e-08
COG4246	4.45908e-08	6.2092e-08	4.11009e-07	7.05449e-07	0.0160621	0.0264804	-6.58504e-07	-7.43334e-08
COG5480	1.23518e-08	4.43157e-08	4.00777e-07	6.72863e-07	0.00819301	0.0191566	-6.66645e-07	-1.10206e-07
COG5338	1.48872e-08	2.90909e-08	4.33473e-07	7.06194e-07	0.00678938	0.0175907	-7.10283e-07	-1.26888e-07
COG3904	2.94807e-08	5.36416e-08	3.25575e-07	5.99397e-07	0.0213454	0.0299568	-5.44295e-07	-4.78939e-08
COG4549	9.5359e-08	2.8233e-07	4.0759e-07	7.11397e-07	0.0498721	0.0483999	-6.24276e-07	-1.85408e-10
COG5509	1.93345e-08	2.98039e-08	4.09543e-07	6.88002e-07	0.00917216	0.0202926	-6.74411e-07	-1.06005e-07
COG5400	2.49822e-08	4.98138e-08	4.27009e-07	7.04668e-07	0.0088795	0.0199836	-6.93472e-07	-1.10581e-07
COG3908	3.12041e-08	4.9995e-08	4.31201e-07	7.06443e-07	0.0093371	0.0203591	-6.92178e-07	-1.07816e-07
COG4991	8.34935e-09	2.39718e-08	3.82921e-07	7.43657e-07	0.0189017	0.0283581	-6.81664e-07	-6.74794e-08
COG5323	2.7191e-08	4.63243e-08	4.24736e-07	6.84084e-07	0.00783402	0.0188396	-6.80432e-07	-1.14659e-07
COG1100	6.94275e-08	1.19318e-07	5.30415e-07	6.7746e-07	0.00251762	0.011576	-7.44059e-07	-1.77916e-07
COG5317	3.76284e-08	4.69636e-08	4.37688e-07	6.95248e-07	0.00837692	0.0193583	-6.87561e-07	-1.12559e-07
COG4944	4.46692e-08	9.47626e-08	5.88709e-07	7.27116e-07	0.00104941	0.00801512	-8.46191e-07	-2.41888e-07
COG5395	9.11404e-09	2.09109e-08	4.92702e-07	6.64567e-07	0.00130945	0.00898888	-7.58015e-07	-2.09161e-07
COG4802	4.77767e-07	6.8947e-07	1.19152e-07	2.61327e-07	0.0210442	0.0296346	5.77583e-08	6.59472e-07
COG5454	9.87445e-08	1.12715e-07	4.29266e-07	7.1381e-07	0.03087	0.0365764	-6.28071e-07	-3.29722e-08
COG5451	8.05152e-09	2.58016e-08	3.62265e-07	6.18826e-07	0.00862561	0.0196923	-6.09828e-07	-9.86e-08
COG5436	2.08397e-08	4.97464e-08	3.73099e-07	6.21835e-07	0.00933577	0.0203591	-6.09588e-07	-9.49303e-08
COG5402	2.08397e-08	4.97464e-08	3.73099e-07	6.21835e-07	0.00933577	0.0203591	-6.09588e-07	-9.49303e-08
COG4976	1.49858e-08	2.81005e-08	3.69434e-07	5.99814e-07	0.00694341	0.0177068	-6.02253e-07	-1.06643e-07
COG5508	2.49231e-08	3.32184e-08	3.98785e-07	6.51398e-07	0.0084873	0.0195465	-6.43022e-07	-1.04702e-07
COG4798	5.70056e-08	8.932e-08	4.30511e-07	6.14904e-07	0.00595606	0.0165636	-6.29441e-07	-1.1757e-07
COG4762	1.51356e-07	1.39979e-07	5.10953e-07	6.98519e-07	0.0180757	0.0282499	-6.52513e-07	-6.66809e-08
COG3305	8.02868e-08	1.22121e-07	4.54862e-07	6.30994e-07	0.00727739	0.0181851	-6.38896e-07	-1.10254e-07
COG4373	4.64297e-07	6.62574e-07	6.69861e-09	2.41889e-08	0.00207437	0.0105878	1.83957e-07	7.31239e-07
COG3379	4.67236e-07	6.63319e-07	2.39347e-09	1.19673e-08	0.00182593	0.010084	1.91003e-07	7.38682e-07
COG4288	8.68329e-08	7.94913e-08	3.52469e-07	4.6866e-07	0.00976644	0.0207922	-4.61289e-07	-6.99826e-08
COG4899	1.96997e-07	3.42712e-07	4.833e-07	6.09557e-07	0.0476482	0.0469837	-5.69483e-07	-3.12356e-09
COG4298	1.17725e-08	2.47471e-08	4.98426e-07	6.59913e-07	0.00116009	0.00849639	-7.59203e-07	-2.14104e-07
COG3510	1.10243e-08	3.20249e-08	4.10959e-07	5.5689e-07	0.00148169	0.00936011	-6.30107e-07	-1.69762e-07
COG4759	1.88904e-07	1.65244e-07	4.3216e-07	5.18336e-07	0.0332854	0.0382309	-4.6585e-07	-2.06617e-08
COG4240	3.29107e-08	6.63503e-08	3.93221e-07	5.30057e-07	0.00245022	0.0114616	-5.8046e-07	-1.40159e-07
COG3743	2.34626e-08	4.62365e-08	3.26312e-07	5.78927e-07	0.0153597	0.0259556	-5.4242e-07	-6.32786e-08
COG5586	1.22565e-09	6.12827e-09	3.01391e-07	5.09302e-07	0.00704116	0.0177715	-5.10407e-07	-8.99236e-08
COG5482	2.07228e-07	1.55803e-07	4.35587e-07	5.18203e-07	0.0438182	0.0447763	-4.49938e-07	-6.78002e-09
COG2324	4.54679e-09	1.58835e-08	3.65497e-07	5.12511e-07	0.00175107	0.00991528	-5.72585e-07	-1.49316e-07
COG4278	4.54679e-09	1.58835e-08	3.67416e-07	5.053e-07	0.00147469	0.00935964	-5.71528e-07	-1.5421e-07
COG5331	2.71016e-08	5.06073e-08	3.43142e-07	5.46813e-07	0.00820187	0.0191566	-5.42517e-07	-8.95645e-08
COG3801	6.7217e-08	9.64369e-08	2.46064e-07	3.89251e-07	0.0342851	0.0390146	-3.4343e-07	-1.42633e-08
COG5479	1.45981e-07	1.28453e-07	3.73105e-07	4.75185e-07	0.02881	0.0353748	-4.28955e-07	-2.52928e-08
COG4223	5.27016e-09	2.02149e-08	2.60751e-07	5.03652e-07	0.018184	0.0283581	-4.6351e-07	-4.74509e-08
COG5310	5.77317e-08	9.12688e-08	2.97229e-07	4.44263e-07	0.0138169	0.0246747	-4.25943e-07	-5.30516e-08
COG5650	5.82491e-08	6.78406e-08	3.18399e-07	5.11217e-07	0.0184417	0.0283581	-4.72638e-07	-4.76631e-08
COG3863	3.56313e-09	8.647e-09	1.53054e-07	3.08808e-07	0.0234704	0.0313136	-2.77e-07	-2.19819e-08
COG4741	9.56734e-10	4.78367e-09	2.11148e-07	4.20798e-07	0.0197674	0.0289525	-3.83897e-07	-3.64858e-08
COG5664	7.13854e-10	3.56927e-09	2.34723e-07	4.64153e-07	0.0187648	0.0283581	-4.25607e-07	-4.24119e-08
COG3936	8.19887e-09	2.29372e-08	2.68834e-07	3.95228e-07	0.003055	0.0127863	-4.23994e-07	-9.72764e-08
COG5500	4.52583e-09	1.14652e-08	2.31459e-07	4.38496e-07	0.0161716	0.026551	-4.07985e-07	-4.58828e-08
COG4305	4.49175e-07	3.9972e-07	2.93869e-08	1.00175e-07	2.36839e-05	0.002957	2.50684e-07	5.88891e-07
COG5497	2.12729e-08	3.42209e-08	2.33001e-07	4.59812e-07	0.03061	0.036427	-4.01944e-07	-2.15126e-08
COG5403	7.13854e-10	3.56927e-09	2.33096e-07	4.48894e-07	0.0161239	0.0265177	-4.17681e-07	-4.70832e-08
COG3918	5.74467e-09	1.56527e-08	1.74832e-07	3.58866e-07	0.0270841	0.0339416	-3.17331e-07	-2.08438e-08
COG5278	1.25299e-08	2.86951e-08	2.18886e-07	2.89762e-07	0.00161981	0.00960431	-3.26427e-07	-8.62854e-08
COG4891	3.46215e-09	1.1997e-08	1.73464e-07	2.86789e-07	0.00678669	0.0175907	-2.88465e-07	-5.15397e-08
COG2108	3.88657e-08	5.11332e-08	2.85466e-07	3.52647e-07	0.00194971	0.0104181	-3.93375e-07	-9.98258e-08
COG2521	6.80802e-09	2.35946e-08	1.87069e-07	3.30886e-07	0.0119662	0.0231194	-3.17118e-07	-4.34042e-08
COG4421	0	0	9.89964e-08	2.36954e-07	0.0474932	0.0469055	-1.96806e-07	-1.18649e-09
COG5472	4.96274e-09	1.28079e-08	1.26451e-07	2.36659e-07	0.0170285	0.027438	-2.1929e-07	-2.36876e-08
COG4923	1.52984e-08	4.81703e-08	1.1468e-07	2.3133e-07	0.0452733	0.0457772	-1.96508e-07	-2.25392e-09
COG4719	1.4145e-07	2.43956e-07	1.96987e-08	4.97397e-08	0.0215703	0.0300325	1.9395e-08	2.24109e-07
COG3330	2.22714e-08	5.70563e-08	1.51312e-07	2.98587e-07	0.043582	0.0447363	-2.54072e-07	-4.0095e-09
COG4451	1.48626e-08	6.0203e-08	1.48204e-07	3.02383e-07	0.0400058	0.0424514	-2.60116e-07	-6.56616e-09
COG2450	1.63277e-07	2.55665e-07	7.70535e-09	2.75377e-08	0.00575561	0.016278	4.95549e-08	2.61588e-07
COG1617	1.6377e-07	2.55348e-07	7.70535e-09	2.75377e-08	0.00557436	0.0161112	5.01788e-08	2.61951e-07
COG1467	1.6377e-07	2.55348e-07	7.70535e-09	2.75377e-08	0.00557436	0.0161112	5.01788e-08	2.61951e-07
COG5351	1.33289e-08	3.11589e-08	1.65242e-07	2.88075e-07	0.0148054	0.0254627	-2.71374e-07	-3.24528e-08
COG4427	3.98402e-08	6.2013e-08	1.7792e-07	3.19475e-07	0.0436529	0.0447565	-2.71918e-07	-4.24082e-09
COG5643	1.62696e-07	2.53691e-07	0	0	0.00377997	0.014037	5.79776e-08	2.67414e-07
COG5440	1.62696e-07	2.53691e-07	4.80359e-09	2.4018e-08	0.00484612	0.0156049	5.28037e-08	2.62981e-07
COG4090	1.62696e-07	2.53691e-07	2.90175e-09	1.45088e-08	0.00437201	0.0148925	5.49408e-08	2.64648e-07
COG2126	1.6319e-07	2.53373e-07	7.70535e-09	2.75377e-08	0.00541437	0.0161112	5.04097e-08	2.60559e-07
COG1630	1.62696e-07	2.53691e-07	7.70535e-09	2.75377e-08	0.00559245	0.0161112	4.97853e-08	2.60196e-07
COG5612	5.41545e-08	8.92437e-08	1.63622e-07	2.44729e-07	0.044054	0.0449477	-2.15827e-07	-3.10867e-09
COG2389	1.26443e-08	5.06992e-08	1.64459e-07	2.64556e-07	0.00915807	0.0202926	-2.62605e-07	-4.1025e-08
COG4370	1.1245e-08	4.12009e-08	1.2747e-07	2.68399e-07	0.0422395	0.0439455	-2.28046e-07	-4.40383e-09
COG1336	4.81717e-09	9.61496e-09	1.67078e-07	2.08572e-07	0.000698874	0.00694504	-2.48428e-07	-7.60943e-08
COG5449	5.64583e-09	1.42651e-08	1.37329e-07	2.26603e-07	0.00782496	0.0188396	-2.25366e-07	-3.79997e-08
COG3642	1.73679e-09	4.8387e-09	1.19861e-07	2.23945e-07	0.0144436	0.0252211	-2.10581e-07	-2.56672e-08
COG5379	1.42936e-08	4.43099e-08	1.25304e-07	2.24768e-07	0.0227092	0.0307308	-2.05216e-07	-1.68043e-08
COG3337	3.8524e-09	7.77521e-09	1.37854e-07	1.57574e-07	0.000279467	0.00526983	-1.99108e-07	-6.88961e-08
COG1769	3.8524e-09	7.77521e-09	1.40441e-07	1.55964e-07	0.000202435	0.00519711	-2.01031e-07	-7.21466e-08
COG5397	3.24852e-09	9.35024e-09	8.52498e-08	1.71304e-07	0.0250067	0.0325684	-1.52795e-07	-1.12074e-08
COG4424	0	0	6.70678e-08	1.33701e-07	0.0193015	0.0285797	-1.22257e-07	-1.18788e-08
COG4711	3.55041e-09	1.21434e-08	9.35506e-08	1.75747e-07	0.0173333	0.027764	-1.62682e-07	-1.73189e-08
COG4308	3.3039e-09	1.24793e-08	7.66766e-08	1.48743e-07	0.0214703	0.0300158	-1.34941e-07	-1.18043e-08
COG4928	2.91465e-08	7.45289e-08	1.15576e-07	1.66335e-07	0.0236874	0.0314685	-1.60573e-07	-1.22857e-08
COG5305	2.22567e-08	6.54902e-08	1.22543e-07	1.26227e-07	0.00116899	0.00849639	-1.57965e-07	-4.26084e-08
COG1604	1.87568e-09	6.49832e-09	1.13804e-07	1.23067e-07	0.00013183	0.00484534	-1.62784e-07	-6.1073e-08
COG1367	2.88762e-09	7.12694e-09	1.13804e-07	1.23067e-07	0.000146519	0.00484534	-1.61783e-07	-6.00498e-08
COG5597	1.8117e-09	6.42172e-09	7.49948e-08	1.45051e-07	0.0187588	0.0283581	-1.33103e-07	-1.32628e-08
COG4882	3.34755e-09	1.07527e-08	6.36868e-08	1.11885e-07	0.0128547	0.0239037	-1.06691e-07	-1.39872e-08
COG5419	1.27881e-08	4.40893e-08	7.08473e-08	1.15713e-07	0.0256833	0.0329731	-1.0858e-07	-7.53792e-09
COG5108	0	0	6.396e-08	1.17752e-07	0.0120593	0.0231902	-1.12566e-07	-1.53543e-08
COG5304	7.36428e-08	1.27391e-07	2.78538e-09	1.00815e-08	0.0105144	0.0217013	1.81429e-08	1.23572e-07
COG3319	1.29309e-08	4.85936e-08	7.17849e-08	1.17461e-07	0.0271876	0.0340318	-1.10641e-07	-7.06761e-09
COG3673	5.52597e-09	1.99314e-08	6.11979e-08	1.22989e-07	0.034556	0.0391252	-1.06966e-07	-4.37764e-09
COG4360	8.13983e-08	1.14552e-07	6.48174e-10	3.24087e-09	0.00173664	0.00991528	3.34503e-08	1.2805e-07
COG5530	7.13854e-10	3.56927e-09	5.4778e-08	9.70528e-08	0.0103036	0.0215331	-9.41469e-08	-1.39813e-08
COG4190	4.88931e-10	2.44466e-09	5.54228e-08	1.09148e-07	0.0189643	0.0283581	-9.99969e-08	-9.87077e-09
COG4628	5.3811e-09	2.69055e-08	5.90378e-08	1.08766e-07	0.0238751	0.0315984	-9.9642e-08	-7.6715e-09
COG3452	5.3811e-09	2.69055e-08	4.37529e-08	8.46885e-08	0.0393111	0.0420442	-7.47306e-08	-2.01288e-09
COG1787	2.38756e-08	4.33156e-08	3.33269e-09	1.14393e-08	0.0297811	0.0360112	2.1687e-09	3.89172e-08
COG4935	2.48707e-08	3.92926e-08	1.00069e-09	5.00347e-09	0.00588553	0.0164898	7.54702e-09	4.01931e-08
COG5074	1.94897e-08	3.22257e-08	0	0	0.00586234	0.0164898	6.18754e-09	3.27918e-08
COG4374	2.77316e-10	1.38658e-09	1.71403e-08	2.8229e-08	0.00643708	0.0171301	-2.85264e-08	-5.19957e-09
COG1747	1.87473e-08	3.1679e-08	0	0	0.00684019	0.01762	5.67083e-09	3.18238e-08
