# Supplementary material for: Identification of Gut Microbiota Profile Associated with Colorectal Cancer in Saudi Population
Source: Cancers (Basel). 2023 Oct 17;15(20):5019. doi: 10.3390/cancers15205019 (PMC10605194; doi:10.3390/cancers15205019)
Supplement: Supplementary file 1 [file cancers-15-05019-s001.zip › Table S9-ttest KO H-CRC pand qsig.xls]

## Sheet: Table 9S ttest KO H-CRC pand qs
Taxa	avg(H)	sd(H)	avg(CRC)	sd(CRC)	p.value	q.values	interval lower	interval upper
K02003	0.006038	0.00101192	0.0051494	0.00112549	0.00511909	0.0151384	0.000279801	0.0014974
K06147	0.00645736	0.0010594	0.00572442	0.0012987	0.0338819	0.0346975	5.83e-05	0.00140761
K01990	0.00626389	0.000984676	0.00585075	0.00100116	0.147813	0.0776523	-0.000151554	0.000977823
K03088	0.00522887	0.00130686	0.00404169	0.00120826	0.00165682	0.01022	0.000471342	0.001903
K02004	0.00567909	0.000909823	0.00506432	0.000991534	0.0268575	0.0306319	7.35e-05	0.00115602
K07024	0.00401229	0.000599179	0.00428765	0.000885138	0.20474	0.0926228	-0.000706718	0.000156002
K01992	0.00495561	0.000727774	0.0044848	0.000699876	0.023982	0.0287162	6.48e-05	0.000876851
K02030	0.0024426	0.000378761	0.00266612	0.0007563	0.194907	0.0895279	-0.000566834	0.0001198
K02529	0.00457419	0.000815754	0.00381457	0.000805477	0.00176041	0.0104758	0.000298614	0.00122062
K10117	0.00275701	0.000818143	0.00189903	0.000886029	0.000859343	0.00780991	0.000372944	0.00134302
K02015	0.00143315	0.000339076	0.00156962	0.000561991	0.304862	0.121531	-0.000401899	0.00012896
K02025	0.00270986	0.000872668	0.0018554	0.000698583	0.000397443	0.00636215	0.000404388	0.00130453
K10119	0.00246707	0.000779778	0.00169112	0.000824696	0.00129589	0.00948751	0.000319511	0.0012324
K02028	0.001563	0.000183374	0.00173864	0.000477771	0.0961641	0.0606255	-0.000384402	3.31e-05
K00016	0.000837937	0.000201887	0.00103256	0.000576437	0.121656	0.0690951	-0.000444163	5.49e-05
K02026	0.00254768	0.00077862	0.00174402	0.000634231	0.00022634	0.00561926	0.000399403	0.00120792
K03091	0.00260437	0.000800415	0.00198497	0.000597103	0.00334242	0.0128147	0.000217003	0.00102182
K15634	0.00145193	0.00040081	0.00167767	0.000653735	0.148895	0.0776604	-0.000535754	8.43e-05
K07496	0.00112912	0.000442926	0.00133644	0.000895284	0.306472	0.121531	-0.000612842	0.000198204
K07718	0.00215735	0.000811784	0.00145129	0.000695509	0.00183905	0.0106039	0.000275928	0.00113619
K10118	0.00227901	0.00071151	0.00156399	0.000751514	0.00116442	0.00890921	0.000298827	0.00113121
K07720	0.0021715	0.000794577	0.00146047	0.000691474	0.00148527	0.00981354	0.000287253	0.00113481
K02761	0.000741112	0.000593844	0.000879206	0.000617146	0.424112	0.145063	-0.000482512	0.000206323
K02029	0.00161922	0.000183567	0.00169853	0.000428108	0.400844	0.139909	-0.000268944	0.000110335
K01223	0.00118133	0.000548561	0.00126579	0.00059984	0.60581	0.186185	-0.000411394	0.000242479
K02035	0.00149768	0.000245536	0.00149142	0.000420301	0.949054	0.248351	-0.000190708	0.000203229
K02016	0.00130138	0.000269179	0.00137741	0.000400874	0.435538	0.147994	-0.000270924	0.000118863
K02013	0.00133629	0.000233324	0.00140564	0.000390314	0.45035	0.151557	-0.00025327	0.000114583
K01448	0.00187928	0.00039741	0.00168042	0.000481398	0.118015	0.0681104	-5.24e-05	0.000450111
K10439	0.00190771	0.00068244	0.00141355	0.000546041	0.00694424	0.0167659	0.000142258	0.000846056
K06180	0.00200853	0.000295756	0.00197281	0.000336777	0.692131	0.203499	-0.000144601	0.000216027
K02027	0.00214167	0.000507611	0.00169258	0.000539441	0.00392209	0.0137395	0.000151198	0.000746982
K01624	0.00134741	0.000243008	0.00130255	0.00039591	0.631895	0.191268	-0.000142944	0.000232652
K01104	0.00174704	0.000228397	0.0017441	0.000381588	0.973814	0.252588	-0.000176932	0.000182809
K01999	0.000670316	0.000456727	0.000604854	0.000148916	0.501054	0.162664	-0.000131027	0.00026195
K00059	0.0022369	0.000339374	0.00198118	0.000288476	0.00613507	0.0161753	7.65e-05	0.000434949
K03100	0.00183706	0.000292897	0.00170047	0.000312066	0.117134	0.0679084	-3.55e-05	0.000308716
K00615	0.00207685	0.000353841	0.00185497	0.000472739	0.066839	0.0493455	-1.61e-05	0.000459825
K06889	0.00132766	0.000217373	0.00140797	0.00036608	0.351371	0.12769	-0.000252541	9.19e-05
K03657	0.00203636	0.000323711	0.00187601	0.000345559	0.0969347	0.0609458	-3.01e-05	0.000350768
K07258	0.00199529	0.000510067	0.00173074	0.000340091	0.0367494	0.0362928	1.71e-05	0.000512016
K03406	0.00139257	0.000695643	0.000904608	0.000405496	0.00434654	0.0144645	0.000162129	0.0008138
K00850	0.00200416	0.000532635	0.00160502	0.00037497	0.00375997	0.0135027	0.000136436	0.000661859
K03574	0.00157925	0.000203417	0.00139322	0.00037122	0.03429	0.0348082	1.45e-05	0.000357536
K03496	0.00208473	0.00039428	0.00177996	0.000470874	0.0167615	0.0239754	5.76e-05	0.000551936
K16787	0.00186416	0.000341505	0.00184	0.000366088	0.810386	0.220421	-0.000177191	0.000225505
K03497	0.00202781	0.000348193	0.00183485	0.000273906	0.034654	0.0350818	1.45e-05	0.000371355
K07133	0.00176097	0.000502272	0.00146601	0.000599997	0.0657094	0.0488824	-1.99e-05	0.000609869
K05349	0.00181824	0.000419354	0.00138203	0.000514864	0.00195534	0.010902	0.000168895	0.000703514
K16785	0.00154075	0.000278748	0.00158152	0.000318155	0.632051	0.191268	-0.000210947	0.000129398
K03310	0.00178474	0.000515356	0.00153084	0.00047765	0.0771179	0.0535086	-2.87e-05	0.000536504
K04069	0.00170613	0.00029034	0.001563	0.000407644	0.159894	0.0799722	-5.87e-05	0.000344941
K08659	0.000359448	0.000277861	0.000548575	0.000554492	0.136239	0.0742431	-0.000440862	6.26e-05
K15580	0.000986428	0.000353006	0.00112067	0.000450565	0.247038	0.105804	-0.000364757	9.63e-05
K01190	0.00166591	0.000355402	0.00135157	0.000389139	0.00449966	0.0145291	0.000102372	0.000526312
K02014	0.000373229	0.000474324	0.000504012	0.000399816	0.297264	0.12061	-0.000380428	0.000118862
K00975	0.00171608	0.000492871	0.00132675	0.000429945	0.00459358	0.014654	0.000126189	0.000652458
K03294	0.000405059	0.00039757	0.000739516	0.000597063	0.024636	0.0290984	-0.000624022	-4.49e-05
K03169	0.00158771	0.000298198	0.00134992	0.000362042	0.0146902	0.0230164	4.9e-05	0.000426583
K02057	0.00186425	0.000278405	0.0015918	0.000307562	0.00192727	0.0108974	0.000105578	0.000439311
K07052	0.00131797	0.000346386	0.00131546	0.00033363	0.979232	0.25371	-0.000190884	0.000195919
K03205	0.00144221	0.000504345	0.00112781	0.000351233	0.0141552	0.0227112	6.65e-05	0.000562318
K03655	0.00170681	0.000252373	0.00161696	0.000373295	0.324471	0.121531	-9.2e-05	0.000271698
K02078	0.00151355	0.000241031	0.00148864	0.000237405	0.714332	0.207469	-0.000111132	0.000160961
K04758	0.00171545	0.000415432	0.00144229	0.000394842	0.0211899	0.0270973	4.27e-05	0.000503644
K01998	0.000619806	0.000354274	0.000561156	0.000154564	0.453453	0.152215	-9.87e-05	0.000215961
K01996	0.000614733	0.000354314	0.000548097	0.000151551	0.39361	0.138015	-9.03e-05	0.000223534
K01995	0.000614546	0.000354243	0.000544882	0.000151549	0.372633	0.133318	-8.72e-05	0.000226535
K01421	0.0012517	0.000331923	0.000962886	0.00032698	0.00324029	0.0127097	0.000101453	0.00047618
K03704	0.00102856	0.000313386	0.00104512	0.00034794	0.860345	0.230266	-0.000204922	0.000171789
K07335	0.00070345	0.000197937	0.000703178	0.000320454	0.997132	0.257092	-0.000151979	0.000152524
K07816	0.0015498	0.000419152	0.00119225	0.000372818	0.0025472	0.0123609	0.000131887	0.000583204
K00841	0.000114794	0.000167031	0.000326721	0.000467213	0.0409804	0.0384272	-0.000414581	-9.27e-06
K01091	0.00175301	0.000288142	0.00139017	0.000399948	0.000636908	0.00703581	0.000164098	0.000561572
K10440	0.00130722	0.000519645	0.00095656	0.000392394	0.00994614	0.0189399	8.83e-05	0.000613016
K02033	0.00144544	0.000276365	0.00123248	0.000352412	0.0216972	0.0273111	3.26e-05	0.000393316
K03711	0.00111362	0.00014891	0.000941451	0.00033524	0.0250661	0.0294177	2.29e-05	0.000321415
K00384	0.00151201	0.000188206	0.00149515	0.000218746	0.771428	0.21266	-9.92e-05	0.000132971
K01462	0.00134963	0.00025593	0.00137701	0.000225259	0.689773	0.203125	-0.000164545	0.000109773
K03308	0.00146795	0.000483038	0.00116953	0.000453376	0.0289318	0.0318699	3.2e-05	0.000564848
K07407	0.00134031	0.000327338	0.00105615	0.000333147	0.00380256	0.013603	9.63e-05	0.000471976
K11189	0.00154701	0.000389206	0.00123646	0.000321411	0.00351264	0.0131222	0.000107382	0.000513716
K04759	0.00156536	0.000333056	0.00135496	0.000315018	0.0261704	0.0301608	2.6e-05	0.000394772
K00656	0.00137385	0.000181526	0.001299	0.000309963	0.303938	0.121531	-7.05e-05	0.000220193
K03499	0.00164131	0.000292663	0.00149668	0.000279161	0.0801089	0.0544951	-1.8e-05	0.000307281
K07706	0.000148736	0.00021462	0.000270556	0.00042432	0.208514	0.0938282	-0.000314785	7.11e-05
K03686	0.00161636	0.000285185	0.00133155	0.0003188	0.00169136	0.0103638	0.000112747	0.00045687
K02034	0.00134444	0.000259264	0.00118464	0.000332462	0.0644548	0.0483123	-9.99e-06	0.000329603
K01915	0.00162109	0.000240096	0.00147222	0.000323636	0.0714119	0.0512113	-1.35e-05	0.00031127
K00014	0.00115728	0.00021764	0.0010393	0.000268949	0.0949519	0.0601267	-2.13e-05	0.000257258
K03671	0.00156613	0.000210875	0.00143739	0.000193292	0.0290929	0.0319049	1.37e-05	0.000243792
K01997	0.000609444	0.000315521	0.000559601	0.000154511	0.482812	0.158572	-9.28e-05	0.000192504
K07025	0.00123792	0.00016656	0.00116393	0.000258801	0.236231	0.102452	-5.03e-05	0.000198304
K07088	0.00142547	0.000191511	0.00123169	0.000184397	0.000657883	0.00703581	8.69e-05	0.00030069
K08303	0.00134641	0.000152208	0.00124171	0.000269704	0.0991776	0.0619573	-2.07e-05	0.000230095
K02355	0.00130991	0.000169696	0.00123978	0.00022193	0.215952	0.096058	-4.24e-05	0.000182669
K07240	0.00110026	0.000277972	0.000956367	0.000334688	0.10495	0.0640335	-3.12e-05	0.000318993
K02032	0.0012363	0.000253676	0.00106548	0.000295551	0.0333132	0.0343312	1.41e-05	0.000327533
K03498	0.00146272	0.000353333	0.00130164	0.000273038	0.0779688	0.0537941	-1.88e-05	0.000340936
K08884	0.0012972	0.000272523	0.00114581	0.000319276	0.0777934	0.0537243	-1.75e-05	0.000320292
K03293	0.00017244	0.000214674	0.000425429	0.000499015	0.0262384	0.030176	-0.000474137	-3.18e-05
K07483	0.000575875	0.000417088	0.000563658	0.000359729	0.912162	0.240836	-0.000209393	0.000233827
K00257	0.000114064	0.000353839	8.12e-05	8.93e-05	0.656241	0.196866	-0.000116894	0.000182592
K06901	0.000816317	0.000150252	0.000978458	0.00028548	0.0165423	0.0239036	-0.000292952	-3.13e-05
K00925	0.000835444	0.000133621	0.000940553	0.000230239	0.0555581	0.0454631	-0.000212842	2.62e-06
K01154	0.0011941	0.000244918	0.00125788	0.000378013	0.482984	0.158601	-0.000245684	0.000118138
K03798	0.00148386	0.000238503	0.00135443	0.00026837	0.0778385	0.0537243	-1.5e-05	0.000273859
K07979	0.00127919	0.00036791	0.00101865	0.000359308	0.0146259	0.0230055	5.37e-05	0.000467344
K06199	0.000518014	0.000413873	0.000615202	0.000302317	0.348253	0.127055	-0.000303784	0.000109407
K07729	0.0011885	0.000369567	0.00107791	0.00032753	0.268448	0.112331	-8.81e-05	0.000309248
K00661	0.000989008	0.000223166	0.00092306	0.000106167	0.1909	0.0883429	-3.45e-05	0.000166359
K07491	0.00114292	0.000244548	0.00108258	0.000373716	0.503094	0.163099	-0.000120002	0.000240685
K03215	0.00120414	0.000242396	0.00113648	0.000269583	0.355458	0.128697	-7.82e-05	0.000213487
K00799	0.000105903	0.00035539	0.000159841	0.00018971	0.507404	0.163923	-0.000217243	0.000109367
K07095	0.00131931	0.000287853	0.00116894	0.000288112	0.0710643	0.0511084	-1.34e-05	0.000314137
K16089	0.000119384	0.000107008	0.000231383	0.000346579	0.133638	0.073256	-0.000260475	3.65e-05
K07284	0.000714971	0.000385366	0.00078159	0.000241397	0.468098	0.155333	-0.000250382	0.000117145
K04487	0.00137462	0.000214535	0.00129117	0.00018102	0.143919	0.0764756	-2.95e-05	0.000196403
K02770	0.000855522	0.000188239	0.000805033	0.000264553	0.441085	0.149378	-8.04e-05	0.000181418
K03466	0.000943243	0.000256809	0.000964732	0.000182029	0.734503	0.207469	-0.00014843	0.000105452
K00754	0.000150442	6.53e-05	0.000309847	0.000325528	0.0238423	0.0286145	-0.000295917	-2.29e-05
K01955	0.00114575	0.000145315	0.00112673	0.000209847	0.711248	0.207177	-8.39e-05	0.000121996
K01740	0.00138868	0.000236606	0.00111917	0.000355159	0.00294973	0.0126465	9.72e-05	0.000441788
K07090	0.00106131	0.000232941	0.000973877	0.000216176	0.175341	0.0839964	-4.04e-05	0.00021525
K03569	0.00117123	0.000234917	0.00115397	0.000229443	0.793778	0.217529	-0.000114786	0.000149314
K01897	0.000694713	0.000377635	0.000636505	0.000328456	0.563667	0.176557	-0.000143152	0.00025957
K01803	0.000875795	8.42e-05	0.000887342	0.000177274	0.770389	0.212573	-9.13e-05	6.82e-05
K00928	0.0012021	0.00018154	0.00114903	0.000168663	0.289597	0.118824	-4.66e-05	0.000152734
K03624	0.0011584	0.000162774	0.00109897	0.000186187	0.235597	0.102225	-4.01e-05	0.000158917
K01652	0.00135723	0.000209222	0.00121955	0.000246716	0.038642	0.0374597	7.5e-06	0.000267845
K07497	0.000203118	0.000410151	0.000340965	0.000406535	0.23854	0.103068	-0.000370072	9.44e-05
K07484	0.000485362	0.000225943	0.000491928	0.000315425	0.932958	0.245211	-0.000163009	0.000149877
K03710	0.000786289	0.000190484	0.00094373	0.000249958	0.0159515	0.0238456	-0.000284045	-3.08e-05
K03615	0.00113456	0.00037969	0.000855466	0.000302603	0.00612747	0.0161753	8.36e-05	0.000474589
K02760	0.000522295	0.000362614	0.000562789	0.000263028	0.653517	0.196271	-0.000221082	0.000140094
K00266	0.00133936	0.000212794	0.00111616	0.00032192	0.00606392	0.0160914	6.74e-05	0.000378992
K01752	0.00115731	0.00010874	0.00126176	0.000173859	0.0147927	0.0230795	-0.000187325	-2.16e-05
K02469	0.0013122	0.000184215	0.00116867	0.000225054	0.0173648	0.0245545	2.65e-05	0.000260606
K00948	0.0011435	0.000170776	0.00116028	0.000191927	0.745304	0.207469	-0.000120133	8.66e-05
K01537	0.000889504	0.000183389	0.00093971	0.000242098	0.412894	0.142702	-0.00017257	7.22e-05
K00945	0.00121186	0.00030449	0.00106891	0.000171457	0.0478099	0.0418311	1.45e-06	0.000284459
K00244	0.000162754	0.00016362	0.000394269	0.000337978	0.00400675	0.0139071	-0.000384029	-7.9e-05
K03424	0.00107415	7.35e-05	0.00111299	0.000128326	0.196827	0.090098	-9.87e-05	2.1e-05
K03530	0.000887156	0.000158131	0.000930583	0.000204215	0.404941	0.140845	-0.000147458	6.06e-05
K02073	0.000693338	0.000272397	0.000836367	0.000176295	0.0331783	0.0342414	-0.000274074	-1.2e-05
K02470	0.0013091	0.000182748	0.00116847	0.00021735	0.0169683	0.0241596	2.64e-05	0.000254909
K02795	0.000461365	0.000278627	0.00072264	0.000324368	0.00370338	0.0133771	-0.000433328	-8.92e-05
K06131	0.00110987	0.000153122	0.00108684	0.000196096	0.645684	0.194513	-7.72e-05	0.000123231
K00527	0.00112036	0.000173886	0.0011244	0.000180197	0.936049	0.245919	-0.000104741	9.67e-05
K02757	0.000800624	0.000313474	0.000809894	0.000225708	0.905045	0.23957	-0.000165007	0.000146468
K01952	0.000861905	0.000209751	0.000878514	0.000206413	0.779006	0.214303	-0.000134949	0.00010173
K03545	0.00128611	0.000194873	0.00113889	0.000209068	0.0131592	0.0221368	3.23e-05	0.000262167
K00876	0.000752156	0.000124911	0.000806581	0.000199053	0.253679	0.107916	-0.000149388	4.05e-05
K03324	0.00115167	0.000266515	0.00101581	0.000303639	0.0992793	0.0619988	-2.67e-05	0.000298401
K00626	0.000387924	0.000246658	0.000450359	0.00012845	0.269038	0.112476	-0.000175225	5.04e-05
K03111	0.00107496	0.000225186	0.001222	0.000175808	0.0134049	0.0222793	-0.000262105	-3.2e-05
K01193	0.00113457	0.000237427	0.000989218	0.000292315	0.0598034	0.0471671	-6.25e-06	0.00029695
K03316	0.000167986	0.000196468	0.000320435	0.000342275	0.0608627	0.0471671	-0.000312199	7.3e-06
K00558	0.00107565	0.000335499	0.000887949	0.000218686	0.0240044	0.0287162	2.6e-05	0.000349421
K02315	0.0011101	0.000348662	0.000921911	0.000265918	0.0373322	0.0367777	1.15e-05	0.000364839
K01534	0.00102008	0.000153675	0.000942761	0.000165866	0.0937973	0.0595378	-1.36e-05	0.000168262
K04771	0.00111024	0.000264272	0.00094652	0.000240619	0.0264696	0.0303002	2e-05	0.000307478
K11754	0.00113977	0.000136379	0.00109137	0.000205263	0.331733	0.122639	-5.11e-05	0.000147888
K03701	0.000982396	0.000138986	0.00099064	0.000209958	0.870767	0.232118	-0.000109896	9.34e-05
K00790	0.00106625	0.00011934	0.00109924	0.000144211	0.382842	0.135649	-0.000108325	4.24e-05
K01439	0.000700365	0.000146806	0.000758068	0.000276092	0.362227	0.130461	-0.000184471	6.91e-05
K03292	0.00103097	0.000344999	0.000804389	0.000279097	0.0140631	0.0226847	4.79e-05	0.000405228
K03522	0.000481704	0.000152767	0.000565349	0.000315642	0.241107	0.103983	-0.000226073	5.88e-05
K02056	0.00113295	0.00021384	0.000947548	0.000214618	0.00361839	0.0132506	6.36e-05	0.000307238
K06148	0.000462468	0.000131588	0.000614656	0.000314147	0.0325463	0.0338149	-0.000290913	-1.35e-05
K00058	0.00109466	7.56e-05	0.00109117	0.000212929	0.938904	0.246285	-8.88e-05	9.58e-05
K07053	0.000966952	0.000177386	0.000880723	0.000285326	0.206757	0.0932412	-4.96e-05	0.000222019
K14155	0.00095283	0.000188936	0.000857834	0.00017566	0.0718178	0.0513438	-8.76e-06	0.00019875
K07636	0.000975453	0.000178907	0.000856338	0.000257135	0.0640082	0.0482088	-7.25e-06	0.000245477
K10441	0.000992729	0.000306367	0.000785441	0.000269898	0.0144877	0.0229956	4.3e-05	0.000371542
K01187	0.000889631	0.000217742	0.000860751	0.000248151	0.663818	0.198594	-0.000103935	0.000161695
K00951	0.000802631	7.6e-05	0.000824343	0.000154368	0.532163	0.16961	-9.16e-05	4.81e-05
K02495	0.00125996	0.00014908	0.00112462	0.000223069	0.0155543	0.0235528	2.7e-05	0.000243639
K00891	0.00114002	0.000235788	0.00095462	0.000221461	0.00616621	0.0162038	5.53e-05	0.000315499
K00936	0.000861317	0.000173759	0.000719282	0.00021426	0.0133234	0.0222653	3.1e-05	0.000253088
K02050	0.00105309	0.000193276	0.000926917	0.000329487	0.10671	0.0645979	-2.84e-05	0.000280733
K04763	0.000930079	0.000134842	0.000862841	0.000208968	0.183845	0.0864394	-3.32e-05	0.000167686
K00791	0.000784015	8.88e-05	0.000807157	0.00014795	0.506357	0.163699	-9.29e-05	4.66e-05
K10947	0.00113944	0.000293825	0.000919028	0.000212234	0.00398175	0.013896	7.43e-05	0.000366543
K06173	0.00118817	0.000177008	0.00105422	0.000152332	0.00617033	0.0162038	4e-05	0.000227913
K02428	0.000834893	0.000152971	0.000872355	0.00021924	0.487297	0.159526	-0.000145295	7.04e-05
K07137	0.00109869	0.000304446	0.000881354	0.000315623	0.0167861	0.0239883	4.1e-05	0.000393684
K10823	0.00104651	0.000248158	0.000905907	0.000226866	0.0418978	0.0388946	5.37e-06	0.00027584
K04486	0.000875758	0.000254628	0.000739296	0.000284926	0.0805644	0.0545275	-1.72e-05	0.000290174
K03654	0.000860823	0.000204973	0.000834411	0.000188369	0.637386	0.192414	-8.56e-05	0.000138378
K08600	0.00100538	0.000354319	0.000800778	0.000327184	0.039126	0.0377366	1.06e-05	0.000398573
K01358	0.00103138	0.000156753	0.0010055	0.00014594	0.548531	0.173271	-6.03e-05	0.000112019
K03296	0.000314712	0.00010936	0.000318833	0.000256805	0.941609	0.24682	-0.000117772	0.00010953
K03427	0.000845176	0.000158367	0.000885859	0.000251458	0.497563	0.161811	-0.000160763	7.94e-05
K12574	0.000785866	0.000170899	0.000858884	0.0002407	0.222846	0.0980438	-0.00019206	4.6e-05
K03086	0.00120155	0.000179003	0.00106816	0.000152905	0.00677771	0.0166232	3.87e-05	0.00022812
K07568	0.000704346	8.26e-05	0.000674273	0.000190119	0.473378	0.156637	-5.43e-05	0.000114446
K01262	0.000879687	0.000128621	0.000909727	0.000131115	0.417535	0.143798	-0.000103899	4.38e-05
K01929	0.00075352	7.17e-05	0.000780757	0.000144183	0.403403	0.140468	-9.26e-05	3.81e-05
K01784	0.00103213	0.000174493	0.00102112	0.000142118	0.807813	0.220012	-7.96e-05	0.000101604
K01928	0.000845084	0.000140482	0.000916775	0.000188915	0.134965	0.0738305	-0.000166564	2.32e-05
K02794	0.000534933	0.000343444	0.000782604	0.000324052	0.0116706	0.0206574	-0.000437568	-5.78e-05
K01265	0.00123302	0.000126689	0.00113021	0.000154929	0.0135154	0.0223033	2.22e-05	0.000183364
K03778	0.000343314	0.000100373	0.000460052	0.000263333	0.0468016	0.041319	-0.000231716	-1.76e-06
K01714	0.00115009	0.000158046	0.00106655	0.000134988	0.0502542	0.0431763	-9.65e-08	0.000167171
K03521	0.000466324	0.000145652	0.000550499	0.00029923	0.214404	0.0955981	-0.00021933	5.1e-05
K10112	0.000908495	0.000181665	0.000859524	0.000208704	0.380685	0.135261	-6.23e-05	0.000160292
K17318	0.000823756	0.000352576	0.000463277	0.000187551	6.4e-05	0.00434143	0.000198581	0.000522377
K01182	0.000849071	0.000290366	0.000556055	0.000259835	0.000466202	0.00650804	0.000136277	0.000449753
K03797	0.000713192	0.00011324	0.000670483	0.000203685	0.365352	0.131241	-5.17e-05	0.000137102
K03438	0.00117169	0.000176438	0.00101264	0.000162282	0.00174539	0.0104198	6.26e-05	0.000255461
K00688	0.00117388	0.000205482	0.0010578	0.000154981	0.0290722	0.0319049	1.24e-05	0.000219787
K01956	0.000784995	0.000122609	0.000840877	0.000196368	0.234502	0.101845	-0.000149441	3.77e-05
K00942	0.000876541	0.000120764	0.000875061	0.000179078	0.972831	0.252403	-8.57e-05	8.87e-05
K07007	0.00106963	0.000235282	0.000883338	0.000252115	0.009535	0.0187299	4.76e-05	0.000324981
K02036	0.000834193	0.000136607	0.000927326	0.000181185	0.0460467	0.0409838	-0.00018456	-1.71e-06
K07171	0.00101614	0.000236738	0.000871318	0.00018345	0.0197116	0.0262709	2.42e-05	0.000265452
K03217	0.000810656	0.000130344	0.000911565	0.000207696	0.0461259	0.0410346	-0.000199997	-1.82e-06
K01653	0.00107938	0.000217662	0.000876303	0.000251403	0.00371584	0.0133791	6.93e-05	0.000336874
K00760	0.00075621	0.000116623	0.000868316	0.000182646	0.0133611	0.0222793	-0.000199648	-2.46e-05
K02796	0.000364577	0.000256019	0.000573204	0.000280448	0.00846508	0.0183418	-0.00036136	-5.59e-05
K01270	0.000598029	0.000134733	0.000579385	0.00017993	0.68034	0.201851	-7.19e-05	0.000109221
K01989	0.00085716	0.000178842	0.000778343	0.000223414	0.175187	0.0839595	-3.64e-05	0.00019404
K02051	0.000960049	0.000198116	0.000859242	0.000308631	0.176816	0.0845437	-4.73e-05	0.00024895
K06409	0.000985936	0.000321837	0.000748344	0.00027981	0.00767461	0.0176567	6.6e-05	0.00040917
K01577	1.8e-05	3.32e-05	0.00011991	0.000272581	0.0755202	0.0528864	-0.00021507	1.13e-05
K00705	0.00105163	0.000203258	0.000865397	0.000262169	0.00735471	0.017395	5.26e-05	0.000319847
K10670	0.000282251	0.000124627	0.000287603	0.00024731	0.923566	0.243224	-0.000117743	0.000107039
K08483	0.00093254	0.000129486	0.000851976	0.000171541	0.0674526	0.0496079	-6.03e-06	0.000167159
K06142	0.000157446	0.000129123	0.000217712	0.000260282	0.306773	0.121531	-0.000178219	5.77e-05
K03311	0.00028169	0.0001894	0.000537596	0.000294402	0.000724246	0.00715247	-0.000397304	-0.000114509
K00548	0.000948028	0.000216178	0.000761888	0.00027291	0.0103878	0.0193833	4.59e-05	0.000326333
K00762	0.00112535	0.000143459	0.000981463	0.000146866	0.00100264	0.00839486	6.13e-05	0.00022645
K00655	0.00114917	0.000138205	0.00103025	0.000132643	0.00320126	0.0127097	4.19e-05	0.000195951
K02913	0.000755215	0.000166325	0.000837878	0.000188612	0.106901	0.0646118	-0.000183828	1.85e-05
K03315	0.000194219	0.000150395	0.000358321	0.000254541	0.00843121	0.0183418	-0.00028371	-4.45e-05
K03544	0.00109633	0.000183187	0.000962836	0.000150704	0.00716243	0.01711	3.8e-05	0.000228979
K00764	0.00107197	0.000128346	0.000966969	0.000208697	0.0382733	0.0373409	5.96e-06	0.000204049
K07727	0.000615756	0.000160728	0.000606888	0.00021395	0.869148	0.231886	-9.9e-05	0.000116692
K12373	0.000222656	0.000193515	0.000287484	0.00028524	0.352368	0.127902	-0.000203927	7.43e-05
K06183	0.000770307	0.000112505	0.000702514	0.000152559	0.0806076	0.0545275	-8.6e-06	0.000144191
K03488	0.000604059	0.000269466	0.000566159	0.000150336	0.542829	0.172175	-8.71e-05	0.000162873
K00215	0.000818138	0.000107358	0.00081194	0.000133088	0.85698	0.229696	-6.26e-05	7.5e-05
K15583	0.000833965	0.000190972	0.000733704	0.000183368	0.0643389	0.0482562	-6.21e-06	0.00020673
K01872	0.00110054	0.000131795	0.00103075	0.000139979	0.0757949	0.0530033	-7.53e-06	0.000147111
K02954	0.000771565	8.75e-05	0.00082642	0.000160747	0.142438	0.0759278	-0.000129016	1.93e-05
K02040	0.00084177	0.000106443	0.000862007	0.000113246	0.518134	0.166505	-8.27e-05	4.23e-05
K03892	0.000815157	0.000154279	0.000776163	0.000172358	0.40353	0.140486	-5.41e-05	0.000132045
K08384	0.000925325	0.000325644	0.000665017	0.000244836	0.00257197	0.012371	9.61e-05	0.000424468
K00817	0.000740847	7.61e-05	0.000686468	0.000197946	0.20936	0.0940722	-3.21e-05	0.000140895
K01126	0.000727088	9.73e-05	0.000773194	0.000190468	0.288315	0.118403	-0.000132882	4.07e-05
K02372	0.000702448	9.67e-05	0.000752162	0.000214534	0.298388	0.120855	-0.000145422	4.6e-05
K02356	0.000804767	7.7e-05	0.000872674	0.000124781	0.0258015	0.0298468	-0.00012718	-8.63e-06
K01738	0.000905063	0.000102205	0.000917548	0.0001303	0.707952	0.206539	-7.92e-05	5.42e-05
K02049	0.000968808	0.000186965	0.000836768	0.000294347	0.065453	0.0487582	-8.84e-06	0.000272921
K00868	0.000726002	8.14e-05	0.000740218	0.000139866	0.662902	0.198412	-7.97e-05	5.13e-05
K01834	0.000369021	0.000375507	0.000564267	0.00028174	0.04336	0.0396995	-0.000384406	-6.09e-06
K05833	0.000852542	0.000171382	0.000788499	0.000223416	0.261474	0.110308	-4.94e-05	0.00017747
K05832	0.000866837	0.000171081	0.000799585	0.000228877	0.24556	0.105439	-4.79e-05	0.000182398
K06950	0.000676915	0.000264909	0.000795357	0.000217019	0.0904287	0.0580861	-0.00025629	1.94e-05
K00854	0.00086265	0.000205749	0.000748701	0.00025941	0.0920648	0.0587999	-1.94e-05	0.000247272
K01012	0.000859385	0.000244166	0.000723495	0.00024111	0.0534479	0.0445193	-2.1e-06	0.00027388
K03768	0.000989022	0.00014679	0.000964515	0.000141213	0.550296	0.173611	-5.74e-05	0.000106418
K02483	0.00014265	0.000263227	0.000108858	8.48e-05	0.545994	0.172753	-7.93e-05	0.000146925
K00845	0.00100477	0.000160902	0.000982895	0.000141553	0.612171	0.187504	-6.43e-05	0.000108089
K00847	0.00100176	0.000131854	0.000888085	0.000122492	0.00275269	0.0126465	4.13e-05	0.000186056
K03523	0.000788972	9.45e-05	0.000709694	0.00019463	0.0755422	0.0528864	-8.6e-06	0.000167154
K07098	0.000941815	0.00020862	0.000850198	0.000289459	0.205968	0.0929757	-5.22e-05	0.000235469
K07282	0.000863472	0.000231453	0.000631726	0.000210282	0.000549641	0.00703502	0.000105967	0.000357526
K00088	0.00083977	0.000145872	0.000826096	0.000126291	0.724656	0.207469	-6.4e-05	9.13e-05
K01524	0.000577124	0.000200879	0.000609629	0.000198038	0.567202	0.177497	-0.000145939	8.09e-05
K03763	0.000947578	0.000256149	0.000792977	0.000164914	0.015069	0.0233342	3.16e-05	0.000277652
K02647	0.000845273	0.000318513	0.000648353	0.000233097	0.0164404	0.0238607	3.78e-05	0.000356014
K00100	0.000584128	0.000105092	0.000636722	0.000210789	0.271773	0.113415	-0.000148203	4.3e-05
K02945	0.00103856	0.000170356	0.000900265	0.000129512	0.00231327	0.011671	5.21e-05	0.000224505
K00864	0.000665922	0.000115137	0.000676606	0.000162643	0.789922	0.216656	-9.1e-05	6.97e-05
K03402	0.000747725	0.000183925	0.0007616	0.000203349	0.801342	0.219149	-0.000124162	9.64e-05
K01785	0.000884748	0.000185219	0.000853198	0.000165921	0.528878	0.168979	-6.85e-05	0.000131577
K01142	0.000763339	5.59e-05	0.000776845	0.000127444	0.630743	0.191135	-7.01e-05	4.31e-05
K01591	0.000818587	0.000149323	0.000809834	0.000123567	0.82235	0.222581	-6.93e-05	8.68e-05
K01258	0.000670859	0.00011186	0.00073274	0.000179702	0.1516	0.0779955	-0.000147431	2.37e-05
K00873	0.000838968	8.17e-05	0.000866397	0.000115598	0.337924	0.124165	-8.45e-05	2.96e-05
K02226	0.000583088	0.000148544	0.000495172	0.000185648	0.0709447	0.0511084	-7.81e-06	0.000183645
K00375	0.000568405	0.000155459	0.000534551	0.000190571	0.49474	0.161226	-6.51e-05	0.000132854
K07478	0.000864083	9.16e-05	0.000864026	0.00012587	0.998539	0.257347	-6.27e-05	6.28e-05
K00852	0.000611091	0.000136413	0.000647263	0.00021331	0.479105	0.157857	-0.000138455	6.61e-05
K00700	0.00100259	0.000182658	0.000878916	0.000221598	0.036541	0.0361832	8.08e-06	0.000239261
K07480	8.89e-05	0.000266621	0.000148803	0.000270738	0.434796	0.147796	-0.000212657	9.29e-05
K06871	0.000905486	0.000248649	0.000782083	0.000168821	0.0462981	0.0410698	2.12e-06	0.000244687
K01626	0.000701891	0.000149527	0.000641402	0.000240282	0.291595	0.119237	-5.39e-05	0.00017487
K15581	0.000644199	9.09e-05	0.000601066	0.000156813	0.241402	0.104062	-3.02e-05	0.000116489
K03588	0.00103585	0.000117185	0.000945416	0.00012211	0.0102783	0.0192565	2.24e-05	0.000158497
K07301	0.000579454	0.000146303	0.000482596	0.000191692	0.0506518	0.0432776	-2.87e-07	0.000194003
K00074	0.000315471	8.24e-05	0.000373371	0.000196644	0.183978	0.0864763	-0.000144741	2.89e-05
K01338	0.000970396	0.000175306	0.00079634	0.000246879	0.00625524	0.0162983	5.2e-05	0.000296159
K16209	0.000161327	0.000194342	0.000250355	0.000267898	0.185556	0.0870199	-0.000222451	4.44e-05
K03469	0.000780136	0.000108923	0.000768061	0.00017494	0.77106	0.212646	-7.12e-05	9.54e-05
K03734	0.000839927	0.000133491	0.000845464	9.06e-05	0.864556	0.230893	-7.06e-05	5.96e-05
K03596	0.00076356	8.41e-05	0.000774936	0.000118395	0.69717	0.204375	-6.99e-05	4.72e-05
K01703	0.000852093	0.000146441	0.000750776	0.000264033	0.101695	0.063078	-2.1e-05	0.000223615
K02564	0.000856896	0.000172095	0.000807756	0.000114135	0.240852	0.103932	-3.42e-05	0.000132506
K06969	0.000945723	0.000218328	0.000766549	0.000186947	0.00311887	0.0126973	6.35e-05	0.000294829
K03150	0.000707784	0.000192156	0.000618766	0.000221612	0.13585	0.0740968	-2.9e-05	0.00020703
K07813	0.000546589	0.000315712	0.00026024	0.000171152	0.00030326	0.00595824	0.000140817	0.00043188
K02071	0.000632277	0.000208601	0.000708919	8.66e-05	0.0994482	0.0620302	-0.000168648	1.54e-05
K00134	0.000796487	9.2e-05	0.000841369	9.25e-05	0.0918193	0.0586633	-9.73e-05	7.57e-06
K01951	0.000869405	6.07e-05	0.00089122	0.000112174	0.397886	0.139147	-7.35e-05	2.99e-05
K00003	0.000926179	0.000159181	0.000833308	0.000193366	0.0701145	0.0507787	-7.94e-06	0.000193682
K16211	6.32e-05	0.000101398	0.000157466	0.000263512	0.1051	0.0641043	-0.000209454	2.09e-05
K03789	0.000709682	8.49e-05	0.00068471	0.000120022	0.400389	0.139798	-3.43e-05	8.43e-05
K01885	0.000804603	0.000135852	0.000699288	0.000247666	0.0701995	0.0508072	-9.13e-06	0.000219761
K15582	0.000499677	9.87e-05	0.000513895	0.000160974	0.708559	0.206618	-9.06e-05	6.21e-05
K02342	0.000386202	0.000304759	0.000524433	0.000232395	0.0780473	0.0538283	-0.000292628	1.62e-05
K00995	0.00078656	0.000130106	0.000759376	0.000111717	0.432016	0.147012	-4.18e-05	9.62e-05
K00788	0.00089688	0.000205914	0.000793435	0.000181558	0.0657157	0.0488824	-6.99e-06	0.000213883
K07079	0.000676171	0.000194145	0.000557435	0.000211917	0.0443226	0.0402402	3.14e-06	0.000234332
K01876	0.000823876	8.26e-05	0.000844341	0.000116216	0.476874	0.157402	-7.8e-05	3.7e-05
K06911	0.000108139	0.000222602	0.000166388	0.000114233	0.252096	0.107474	-0.000159754	4.33e-05
K19294	0.000578085	0.000199242	0.000490991	0.000217399	0.14633	0.0771449	-3.15e-05	0.0002057
K07238	0.000730573	0.000115502	0.000677362	0.000186926	0.233068	0.101316	-3.56e-05	0.000142031
K02160	0.000638907	0.000131457	0.000645388	0.000118017	0.855246	0.229331	-7.75e-05	6.46e-05
K07001	0.000384132	0.000188862	0.000411172	0.000227081	0.649259	0.195403	-0.000145912	9.18e-05
K01153	0.000776961	0.000127248	0.000807136	0.000202865	0.532222	0.16961	-0.000126946	6.66e-05
K01689	0.00100328	0.00012168	0.000918265	0.000106128	0.011416	0.020459	2.01e-05	0.000149975
K01409	0.000832281	8.65e-05	0.000857802	0.000107697	0.360469	0.13008	-8.11e-05	3.01e-05
K04720	0.000724955	0.000245462	0.00058622	0.000231512	0.0452763	0.040608	3.04e-06	0.000274431
K07112	0.000221715	0.000196693	0.000222447	9.91e-05	0.986832	0.255109	-9.01e-05	8.87e-05
K07402	0.000801235	0.000270051	0.000626816	0.000250112	0.021916	0.0274934	2.64e-05	0.000322457
K01710	0.000804439	9.47e-05	0.000786818	0.00014127	0.607175	0.186455	-5.1e-05	8.63e-05
K00067	0.000754394	0.000148186	0.000725007	0.000183967	0.53702	0.170728	-6.57e-05	0.000124491
K01515	0.000800239	0.000109001	0.000820482	0.000135681	0.563722	0.176557	-9.03e-05	4.98e-05
K00175	0.000144011	9.68e-05	0.000224141	0.000232704	0.121735	0.0691185	-0.000182802	2.25e-05
K00174	0.000144168	9.69e-05	0.000223293	0.000233178	0.127004	0.0710241	-0.000181992	2.37e-05
K03524	0.000918522	0.000104808	0.000844234	0.000114172	0.0205186	0.026659	1.2e-05	0.000136623
K17320	0.000703587	0.000296811	0.000404073	0.000178956	0.000102114	0.00461622	0.000159353	0.000439674
K07473	0.000726674	0.000167821	0.000591696	0.000234209	0.0238069	0.0285908	1.88e-05	0.000251152
K01779	0.000157536	8.08e-05	0.000251383	0.000212134	0.0472225	0.0414854	-0.000186468	-1.23e-06
K04068	0.000790068	0.000117624	0.000832615	0.000120838	0.213226	0.095256	-0.00011036	2.53e-05
K01835	0.000959418	0.000155996	0.00086199	0.000111171	0.0146337	0.0230055	2.02e-05	0.000174671
K01209	0.000671391	0.000260652	0.00045815	0.000251491	0.00498739	0.0151139	6.76e-05	0.000358896
K01586	0.000932427	0.000104461	0.000851992	0.000129604	0.0197247	0.0262709	1.34e-05	0.000147452
K06153	0.000921481	9.81e-05	0.000809795	0.0001699	0.00706139	0.0169605	3.23e-05	0.000191094
K07347	6.26e-05	0.000188756	0.000178657	0.000280865	0.0936487	0.0594841	-0.000252678	2.05e-05
K02358	0.00082353	8.75e-05	0.000885634	7.96e-05	0.0116356	0.0206574	-0.000109697	-1.45e-05
K19055	0.000464056	0.000127491	0.000399295	0.000169285	0.13359	0.0732513	-2.06e-05	0.00015015
K02759	0.000328898	0.000231956	0.000455106	0.000231362	0.0600186	0.0471671	-0.000257951	5.54e-06
K01953	0.000901341	0.000149555	0.000804519	0.000135116	0.0202699	0.0265214	1.58e-05	0.000177893
K03980	0.000163094	0.000163566	0.000215126	0.000200903	0.320514	0.121531	-0.000156321	5.23e-05
K03070	0.000756466	7.26e-05	0.000810701	0.000118374	0.057937	0.0464658	-0.000110383	1.91e-06
K02058	0.000660738	0.000218115	0.000447233	0.000155622	0.000254679	0.00569529	0.000105463	0.000321546
K03436	0.000584246	0.000136417	0.000608675	0.000184419	0.597059	0.18414	-0.000116878	6.8e-05
K00789	0.00084884	8.16e-05	0.000877453	9.93e-05	0.271462	0.113337	-8.04e-05	2.31e-05
K00666	9.33e-05	0.000214739	0.000103473	7.66e-05	0.82434	0.222846	-0.000103329	8.29e-05
K00784	0.000867123	0.000192885	0.000788111	0.000121709	0.0908555	0.0582486	-1.31e-05	0.000171168
K00941	0.000659271	7.12e-05	0.000654035	0.000132804	0.863022	0.230616	-5.58e-05	6.63e-05
K00703	0.000834694	0.000221821	0.000704259	0.000178455	0.0266176	0.0304396	1.58e-05	0.000245054
K01754	0.000695395	9.83e-05	0.00063217	0.000124568	0.0523721	0.0441181	-6.76e-07	0.000127126
K03076	0.00075744	7.19e-05	0.000800419	0.000109775	0.109126	0.0653362	-9.6e-05	1e-05
K01808	0.000730495	0.000207987	0.000649041	0.000228465	0.193747	0.0891667	-4.28e-05	0.000205722
K01775	0.000828706	6.39e-05	0.000863561	7.2e-05	0.0767297	0.0534229	-7.36e-05	3.89e-06
K12308	0.000736223	0.000214072	0.000608416	0.000226297	0.0457222	0.0407574	2.53e-06	0.000253082
K05601	0.000540062	0.000114629	0.000503225	0.000171828	0.377642	0.134708	-4.65e-05	0.000120216
K02110	0.000928173	0.000109405	0.000831474	0.000119712	0.00451158	0.0145423	3.15e-05	0.000161927
K19225	0.0005201	0.000144677	0.000424215	0.000173965	0.0394756	0.0377811	4.82e-06	0.00018695
K02112	0.00092694	0.000109211	0.000831268	0.000118995	0.00475945	0.0148376	3.07e-05	0.000160633
K02115	0.000926813	0.000109191	0.000833085	0.000115132	0.00485976	0.0148662	2.99e-05	0.000157541
K02114	0.000926625	0.000109337	0.000831977	0.000118889	0.00519018	0.0152162	2.97e-05	0.000159612
K02108	0.0009262	0.000109355	0.000829958	0.000119431	0.00463229	0.0146766	3.11e-05	0.000161372
K01778	0.000923041	0.000125899	0.000760729	0.000173301	0.000458142	0.00650804	7.6e-05	0.000248662
K01662	0.00086909	0.000112406	0.000821741	0.00013287	0.18026	0.0853773	-2.27e-05	0.000117385
K03484	0.000815919	0.00016833	0.000728456	0.000205078	0.106075	0.064445	-1.93e-05	0.000194257
K00812	0.000152472	0.00011356	0.000212416	0.000200239	0.200756	0.091468	-0.000153147	3.33e-05
K02654	0.000838212	0.000155733	0.000588345	0.000181424	3.93e-06	0.00221608	0.000153663	0.000346072
K00053	0.000748457	0.000116117	0.000647117	0.000201951	0.0358607	0.0357253	7.05e-06	0.000195634
K00571	0.000451238	0.000111582	0.000560123	0.000185794	0.016215	0.0238607	-0.000196536	-2.12e-05
K02438	0.000773451	0.000218122	0.000506537	0.00021441	6.77e-05	0.00434143	0.00014392	0.000389909
K00680	0.000122756	0.000112811	0.000243474	0.000251659	0.035747	0.0357222	-0.000232903	-8.53e-06
K02238	0.000749886	7.2e-05	0.000799376	0.000101603	0.0532504	0.044477	-9.97e-05	7.25e-07
K00806	0.000771346	8.52e-05	0.000799458	0.000104083	0.301526	0.121531	-8.23e-05	2.6e-05
K02113	0.000902633	0.000108734	0.000798279	0.000131427	0.00368428	0.0133601	3.57e-05	0.00017301
K02986	0.000772022	8.46e-05	0.000801001	0.000103565	0.284289	0.11732	-8.28e-05	2.49e-05
K10040	0.000130782	0.000163399	0.0003159	0.000334737	0.0179149	0.0249946	-0.000336384	-3.39e-05
K02601	0.000868195	8.09e-05	0.00086996	0.000115124	0.950248	0.248454	-5.85e-05	5.5e-05
K03284	0.000845564	9.86e-05	0.000795978	0.000140193	0.155237	0.0788346	-1.95e-05	0.000118707
K02314	0.000788806	7.02e-05	0.000822419	9.18e-05	0.152809	0.0783558	-8.02e-05	1.29e-05
K02109	0.000916804	0.000102296	0.000818747	0.000111914	0.00222303	0.0115937	3.71e-05	0.000159041
K09014	0.000318851	0.000138262	0.000394779	0.000188058	0.110978	0.0658085	-0.000170007	1.81e-05
K01176	0.000163367	0.000147349	0.000265579	0.00019031	0.0392365	0.0377811	-0.000199156	-5.27e-06
K00033	0.000225143	0.000188172	0.000302443	0.000215743	0.183431	0.0863285	-0.000192474	3.79e-05
K02111	0.000902186	0.000105084	0.000800284	0.000108858	0.00150306	0.00988451	4.11e-05	0.000162747
K01619	0.000552714	0.000143553	0.000706389	0.0001598	0.000812626	0.00758168	-0.000240082	-6.73e-05
K00991	0.000776754	9.47e-05	0.00070189	0.000202916	0.103798	0.0635909	-1.62e-05	0.000165883
K03101	0.000848039	8.18e-05	0.000821003	0.000109328	0.327603	0.1216	-2.8e-05	8.21e-05
K03758	6.87e-05	0.000114696	0.000162615	0.000222577	0.0688989	0.0502053	-0.000195485	7.66e-06
K01759	0.000679571	0.000103304	0.000602348	0.000149902	0.0397875	0.0379604	3.78e-06	0.000150671
K01090	0.00088065	0.000165076	0.000803574	0.000165422	0.105668	0.0642705	-1.69e-05	0.000171052
K01372	0.00027449	0.000278497	0.000386601	0.000212529	0.116595	0.067797	-0.000253241	2.9e-05
K04043	0.000888985	0.000103668	0.000841589	0.000100548	0.107362	0.0647403	-1.07e-05	0.000105472
K02440	0.000273065	0.000277566	0.000391558	0.000206174	0.0936076	0.0594783	-0.000257833	2.08e-05
K00963	0.000332959	0.000232525	0.000471241	0.000235396	0.0419758	0.0389475	-0.000271336	-5.23e-06
K02072	0.000624223	0.000194339	0.000713158	8.41e-05	0.0435536	0.0397754	-0.000175137	-2.73e-06
K01923	0.000749941	6.9e-05	0.000730105	0.000114626	0.462883	0.154248	-3.43e-05	7.39e-05
K03630	0.000777938	0.000133061	0.000791972	0.000111036	0.687425	0.202845	-8.38e-05	5.57e-05
K09812	0.000728381	0.000122935	0.000686486	0.000140784	0.268065	0.112219	-3.33e-05	0.000117089
K00077	0.000576424	0.000120394	0.000566674	0.000163941	0.811695	0.220602	-7.22e-05	9.17e-05
K01874	0.000784422	7.99e-05	0.000814032	9.99e-05	0.253102	0.107805	-8.11e-05	2.19e-05
K00566	0.000701915	7.87e-05	0.000735528	0.000123159	0.256934	0.108862	-9.27e-05	2.54e-05
K00602	0.000796253	0.000102699	0.000773185	0.000125093	0.479648	0.15797	-4.21e-05	8.82e-05
K00008	0.000701128	0.000255422	0.000562362	0.000246015	0.056248	0.0457635	-3.85e-06	0.000281378
K01465	0.000804377	7.92e-05	0.000795252	6.54e-05	0.659143	0.197517	-3.22e-05	5.05e-05
K01783	0.000796978	9.19e-05	0.000831449	8.85e-05	0.183313	0.0863166	-8.58e-05	1.69e-05
K01442	0.000514711	0.000170276	0.000556461	0.000147595	0.358979	0.129668	-0.000132412	4.89e-05
K01945	0.000751624	6.93e-05	0.00074885	9.4e-05	0.906002	0.239687	-4.43e-05	4.98e-05
K00526	0.000262396	0.00017406	0.000404444	0.000218374	0.0144279	0.0229737	-0.00025449	-2.96e-05
K02190	0.000427295	0.000142132	0.000374927	0.000192308	0.279463	0.115688	-4.4e-05	0.000148744
K00651	0.000703172	0.000108918	0.000715763	9.84e-05	0.669868	0.19999	-7.16e-05	4.64e-05
K10540	0.000611035	0.000289884	0.000373236	0.000133921	0.000714131	0.00712841	0.000107983	0.000367617
K07707	0.00012414	0.00019093	0.000233092	0.000301263	0.134427	0.0736448	-0.000253057	3.52e-05
K03703	0.00078189	0.000102613	0.000789725	8.63e-05	0.77142	0.21266	-6.18e-05	4.61e-05
K03525	0.000707251	0.000114884	0.00061433	0.000228465	0.0777174	0.0537005	-1.09e-05	0.000196707
K19302	0.000752899	0.000122744	0.000771149	0.000143397	0.63103	0.191146	-9.42e-05	5.77e-05
K07646	0.000744716	0.000203212	0.00062326	0.000189709	0.0338697	0.0346975	9.65e-06	0.000233261
K00973	0.000697551	6.71e-05	0.00068065	0.000122291	0.548369	0.173271	-3.96e-05	7.34e-05
K00027	0.000623472	0.000128222	0.000609832	0.000127488	0.707698	0.206497	-5.91e-05	8.64e-05
K09955	0.000484313	0.00017852	0.000416556	0.00022234	0.240896	0.103932	-4.7e-05	0.000182558
K03442	0.000644326	9.91e-05	0.000684932	0.000126715	0.213372	0.0952753	-0.000105395	2.42e-05
K03437	0.000746778	0.000101717	0.000712424	0.000122694	0.286705	0.11795	-2.98e-05	9.85e-05
K02518	0.000770343	7.23e-05	0.000760979	8.79e-05	0.682711	0.202096	-3.64e-05	5.52e-05
K03823	0.000539938	8.11e-05	0.000593226	0.000134155	0.0970984	0.061001	-0.000116685	1.01e-05
K03492	0.00015466	0.000144016	0.000224037	0.000226811	0.203955	0.092359	-0.000177924	3.92e-05
K03665	0.000748712	6.95e-05	0.000754133	8.84e-05	0.810562	0.220437	-5.07e-05	3.99e-05
K10773	0.000835129	8.59e-05	0.000804388	0.000107076	0.268741	0.112403	-2.45e-05	8.6e-05
K02337	0.000767139	8.12e-05	0.000786808	9.37e-05	0.431529	0.146874	-6.95e-05	3.02e-05
K00075	0.000789719	9.19e-05	0.000813503	0.000114334	0.421702	0.144456	-8.28e-05	3.53e-05
K01921	0.000767775	5.74e-05	0.000784355	8.63e-05	0.42849	0.146044	-5.84e-05	2.53e-05
K02810	0.00052148	0.000170336	0.000569022	0.000173492	0.333126	0.122913	-0.000145313	5.02e-05
K01790	0.000660334	8.22e-05	0.000644293	0.000142428	0.628484	0.190758	-5.05e-05	8.26e-05
K01687	0.000810197	0.00011571	0.000738139	0.000184405	0.105684	0.0642705	-1.59e-05	0.000160032
K01961	0.00068853	0.000111257	0.00072212	0.000109065	0.286435	0.117891	-9.62e-05	2.91e-05
K03218	0.000737755	6.41e-05	0.000782306	0.000107668	0.0832813	0.0550881	-9.52e-05	6.14e-06
K06941	0.000722381	7.18e-05	0.000677275	0.000165822	0.220846	0.0974408	-2.84e-05	0.000118657
K10001	5.06e-05	0.000198703	4.58e-05	5.34e-05	0.907853	0.240012	-7.96e-05	8.92e-05
K01704	0.000788381	0.000108869	0.000703589	0.00021798	0.0905817	0.0581326	-1.41e-05	0.000183693
K02519	0.000767158	7.01e-05	0.000783557	9.42e-05	0.488746	0.159814	-6.37e-05	3.09e-05
K04096	0.000777754	9.43e-05	0.000792533	9.45e-05	0.582508	0.180945	-6.85e-05	3.89e-05
K00057	0.000779584	9.79e-05	0.000788967	0.000103017	0.742684	0.207469	-6.65e-05	4.78e-05
K11069	0.000531227	7.67e-05	0.00058618	0.000125992	0.0699475	0.0507493	-0.0001146	4.69e-06
K01000	0.00077275	7.01e-05	0.000787247	9.75e-05	0.549279	0.173379	-6.29e-05	3.39e-05
K07498	0.000114658	0.000271014	3.9e-05	5.12e-05	0.182248	0.0860771	-3.78e-05	0.000189068
K02038	0.00075547	7.8e-05	0.000773366	9.84e-05	0.479702	0.15797	-6.85e-05	3.27e-05
K02037	0.000755151	7.78e-05	0.000773522	9.87e-05	0.468632	0.155427	-6.9e-05	3.22e-05
K03305	0.000154762	0.000181639	0.000330181	0.000289089	0.0139957	0.0226491	-0.000313382	-3.75e-05
K03527	0.000782138	0.00011056	0.000676096	0.000191385	0.0214024	0.0271662	1.66e-05	0.000195498
K01866	0.000762592	7.41e-05	0.000785335	9.12e-05	0.338399	0.124191	-7.01e-05	2.46e-05
K03723	0.000744368	6.94e-05	0.00075454	8.91e-05	0.654741	0.196482	-5.57e-05	3.53e-05
K00981	0.000761003	5.46e-05	0.000787616	7e-05	0.140958	0.0758022	-6.24e-05	9.15e-06
K01873	0.000754497	6.98e-05	0.000767173	8.95e-05	0.579356	0.180268	-5.84e-05	3.3e-05
K03040	0.0007578	7.13e-05	0.00078656	9.84e-05	0.243039	0.104574	-7.77e-05	2.02e-05
K11753	0.0007594	7.34e-05	0.000770784	9.06e-05	0.627881	0.190686	-5.83e-05	3.56e-05
K02338	0.000752093	6.94e-05	0.000762835	8.92e-05	0.636904	0.192308	-5.63e-05	3.48e-05
K07321	0.000411083	0.000176019	0.000321297	0.000237867	0.136355	0.0742599	-2.95e-05	0.000209043
K01607	0.000700235	0.000133247	0.000643134	0.000135986	0.140267	0.0756611	-1.95e-05	0.000133661
K00609	0.000753774	6.91e-05	0.000757591	9.27e-05	0.869665	0.23197	-5.04e-05	4.28e-05
K00525	0.000429756	0.000187528	0.000565102	0.00022302	0.0246247	0.0290984	-0.000252608	-1.81e-05
K01868	0.000758293	7.3e-05	0.000773621	8.3e-05	0.491492	0.160445	-5.98e-05	2.91e-05
K03647	0.000123	0.000103301	0.000274716	0.000249834	0.00847017	0.0183418	-0.000261855	-4.16e-05
K03776	5.1e-05	0.000196756	2.96e-05	4.97e-05	0.60324	0.185696	-6.19e-05	0.000104619
K00554	0.000747308	6.98e-05	0.000758049	8.94e-05	0.638261	0.192592	-5.64e-05	3.5e-05
K01239	0.000434324	0.000180888	0.000450106	0.00018377	0.760924	0.210609	-0.000119475	8.79e-05
K03553	0.000755734	7.25e-05	0.000767255	8.93e-05	0.61892	0.18903	-5.78e-05	3.48e-05
K04066	0.00075776	7.3e-05	0.000762882	8.86e-05	0.824526	0.222863	-5.14e-05	4.11e-05
K01890	0.000758193	6.92e-05	0.000767926	9.04e-05	0.671089	0.200222	-5.56e-05	3.61e-05
K01867	0.000757176	7.11e-05	0.000777444	7.53e-05	0.332968	0.12289	-6.19e-05	2.14e-05
K01776	0.000747838	6.94e-05	0.000759898	8.82e-05	0.593593	0.183285	-5.72e-05	3.31e-05
K03043	0.000751713	6.9e-05	0.000766358	8.73e-05	0.5139	0.165418	-5.95e-05	3.02e-05
K01356	0.000764742	9.13e-05	0.0007337	0.000120856	0.311021	0.121531	-3e-05	9.21e-05
K01443	0.000740031	0.000115631	0.000732655	0.000110116	0.818334	0.221836	-5.68e-05	7.16e-05
K01881	0.000767288	8.51e-05	0.000763754	8.95e-05	0.886803	0.235783	-4.61e-05	5.32e-05
K12410	0.00079847	8.9e-05	0.000752128	0.000134516	0.158314	0.0795676	-1.88e-05	0.00011146
K01887	0.00074778	7.03e-05	0.000758761	9.05e-05	0.634324	0.191747	-5.72e-05	3.52e-05
K01933	0.000749541	6.85e-05	0.000714767	0.000127767	0.238036	0.102898	-2.4e-05	9.35e-05
K03601	0.000752807	6.92e-05	0.000762364	9.03e-05	0.676595	0.20108	-5.54e-05	3.63e-05
K07056	0.000796205	7.35e-05	0.000795164	9.3e-05	0.965198	0.25116	-4.67e-05	4.88e-05
K01925	0.000753914	6.96e-05	0.000763506	8.96e-05	0.674544	0.200864	-5.53e-05	3.61e-05
K01924	0.000753485	7.06e-05	0.000763824	8.99e-05	0.653358	0.196255	-5.64e-05	3.57e-05
K03702	0.000753181	6.93e-05	0.000764096	8.95e-05	0.631827	0.191268	-5.65e-05	3.46e-05
K03106	0.000752873	6.98e-05	0.000761991	8.91e-05	0.688944	0.203003	-5.47e-05	3.65e-05
K03177	0.000751529	6.94e-05	0.000764359	8.72e-05	0.567846	0.177669	-5.77e-05	3.21e-05
K01491	0.000754901	7.1e-05	0.000776191	9.36e-05	0.369736	0.132548	-6.86e-05	2.6e-05
K02982	0.000752285	6.93e-05	0.000761841	8.9e-05	0.673832	0.200684	-5.5e-05	3.59e-05
K00783	0.000757825	7.55e-05	0.000766133	9.28e-05	0.730047	0.207469	-5.65e-05	3.99e-05
K00820	0.000842271	7.93e-05	0.000821108	0.000110662	0.441141	0.149378	-3.37e-05	7.6e-05
K03110	0.000758382	7.29e-05	0.00076241	8.88e-05	0.861678	0.230357	-5.03e-05	4.22e-05
K17836	0.000320462	0.000168228	0.000320898	0.000175378	0.99288	0.256316	-9.82e-05	9.73e-05
K01875	0.000762823	7.18e-05	0.000766282	8.93e-05	0.88067	0.234354	-4.96e-05	4.27e-05
K02600	0.000752472	6.93e-05	0.0007622	8.9e-05	0.668406	0.199709	-5.52e-05	3.57e-05
K03531	0.000741831	7.38e-05	0.00074361	9.11e-05	0.939836	0.24646	-4.9e-05	4.54e-05
K01870	0.000758601	7.27e-05	0.000762727	8.87e-05	0.85802	0.229809	-5.03e-05	4.2e-05
K01883	0.000754027	6.96e-05	0.000764868	8.77e-05	0.630543	0.191135	-5.59e-05	3.42e-05
K05366	0.000707515	7.41e-05	0.000710183	9.96e-05	0.914946	0.241468	-5.27e-05	4.74e-05
K06158	0.000728608	7.96e-05	0.000766098	0.000102328	0.155101	0.078818	-8.97e-05	1.47e-05
K04077	0.000752058	6.93e-05	0.000766063	8.71e-05	0.532383	0.16961	-5.88e-05	3.08e-05
K03168	0.000743427	0.00010389	0.000765317	8.92e-05	0.428195	0.146006	-7.7e-05	3.32e-05
K01892	0.000752758	6.95e-05	0.000768103	7.76e-05	0.465107	0.15459	-5.73e-05	2.66e-05
K06207	0.000750737	6.94e-05	0.000760586	8.84e-05	0.663306	0.198472	-5.51e-05	3.54e-05
K02909	0.000756388	6.63e-05	0.000785076	6.71e-05	0.134666	0.0737325	-6.66e-05	9.22e-06
K06942	0.000753048	7.02e-05	0.000763146	8.59e-05	0.651146	0.195812	-5.48e-05	3.46e-05
K00858	0.000753143	6.97e-05	0.000761955	8.84e-05	0.697233	0.204375	-5.41e-05	3.65e-05
K00954	0.000751107	6.95e-05	0.000760882	8.86e-05	0.666377	0.199263	-5.51e-05	3.56e-05
K03470	0.000752158	6.93e-05	0.000761261	8.87e-05	0.687767	0.202882	-5.44e-05	3.62e-05
K02346	0.000791918	7.96e-05	0.000732557	9.89e-05	0.0237953	0.0285908	8.25e-06	0.00011047
K09903	0.000752203	6.93e-05	0.00076121	8.93e-05	0.692282	0.203502	-5.45e-05	3.65e-05
K03687	0.000751524	6.87e-05	0.000757058	8.96e-05	0.807567	0.219977	-5.1e-05	4e-05
K02994	0.0007522	6.93e-05	0.000761726	8.92e-05	0.675226	0.200904	-5.5e-05	3.6e-05
K02988	0.000752198	6.93e-05	0.000761365	8.89e-05	0.686271	0.202676	-5.46e-05	3.62e-05
K02967	0.000752385	6.93e-05	0.000761119	8.93e-05	0.701162	0.20517	-5.43e-05	3.68e-05
K02965	0.000752192	6.93e-05	0.000761248	8.89e-05	0.689865	0.203125	-5.45e-05	3.64e-05
K02956	0.000752035	6.92e-05	0.000758527	9.03e-05	0.776652	0.213751	-5.23e-05	3.93e-05
K02952	0.000752075	6.92e-05	0.000758761	9.05e-05	0.77054	0.212573	-5.26e-05	3.92e-05
K02950	0.000752192	6.93e-05	0.000760877	8.92e-05	0.70231	0.205409	-5.42e-05	3.68e-05
K02933	0.000752198	6.93e-05	0.000761359	8.9e-05	0.686439	0.202676	-5.46e-05	3.62e-05
K02906	0.000752379	6.93e-05	0.000761214	8.87e-05	0.696558	0.204371	-5.42e-05	3.65e-05
K02890	0.000752198	6.93e-05	0.000761357	8.89e-05	0.686523	0.202676	-5.46e-05	3.62e-05
K02886	0.000752198	6.93e-05	0.00076136	8.89e-05	0.686423	0.202676	-5.46e-05	3.62e-05
K02881	0.000752076	6.96e-05	0.000759323	9.11e-05	0.753432	0.208846	-5.34e-05	3.89e-05
K02876	0.000752198	6.93e-05	0.000761362	8.89e-05	0.686347	0.202676	-5.46e-05	3.62e-05
K02874	0.000752192	6.93e-05	0.000761163	8.87e-05	0.692161	0.203499	-5.43e-05	3.64e-05
K02867	0.000752192	6.93e-05	0.000760865	8.91e-05	0.702695	0.205474	-5.41e-05	3.68e-05
K02863	0.00075218	6.93e-05	0.000761359	8.9e-05	0.68587	0.202676	-5.46e-05	3.62e-05
K02563	0.000752392	6.93e-05	0.000761585	8.89e-05	0.685358	0.202622	-5.46e-05	3.62e-05
K01889	0.000752791	6.95e-05	0.000761409	8.88e-05	0.704123	0.205777	-5.4e-05	3.68e-05
K01869	0.000752637	6.94e-05	0.000761542	8.87e-05	0.694515	0.204001	-5.43e-05	3.65e-05
K00939	0.000752488	6.94e-05	0.000761203	8.93e-05	0.70182	0.20533	-5.43e-05	3.68e-05
K02948	0.000751794	7.03e-05	0.000754348	9.65e-05	0.915282	0.241522	-5.07e-05	4.56e-05
K04567	0.000746369	5.73e-05	0.000766291	7.88e-05	0.312367	0.121531	-5.92e-05	1.94e-05
K04078	0.000750798	6.94e-05	0.000762193	8.78e-05	0.613109	0.187625	-5.65e-05	3.37e-05
K03551	0.000750767	6.94e-05	0.000760905	8.87e-05	0.654856	0.196482	-5.55e-05	3.52e-05
K03046	0.000750957	6.91e-05	0.000761044	8.75e-05	0.653233	0.196249	-5.5e-05	3.48e-05
K01056	0.000750912	6.94e-05	0.000760931	8.83e-05	0.657854	0.197286	-5.53e-05	3.52e-05
K07658	0.000769653	0.000192666	0.000637273	0.000200815	0.0214211	0.0271662	2.05e-05	0.000244294
K00773	0.000754498	7.26e-05	0.000726067	0.000113642	0.297941	0.120753	-2.6e-05	8.29e-05
K03631	0.000750899	6.94e-05	0.000760516	8.81e-05	0.670049	0.200007	-5.48e-05	3.55e-05
K02902	0.000752129	7.07e-05	0.000758947	8.96e-05	0.766583	0.211707	-5.28e-05	3.92e-05
K00969	0.0007473	0.000103309	0.00076237	9.14e-05	0.587448	0.182114	-7.06e-05	4.04e-05
K02864	0.000751608	6.92e-05	0.000760331	8.87e-05	0.699998	0.205024	-5.4e-05	3.66e-05
K07447	0.000750651	6.94e-05	0.000760244	8.83e-05	0.671307	0.200253	-5.48e-05	3.56e-05
K06925	0.000750629	6.94e-05	0.00075925	8.9e-05	0.704341	0.20578	-5.41e-05	3.68e-05
K06187	0.0007507	6.94e-05	0.000759772	8.85e-05	0.6886	0.202968	-5.44e-05	3.62e-05
K03979	0.00075129	6.99e-05	0.000760449	8.82e-05	0.68605	0.202676	-5.45e-05	3.62e-05
K03977	0.000750694	6.94e-05	0.000759988	8.85e-05	0.681456	0.202078	-5.46e-05	3.6e-05
K03664	0.000750689	6.94e-05	0.000759975	8.87e-05	0.68216	0.202078	-5.47e-05	3.61e-05
K03625	0.000750121	7.05e-05	0.000759724	8.87e-05	0.673615	0.200652	-5.52e-05	3.6e-05
K03595	0.000749653	7e-05	0.000759904	8.79e-05	0.650419	0.195641	-5.55e-05	3.5e-05
K02990	0.000750629	6.94e-05	0.000759458	8.88e-05	0.697135	0.204375	-5.42e-05	3.66e-05
K02959	0.000750702	6.94e-05	0.00076026	8.83e-05	0.672482	0.200526	-5.48e-05	3.57e-05
K02939	0.000750692	6.95e-05	0.000759866	8.88e-05	0.686004	0.202676	-5.46e-05	3.62e-05
K02926	0.000750706	6.94e-05	0.000760255	8.83e-05	0.672762	0.200526	-5.48e-05	3.57e-05
K02916	0.0007507	6.94e-05	0.000760003	8.87e-05	0.681537	0.202078	-5.47e-05	3.61e-05
K02899	0.000750705	6.94e-05	0.000760227	8.83e-05	0.673613	0.200652	-5.47e-05	3.57e-05
K02888	0.000750497	6.96e-05	0.000756919	9.65e-05	0.788492	0.216304	-5.44e-05	4.15e-05
K02887	0.0007509	6.94e-05	0.000759943	8.87e-05	0.689856	0.203125	-5.44e-05	3.63e-05
K02879	0.000750699	6.94e-05	0.000759767	8.85e-05	0.688718	0.202968	-5.44e-05	3.62e-05
K02878	0.000750706	6.94e-05	0.000760257	8.83e-05	0.672686	0.200526	-5.48e-05	3.57e-05
K02860	0.000750113	7.04e-05	0.000760019	8.83e-05	0.662996	0.198412	-5.54e-05	3.56e-05
K02838	0.000750688	6.94e-05	0.000759967	8.87e-05	0.682381	0.202078	-5.46e-05	3.61e-05
K02836	0.000750706	6.94e-05	0.000760252	8.81e-05	0.672375	0.200526	-5.47e-05	3.56e-05
K02835	0.000750886	6.94e-05	0.000760358	8.83e-05	0.675221	0.200904	-5.47e-05	3.58e-05
K02357	0.0007507	6.94e-05	0.000759782	8.85e-05	0.688326	0.202968	-5.44e-05	3.62e-05
K00604	0.000751915	6.97e-05	0.000762615	8.8e-05	0.635962	0.192117	-5.59e-05	3.45e-05
K02946	0.000752035	6.93e-05	0.000760203	8.88e-05	0.718666	0.207469	-5.35e-05	3.72e-05
K02871	0.000752029	6.93e-05	0.000760004	8.86e-05	0.724635	0.207469	-5.33e-05	3.73e-05
K02884	0.000750539	6.94e-05	0.000759901	8.87e-05	0.679777	0.201807	-5.47e-05	3.6e-05
K01972	0.000749259	5.85e-05	0.000778249	7.06e-05	0.120594	0.0689137	-6.59e-05	7.9e-06
K02963	0.000750481	6.94e-05	0.000759678	8.88e-05	0.68515	0.202592	-5.46e-05	3.62e-05
K00927	0.000752401	6.97e-05	0.000761161	8.91e-05	0.700497	0.205137	-5.43e-05	3.68e-05
K02520	0.000750852	6.94e-05	0.000759324	8.89e-05	0.708983	0.20671	-5.39e-05	3.7e-05
K02834	0.000748165	6.82e-05	0.000759011	8.78e-05	0.628026	0.190686	-5.56e-05	3.39e-05
K07560	0.000760573	7.99e-05	0.000762646	9.34e-05	0.933159	0.245229	-5.15e-05	4.74e-05
K06949	0.000704584	7.56e-05	0.000747935	9.03e-05	0.0720861	0.0514762	-9.07e-05	4.05e-06
K02343	0.000750875	6.94e-05	0.000761265	8.65e-05	0.64167	0.193432	-5.5e-05	3.43e-05
K00965	0.000740035	0.0001196	0.000702615	0.000149757	0.334072	0.123139	-3.97e-05	0.000114587
K02503	0.00075984	5.46e-05	0.000759058	8.74e-05	0.969913	0.251998	-4.09e-05	4.24e-05
K01588	0.000749294	6.87e-05	0.000725566	0.000111719	0.371077	0.13294	-2.93e-05	7.67e-05
K02892	0.000745204	6.87e-05	0.000755059	8.71e-05	0.659046	0.197517	-5.45e-05	3.48e-05
K06997	0.000716808	7.1e-05	0.000674061	0.000145548	0.195456	0.0896795	-2.3e-05	0.000108504
K03685	0.000751565	6.92e-05	0.000758105	9.05e-05	0.775401	0.213438	-5.24e-05	3.94e-05
K02935	0.000750567	6.94e-05	0.000759505	8.83e-05	0.692554	0.20355	-5.42e-05	3.63e-05
K03695	0.000729401	8.22e-05	0.00064216	0.000156922	0.0186982	0.0256283	1.54e-05	0.000159086
K03629	0.000741429	0.000102024	0.000758926	8.94e-05	0.522053	0.167403	-7.21e-05	3.71e-05
K03501	0.000740851	6.86e-05	0.000750148	8.86e-05	0.680338	0.201851	-5.44e-05	3.59e-05
K00962	0.000716797	7.09e-05	0.000657299	0.000158483	0.0959462	0.0605292	-1.11e-05	0.000130125
K02911	0.000748314	8.01e-05	0.00076032	8.47e-05	0.609069	0.186913	-5.89e-05	3.49e-05
K00937	0.000755358	0.000126781	0.000636962	0.000198582	0.0160337	0.0238607	2.32e-05	0.000213573
K01809	0.00044695	0.000153618	0.00056164	0.000164278	0.0140475	0.0226847	-0.000205143	-2.42e-05
K02313	0.000754023	7.11e-05	0.000760894	8.86e-05	0.763644	0.211034	-5.26e-05	3.89e-05
K00919	0.00076085	8.14e-05	0.000712245	0.000121308	0.103651	0.0635334	-1.04e-05	0.000107569
K01647	0.000820792	0.000126146	0.000716336	0.000209718	0.0391222	0.0377366	5.48e-06	0.000203431
K02316	0.000736623	7.04e-05	0.000747032	9.06e-05	0.652282	0.196073	-5.66e-05	3.58e-05
K01810	0.000783819	8.14e-05	0.000775871	8.65e-05	0.739501	0.207469	-3.98e-05	5.57e-05
K02335	0.000754986	6.88e-05	0.000761029	9.71e-05	0.800836	0.219043	-5.41e-05	4.2e-05
K01939	0.000739378	7.06e-05	0.000747149	9.25e-05	0.739895	0.207469	-5.46e-05	3.91e-05
K11051	5.54e-05	6.37e-05	0.000134984	0.000187833	0.0541421	0.0449162	-0.000160636	1.51e-06
K02493	0.00074322	6.67e-05	0.000739792	9.41e-05	0.882522	0.23478	-4.31e-05	4.99e-05
K03439	0.000743847	6.73e-05	0.00074914	8.65e-05	0.810286	0.220421	-4.94e-05	3.89e-05
K03924	0.000638578	0.000157579	0.00049158	0.000207834	0.00716971	0.01711	4.19e-05	0.000252077
K06334	0.000670431	0.000235943	0.000494324	0.000200504	0.00658974	0.0165472	5.15e-05	0.000300702
K05878	0.000263097	0.000122906	0.00028902	0.000189945	0.569818	0.178076	-0.000117297	6.55e-05
K04488	0.00079997	9.81e-05	0.000716366	8.82e-05	0.00268005	0.0125793	3.05e-05	0.000136672
K02528	0.000736487	7.04e-05	0.000742807	9.01e-05	0.783556	0.215236	-5.24e-05	3.97e-05
K07699	0.000714475	0.000227067	0.000560919	0.000226046	0.0205058	0.026659	2.47e-05	0.000282398
K02992	0.000736446	7.04e-05	0.000742384	9.06e-05	0.796968	0.218273	-5.21e-05	4.03e-05
K00547	6.26e-05	9.42e-05	0.000174351	0.000199058	0.015883	0.0238456	-0.000201252	-2.23e-05
K06168	0.000694144	8.73e-05	0.00061358	0.000180028	0.0518778	0.0439548	-6.93e-07	0.00016182
K11050	4.8e-05	5.79e-05	0.000120841	0.000186172	0.0721601	0.0514894	-0.000152599	6.99e-06
K02895	0.000736327	7.03e-05	0.00073787	8.61e-05	0.944961	0.247508	-4.63e-05	4.32e-05
K01854	0.000603029	0.000147878	0.000513722	0.000173207	0.0558816	0.0456254	-2.34e-06	0.000180948
K02931	0.000735857	7.04e-05	0.00074138	8.98e-05	0.809854	0.220421	-5.15e-05	4.04e-05
K02823	0.000690782	0.000125118	0.000609187	0.000194922	0.0856464	0.0560108	-1.2e-05	0.000175156
K02996	0.000736017	7.03e-05	0.000741124	8.99e-05	0.823976	0.222794	-5.11e-05	4.09e-05
K02961	0.000735819	7.04e-05	0.000741117	8.99e-05	0.817543	0.221783	-5.13e-05	4.07e-05
K03550	0.00073536	7.03e-05	0.000741813	9e-05	0.778785	0.214274	-5.24e-05	3.95e-05
K02968	0.000733707	7.06e-05	0.000734929	9.64e-05	0.959448	0.25012	-4.94e-05	4.7e-05
K01756	0.000736836	7.06e-05	0.000750202	9.24e-05	0.568202	0.17775	-6.02e-05	3.35e-05
K01938	0.000716206	0.000129075	0.000709876	0.000124813	0.860823	0.230316	-6.59e-05	7.85e-05
K17828	0.000724732	0.000127079	0.000672817	0.000159191	0.20898	0.0939606	-3.01e-05	0.000133929
K03075	0.000734253	7.03e-05	0.000737904	8.95e-05	0.873249	0.232713	-4.95e-05	4.22e-05
K04075	0.000733608	6.79e-05	0.000739679	9.07e-05	0.790006	0.216656	-5.17e-05	3.96e-05
K00383	0.000123518	0.000214186	0.000174192	0.000255004	0.450594	0.151611	-0.000184694	8.33e-05
K02904	0.000736272	7.04e-05	0.000741068	8.98e-05	0.834573	0.224794	-5.08e-05	4.12e-05
K01129	0.000723908	0.000129591	0.000581369	0.000179711	0.00244461	0.0120712	5.32e-05	0.000231865
K00198	0.000272094	0.00011207	0.000219854	0.000173798	0.213697	0.0953749	-3.13e-05	0.000135766
K00761	0.000730519	7.13e-05	0.000736093	9.14e-05	0.811135	0.220528	-5.23e-05	4.11e-05
K02340	0.00073811	6.99e-05	0.000746963	8.84e-05	0.696266	0.204317	-5.42e-05	3.65e-05
K07566	0.00069082	7.26e-05	0.000716613	9.83e-05	0.297087	0.120565	-7.51e-05	2.35e-05
K07462	0.000688376	7.49e-05	0.000716997	9.23e-05	0.234832	0.101964	-7.65e-05	1.92e-05
K03526	0.000690839	8.71e-05	0.000610917	0.000179513	0.0530759	0.0444418	-1.12e-06	0.000160964
K11070	0.000797684	0.000168106	0.000767283	0.000109521	0.452981	0.152111	-5.06e-05	0.000111424
K02653	0.00073176	0.000194252	0.000544529	0.000212747	0.00212399	0.0113685	7.14e-05	0.000303104
K06217	0.000742419	6.19e-05	0.000757253	7.36e-05	0.444571	0.150238	-5.35e-05	2.39e-05
K00648	0.000645558	8.85e-05	0.000685881	0.000160499	0.278384	0.115345	-0.000114577	3.39e-05
K01424	0.000580955	0.000133553	0.000692814	0.000139511	0.00568012	0.0157402	-0.000189527	-3.42e-05
K15051	0.000361842	9.36e-05	0.00044233	0.000220003	0.10192	0.0630962	-0.000177836	1.69e-05
K19005	0.000111993	0.000166321	0.00026444	0.000307244	0.0355659	0.0355973	-0.000294032	-1.09e-05
K01520	0.000754183	6.94e-05	0.000758637	8.62e-05	0.84137	0.226255	-4.9e-05	4.01e-05
K01420	0.000516265	8.78e-05	0.000525714	0.000154461	0.791748	0.217101	-8.14e-05	6.25e-05
K02669	0.000730787	0.00018429	0.000551708	0.000186435	0.00130389	0.00948751	7.37e-05	0.000284496
K13653	0.000365001	0.000168243	0.000354338	0.000117843	0.796452	0.218165	-7.22e-05	9.35e-05
K01934	0.000816261	0.000112305	0.000810202	0.000100364	0.841463	0.226255	-5.45e-05	6.66e-05
K08161	7.39e-05	9.6e-05	0.000207773	0.000258822	0.0214126	0.0271662	-0.000246604	-2.12e-05
K07386	0.000163595	0.00016457	0.000306751	0.0002348	0.01646	0.0238607	-0.000258806	-2.75e-05
K03210	0.000711271	8e-05	0.000715219	9.91e-05	0.877474	0.233633	-5.52e-05	4.73e-05
K03502	0.000758809	5.71e-05	0.000645237	0.000126614	0.000257672	0.00569529	5.71e-05	0.000170066
K11175	0.000680688	7.33e-05	0.000674957	0.000109512	0.828907	0.223776	-4.75e-05	5.89e-05
K02118	0.00055989	0.000146498	0.000486194	0.000186713	0.127453	0.0711098	-2.19e-05	0.00016927
K01734	0.000735505	0.000200152	0.0005757	0.000160564	0.00317819	0.0127097	5.65e-05	0.000263115
K00286	0.000758311	7.42e-05	0.000743991	0.00011702	0.608119	0.186683	-4.17e-05	7.03e-05
K02914	0.000724941	6.94e-05	0.000721377	9.23e-05	0.878122	0.233743	-4.3e-05	5.01e-05
K06881	0.000679057	0.000135445	0.000677033	0.000123687	0.956228	0.24956	-7.18e-05	7.58e-05
K13292	0.00073164	0.000106422	0.000701517	0.00012452	0.362542	0.130523	-3.58e-05	9.6e-05
K03978	0.00068328	7.43e-05	0.000709015	9.33e-05	0.286336	0.117891	-7.38e-05	2.23e-05
K03602	0.000751777	6.94e-05	0.00076486	8.69e-05	0.559215	0.175649	-5.79e-05	3.17e-05
K02120	0.000559124	0.00014613	0.000482096	0.000185144	0.109389	0.0653675	-1.8e-05	0.000172008
K05970	0.000145699	0.000118772	0.000178467	0.000212239	0.504645	0.163342	-0.000131266	6.57e-05
K02123	0.000558383	0.000146103	0.000482484	0.00018552	0.114963	0.067269	-1.92e-05	0.000170993
K00712	6.32e-05	0.000184598	0.000120967	0.000234342	0.338362	0.124191	-0.000177861	6.24e-05
K07114	0.000197968	0.000154345	0.000211889	0.000196377	0.781765	0.214808	-0.000114506	8.67e-05
K09022	0.000656499	0.00013057	0.000636345	0.000159692	0.62749	0.190644	-6.29e-05	0.000103188
K03299	0.000229178	9.17e-05	0.000269476	0.000216742	0.398213	0.139209	-0.000136134	5.55e-05
K02031	0.000630679	0.000123911	0.000592889	0.000136253	0.310109	0.121531	-3.63e-05	0.000111867
K02124	0.000558182	0.000146094	0.000481045	0.000184513	0.108136	0.0649414	-1.76e-05	0.000171906
K00950	0.000124556	9.76e-05	0.000231978	0.000198893	0.0206491	0.0267911	-0.000197381	-1.75e-05
K11749	0.000682812	8.19e-05	0.00068973	0.000105831	0.797218	0.218279	-6.08e-05	4.7e-05
K03073	0.000714029	7.74e-05	0.000720186	9.75e-05	0.80576	0.21971	-5.63e-05	4.4e-05
K03495	0.000658754	7.26e-05	0.000668556	9.74e-05	0.688491	0.202968	-5.87e-05	3.91e-05
K11991	0.00071671	6.72e-05	0.000717894	9.24e-05	0.958913	0.250065	-4.72e-05	4.49e-05
K01770	0.000659007	8.22e-05	0.000585348	0.000181061	0.0728396	0.0517555	-7.21e-06	0.000154526
K03572	0.000668999	7.86e-05	0.000687822	9.38e-05	0.445663	0.150361	-6.81e-05	3.04e-05
K12554	3.99e-05	6.58e-05	0.000103249	0.000193274	0.13164	0.0727191	-0.000146776	2.01e-05
K09748	0.000667864	6.81e-05	0.000692453	0.000104209	0.32902	0.122055	-7.48e-05	2.57e-05
K01819	2.04e-05	5.72e-05	7.11e-05	0.000183974	0.198704	0.0907334	-0.000129547	2.82e-05
K02907	0.000719226	6.93e-05	0.000711477	0.000100388	0.752316	0.208661	-4.15e-05	5.7e-05
K03976	0.00075072	0.000118483	0.000741537	8.46e-05	0.753998	0.208915	-4.95e-05	6.79e-05
K09458	0.000709716	6.53e-05	0.000729167	8.21e-05	0.358779	0.129668	-6.17e-05	2.28e-05
K11071	0.000757369	0.000162094	0.000729079	0.000106423	0.469804	0.155649	-5e-05	0.000106586
K07260	0.000555719	0.000125	0.000487988	0.000165742	0.109857	0.0654909	-1.59e-05	0.000151374
K04072	0.000521736	0.00013478	0.000537053	0.000117337	0.670191	0.200017	-8.72e-05	5.66e-05
K03555	0.000668895	7.84e-05	0.000688398	9.31e-05	0.427172	0.145845	-6.85e-05	2.95e-05
K05515	0.000598875	0.000114304	0.00054204	0.000162266	0.159433	0.0799592	-2.32e-05	0.000136885
K02020	0.000534773	0.000152359	0.000433759	0.000127695	0.0144593	0.0229843	2.1e-05	0.000181017
K01736	0.00074203	6.6e-05	0.000680885	0.000152654	0.0751004	0.0526963	-6.55e-06	0.000128837
K03650	0.000658497	7.25e-05	0.000667673	9.68e-05	0.706236	0.2062	-5.79e-05	3.96e-05
K00767	0.0006057	0.000113505	0.000515231	0.000141812	0.0164541	0.0238607	1.73e-05	0.000163603
K06287	0.000717558	7.57e-05	0.000616205	0.000172016	0.0109531	0.0199763	2.49e-05	0.000177829
K00882	0.000660128	0.000113805	0.000652107	0.000131585	0.818685	0.221898	-6.2e-05	7.8e-05
K00645	0.000693036	8.28e-05	0.000679855	9.56e-05	0.604866	0.185954	-3.77e-05	6.41e-05
K00111	0.000457565	0.000112465	0.00045396	0.000132298	0.917776	0.241974	-6.63e-05	7.35e-05
K04485	0.000692856	8e-05	0.000694366	0.000102773	0.954033	0.24919	-5.4e-05	5.1e-05
K07082	0.000625124	0.000132398	0.000676624	0.000139234	0.186503	0.0872433	-0.000128767	2.58e-05
K18682	0.000652405	0.000128943	0.000654809	0.000130586	0.94804	0.24816	-7.62e-05	7.14e-05
K00640	0.000692726	9.11e-05	0.000661918	0.000152745	0.391659	0.137487	-4.11e-05	0.00010274
K01006	0.000596111	0.000158543	0.000524347	0.000185208	0.147759	0.0776523	-2.63e-05	0.000169862
K13789	0.000647411	0.000126807	0.000647849	0.000119893	0.990022	0.255755	-7.06e-05	6.97e-05
K00926	0.000617101	0.000173041	0.00053647	0.00019127	0.124676	0.070226	-2.31e-05	0.000184378
K02039	0.000738351	7.05e-05	0.000747541	8.87e-05	0.686961	0.202773	-5.48e-05	3.64e-05
K09811	0.00071749	0.000109673	0.000688832	0.000159729	0.463652	0.154354	-4.95e-05	0.000106833
K07456	0.000641777	0.000128121	0.000645671	0.000119853	0.912092	0.240836	-7.45e-05	6.67e-05
K03570	0.000697253	7.8e-05	0.000709695	8.99e-05	0.60363	0.185735	-6.03e-05	3.54e-05
K02800	0.000201652	0.000117041	0.000264734	0.000189538	0.164552	0.0807383	-0.000153127	2.7e-05
K00600	0.000718094	6.27e-05	0.00073507	8.57e-05	0.428542	0.146044	-5.98e-05	2.58e-05
K03549	0.000160107	0.000167395	0.000214142	0.000185161	0.284539	0.117397	-0.000154437	4.64e-05
K18707	0.000597921	0.00016111	0.000519765	0.000187777	0.120958	0.0689942	-2.14e-05	0.000177709
K05808	0.000639194	0.000115212	0.000588791	0.000148887	0.187383	0.0875227	-2.54e-05	0.000126229
K02825	0.000160066	0.000124876	0.000306307	0.000218047	0.00599745	0.0160021	-0.000247958	-4.45e-05
K06016	8.08e-05	0.000177336	8.11e-05	7.73e-05	0.99433	0.256547	-7.9e-05	7.85e-05
K00849	0.000718677	0.000103207	0.000671804	0.000120544	0.146402	0.0771449	-1.7e-05	0.000110725
K01893	0.000664423	0.000103509	0.000678461	9.62e-05	0.621714	0.189686	-7.09e-05	4.28e-05
K02970	0.000660019	7.43e-05	0.000677258	9.92e-05	0.49031	0.160128	-6.72e-05	3.27e-05
K00099	0.000691208	8.73e-05	0.000611595	0.000177148	0.0515789	0.0437876	-5.76e-07	0.000159802
K05837	0.000650592	7.68e-05	0.00069609	9.21e-05	0.0640024	0.0482088	-9.38e-05	2.76e-06
K02231	0.000695258	0.000186007	0.000542669	0.000151474	0.00262897	0.0125155	5.6e-05	0.000249154
K01807	0.000213992	0.000185818	0.000334525	0.000209251	0.0363987	0.0361	-0.000233108	-7.96e-06
K03561	0.000138904	0.000169033	0.000197449	0.000193763	0.260694	0.110079	-0.000161994	4.49e-05
K00800	0.000748964	6.95e-05	0.000683982	0.000151059	0.059042	0.0469665	-2.62e-06	0.000132588
K08591	0.000722284	0.000130282	0.000676101	9.6e-05	0.16063	0.0799722	-1.9e-05	0.000111404
K00287	0.000704039	8.36e-05	0.000692971	0.000113158	0.695919	0.204305	-4.56e-05	6.78e-05
K07011	0.000224436	8.51e-05	0.000190672	0.000192229	0.427726	0.14595	-5.18e-05	0.000119306
K01791	0.000393044	8.14e-05	0.000469519	0.000154536	0.0350942	0.0353436	-0.000147302	-5.65e-06
K02117	0.000528189	0.000139341	0.00044953	0.000173198	0.0834902	0.0550881	-1.08e-05	0.000168155
K17759	0.000642455	0.000147962	0.000567372	0.000159632	0.09104	0.0582657	-1.25e-05	0.000162622
K03742	0.000612503	0.000127838	0.000624405	0.00015015	0.764163	0.211127	-9.13e-05	6.74e-05
K11072	0.000750475	0.000156386	0.000705041	9.85e-05	0.226146	0.0991505	-2.93e-05	0.000120119
K03584	0.000748039	6.91e-05	0.000751029	8.44e-05	0.891632	0.236815	-4.69e-05	4.09e-05
K01493	0.000658915	0.000124553	0.00066749	0.000120428	0.805608	0.21971	-7.82e-05	6.11e-05
K00262	0.000750329	7.97e-05	0.000706177	0.00014178	0.18268	0.0862591	-2.17e-05	0.000110009
K01572	0.000548542	0.000176994	0.00047015	0.000178264	0.12526	0.0703884	-2.26e-05	0.000179409
K09815	0.000418277	0.000109683	0.00044379	0.000153676	0.502846	0.163099	-0.000101644	5.06e-05
K07460	0.000638895	0.000110262	0.000571415	0.000172738	0.107363	0.0647403	-1.53e-05	0.000150267
K00763	0.000749633	5.73e-05	0.000723938	9.17e-05	0.24196	0.104255	-1.8e-05	6.94e-05
K06890	0.000236761	0.000173952	0.000379946	0.000200029	0.00958419	0.0187299	-0.000249836	-3.65e-05
K07107	0.000530275	0.000123648	0.000488675	0.000152424	0.29478	0.119852	-3.74e-05	0.000120612
K01489	0.000653058	0.000117704	0.000565373	0.00014502	0.0232626	0.0283216	1.25e-05	0.000162874
K04477	0.000517146	0.000131495	0.000480563	0.000178757	0.414226	0.143003	-5.29e-05	0.000126024
K13038	0.000720901	7.85e-05	0.000704043	0.000123933	0.568791	0.177904	-4.24e-05	7.61e-05
K17319	0.000635675	0.000240861	0.000394942	0.000173262	0.000202551	0.00546575	0.000121107	0.000360358
K00133	0.000756973	7.09e-05	0.000751142	7.56e-05	0.779806	0.214428	-3.59e-05	4.75e-05
K03609	0.000638964	0.000183333	0.000473972	0.000110717	0.000420209	0.00650804	7.84e-05	0.000251601
K01839	0.000563018	0.000122227	0.000521359	0.000148738	0.284881	0.117486	-3.58e-05	0.00011915
K02500	0.00071376	8.6e-05	0.000617476	0.000162145	0.012639	0.0216078	2.19e-05	0.000170693
K02477	0.000306721	0.000104733	0.000296316	0.000161339	0.788151	0.216242	-6.73e-05	8.81e-05
K02501	0.000712433	8.63e-05	0.000615324	0.000161436	0.0117271	0.0206574	2.29e-05	0.000171304
K03565	0.000707861	7.64e-05	0.000711622	9.35e-05	0.876961	0.233568	-5.24e-05	4.49e-05
K00382	0.000407025	0.000163571	0.000458376	0.000164385	0.273737	0.113953	-0.000144604	4.19e-05
K06213	0.00069781	0.000171965	0.000597265	0.000145317	0.0303868	0.0327471	9.94e-06	0.000191145
K02406	0.000459095	0.000245266	0.000292631	0.000160023	0.00693347	0.0167659	4.82e-05	0.000284724
K07649	4e-05	0.00017925	1.86e-05	2.93e-05	0.56137	0.176058	-5.34e-05	9.61e-05
K01735	0.000682273	7.14e-05	0.000634908	0.000140007	0.140663	0.0758022	-1.64e-05	0.000111136
K03581	0.000670456	7.95e-05	0.000678675	0.000101302	0.751121	0.208361	-6.01e-05	4.36e-05
K01206	0.000305981	0.000127334	0.000320329	0.000209269	0.771149	0.212646	-0.000113396	8.47e-05
K02042	6.59e-05	0.000102318	0.000161914	0.000217712	0.0538954	0.0447916	-0.000193823	1.7e-06
K03737	0.000649625	0.000127912	0.000584776	0.000156051	0.114878	0.0672404	-1.64e-05	0.000146069
K07391	0.000633672	8.41e-05	0.000554722	0.000160789	0.0362077	0.0360083	5.36e-06	0.00015254
K01802	0.000173794	0.00017533	0.00018894	0.000201582	0.778068	0.214109	-0.000122633	9.23e-05
K03282	0.000564173	8.41e-05	0.000610621	0.000138546	0.159755	0.0799722	-0.000111988	1.91e-05
K00625	0.000591634	9.28e-05	0.000606004	0.000147422	0.682156	0.202078	-8.48e-05	5.6e-05
K13714	3.04e-06	3.57e-06	5.27e-05	0.000177923	0.175354	0.0839964	-0.000123156	2.38e-05
K03617	0.000604306	0.000157794	0.000534236	0.000151743	0.116086	0.0676493	-1.8e-05	0.000158106
K03154	0.000675122	0.000149636	0.000484532	0.000159564	6.97e-05	0.00434143	0.000102615	0.000278565
K03585	0.000185811	0.000187851	0.000275851	0.000226418	0.132741	0.0730442	-0.000208449	2.84e-05
K08998	0.000586022	6.49e-05	0.000579971	0.000123559	0.829568	0.2239	-5.05e-05	6.26e-05
K07404	0.000313024	7.01e-05	0.000338737	0.000171145	0.491983	0.160505	-0.000101067	4.96e-05
K01278	0.000139777	0.000131949	0.000163027	0.000187466	0.614675	0.18795	-0.000115708	6.92e-05
K09155	9.99e-05	6.14e-05	0.000196248	0.000236287	0.0586137	0.0467761	-0.000196531	3.76e-06
K03613	0.000603726	0.000157515	0.000532442	0.000150203	0.108068	0.0649414	-1.62e-05	0.000158812
K02392	0.00032477	0.000110466	0.000295633	0.000177055	0.489129	0.15988	-5.52e-05	0.000113478
K02077	0.000181115	0.00022908	0.000249468	0.000218811	0.286061	0.117815	-0.00019575	5.9e-05
K03699	0.00068993	0.000102935	0.000636743	0.000143158	0.138714	0.075063	-1.79e-05	0.000124277
K01950	0.000692776	9.85e-05	0.000568344	0.000224844	0.0161987	0.0238607	2.45e-05	0.000224323
K00123	0.00017184	0.000142863	0.000278875	0.000200063	0.0349634	0.0353179	-0.000206162	-7.91e-06
K03458	0.000460555	0.000116578	0.000340045	0.000163467	0.00444723	0.0145291	3.95e-05	0.00020147
K02044	4.7e-05	7.74e-05	0.000127327	0.00018838	0.0574234	0.0462737	-0.000163269	2.69e-06
K01937	0.000740609	6.47e-05	0.000738148	0.000103882	0.920401	0.242597	-4.7e-05	5.19e-05
K01880	0.000633639	0.000139967	0.000514694	0.000202568	0.0200765	0.0264518	1.96e-05	0.000218277
K03773	0.000119393	0.000102765	0.000170105	0.000186857	0.241947	0.104255	-0.000137106	3.57e-05
K00560	0.000672589	6.31e-05	0.000674347	0.000110017	0.945112	0.247508	-5.31e-05	4.96e-05
K17686	0.000438042	0.000174625	0.000542795	0.000137823	0.0229216	0.0280966	-0.000194336	-1.52e-05
K03327	0.000113627	0.000110858	0.000204478	0.000185527	0.0420443	0.0389691	-0.000178267	-3.43e-06
K00826	0.000753727	7.34e-05	0.000735525	9.53e-05	0.453111	0.152127	-3.02e-05	6.66e-05
K03322	0.000198377	0.000181529	0.00028411	0.000186941	0.106493	0.0644877	-0.00019052	1.91e-05
K07444	0.00058885	9.22e-05	0.000575882	0.000126295	0.680361	0.201851	-5.01e-05	7.6e-05
K09710	0.000740948	6.69e-05	0.000723685	8.75e-05	0.437261	0.148281	-2.71e-05	6.16e-05
K16786	0.000653866	0.000110685	0.000654751	0.000111517	0.977657	0.253372	-6.41e-05	6.23e-05
K09808	0.00011138	0.000111842	0.000187019	0.000184149	0.0869325	0.0565927	-0.000162757	1.15e-05
K01284	8.87e-05	7.44e-05	0.000151938	0.000181867	0.117224	0.0679084	-0.000143343	1.68e-05
K00859	0.000747573	6.86e-05	0.000751137	7.86e-05	0.865039	0.230989	-4.55e-05	3.84e-05
K09936	0.00047201	9.67e-05	0.000432716	0.000155536	0.289819	0.118862	-3.47e-05	0.000113322
K09013	0.0006226	0.000111079	0.000637757	0.000122184	0.648369	0.195167	-8.16e-05	5.13e-05
K03614	0.000617366	0.00015822	0.000545267	0.000151355	0.106226	0.0644775	-1.6e-05	0.000160151
K01451	0.000136322	0.000171953	0.000147528	8.19e-05	0.77038	0.212573	-8.86e-05	6.62e-05
K07533	0.000621719	0.00017205	0.000566516	0.000165618	0.253494	0.107897	-4.08e-05	0.000151239
K02341	0.000740274	6.96e-05	0.00073617	7.68e-05	0.843905	0.226846	-3.76e-05	4.58e-05
K03696	0.000727586	0.000127769	0.000698887	0.000121866	0.42041	0.144226	-4.23e-05	9.97e-05
K02371	0.000428863	0.000101048	0.000443843	0.00015828	0.692081	0.203499	-9.08e-05	6.09e-05
K00611	0.000683173	9.29e-05	0.000672953	0.000110776	0.725322	0.207469	-4.8e-05	6.84e-05
K03152	0.000638694	0.000141788	0.000634792	0.000118309	0.916305	0.241724	-7.04e-05	7.82e-05
K03975	0.000179016	0.000172179	0.000290207	0.000222954	0.0545718	0.0451358	-0.000224657	2.27e-06
K01963	0.000663922	9.53e-05	0.000643212	0.00010121	0.459912	0.153633	-3.52e-05	7.66e-05
K02687	0.000627284	8.95e-05	0.000652621	0.000101474	0.353916	0.128354	-7.98e-05	2.91e-05
K12573	0.000677258	7.31e-05	0.00068962	8.88e-05	0.593548	0.183285	-5.87e-05	3.39e-05
K01755	0.00071139	6.18e-05	0.000696023	0.000116927	0.564787	0.176831	-3.82e-05	6.9e-05
K01733	0.000717288	7.31e-05	0.000715803	9.55e-05	0.951018	0.24862	-4.69e-05	4.99e-05
K06178	0.000353049	0.000196919	0.000504713	0.000155055	0.0040735	0.0140316	-0.000252595	-5.07e-05
K03529	0.000703533	8.64e-05	0.000674164	0.000121127	0.329053	0.122055	-3.06e-05	8.94e-05
K07089	0.000574683	0.000104674	0.000502967	0.000122552	0.0309445	0.0331714	6.86e-06	0.000136567
K01847	8.21e-05	8.01e-05	0.000136354	0.00017539	0.168908	0.0820734	-0.000132617	2.42e-05
K01940	0.000710082	6.37e-05	0.000685537	0.000117058	0.362993	0.130661	-2.94e-05	7.85e-05
K01681	0.000702817	7.83e-05	0.000640119	0.000128558	0.0437918	0.0398948	1.83e-06	0.000123562
K00865	0.000674565	7.65e-05	0.000627157	0.000109807	0.0835832	0.055108	-6.57e-06	0.000101381
K15986	0.000581433	0.000120373	0.000586643	0.000148422	0.892158	0.236834	-8.21e-05	7.17e-05
K03431	0.000719145	6.26e-05	0.000710974	9.25e-05	0.716309	0.207469	-3.69e-05	5.32e-05
K03697	6.87e-05	9.81e-05	0.000183294	0.00023058	0.0289012	0.0318699	-0.000216614	-1.26e-05
K01512	0.00052901	0.000109925	0.000513204	0.000139766	0.658833	0.197516	-5.58e-05	8.74e-05
K07042	0.000714056	6.11e-05	0.000704826	9.06e-05	0.674948	0.200904	-3.49e-05	5.33e-05
K03216	0.000712579	6.09e-05	0.000702064	8.96e-05	0.629922	0.191039	-3.32e-05	5.42e-05
K07040	0.000709958	6.09e-05	0.000692531	9.81e-05	0.454827	0.152498	-2.92e-05	6.41e-05
K16898	0.000621843	0.000140341	0.000596676	0.000111858	0.486755	0.159442	-4.71e-05	9.74e-05
K06958	0.000711645	6.19e-05	0.000702825	9.08e-05	0.690054	0.203125	-3.55e-05	5.31e-05
K13735	5.94e-05	0.00018596	8.15e-05	0.000158139	0.652069	0.196058	-0.000120384	7.61e-05
K03925	0.000720165	8.13e-05	0.000660178	0.00013704	0.0672373	0.0495576	-4.47e-06	0.000124441
K03816	0.0007052	0.000123254	0.000670547	0.000116466	0.312028	0.121531	-3.35e-05	0.00010285
K00821	0.000605501	0.000178494	0.000500036	0.000196739	0.0529196	0.0444134	-1.38e-06	0.000212313
K00805	0.00061066	0.000150634	0.000561881	0.000113834	0.203086	0.0921232	-2.73e-05	0.000124851
K06940	0.000354328	0.00013255	0.000323355	0.000124229	0.398205	0.139209	-4.21e-05	0.000104034
K02283	0.000574715	0.000187812	0.000382282	0.000177718	0.000521256	0.00686373	8.84e-05	0.000296418
K09761	0.000722125	6.41e-05	0.000670858	9.92e-05	0.0357869	0.0357222	3.57e-06	9.9e-05
K00831	0.000684077	8.09e-05	0.00062591	0.000148291	0.0934122	0.0594074	-1.03e-05	0.000126607
K03151	0.000624061	0.000105476	0.000626677	9.39e-05	0.926624	0.243857	-5.94e-05	5.42e-05
K01243	0.000714084	6.57e-05	0.000705414	7.05e-05	0.654819	0.196482	-3.01e-05	4.74e-05
K06442	0.000700334	8.51e-05	0.000665338	0.000124112	0.251458	0.107301	-2.57e-05	9.57e-05
K05337	0.000147865	8.43e-05	0.000189036	0.000175712	0.298235	0.12082	-0.000120347	3.8e-05
K00278	0.000658822	0.000107336	0.000567083	0.000148759	0.0162306	0.0238607	1.78e-05	0.000165695
K07124	0.000569668	0.000110986	0.000541408	0.000145475	0.444023	0.150158	-4.55e-05	0.000101974
K06346	0.000679942	0.000124135	0.000617875	0.000144583	0.11011	0.0655708	-1.46e-05	0.000138742
K00949	0.000707203	0.000122922	0.000682311	0.000114301	0.462031	0.154119	-4.26e-05	9.24e-05
K03500	0.000659905	7.23e-05	0.000661659	9.39e-05	0.94135	0.24682	-4.95e-05	4.6e-05
K02433	0.000653771	6.14e-05	0.000604703	0.000151664	0.143694	0.0764219	-1.76e-05	0.000115758
K00974	0.000645059	7.89e-05	0.000644588	0.000100589	0.985376	0.254768	-5.1e-05	5.2e-05
K09747	0.00063014	7.34e-05	0.000626558	9.91e-05	0.885239	0.235401	-4.61e-05	5.33e-05
K00759	0.000688679	7.61e-05	0.000666933	8.26e-05	0.33812	0.124179	-2.34e-05	6.69e-05
K03536	0.000729754	6.13e-05	0.000720198	8.24e-05	0.643892	0.194071	-3.18e-05	5.09e-05
K06960	0.000675348	0.000123505	0.000614601	0.000144094	0.116217	0.0677042	-1.56e-05	0.000137109
K07574	0.000692609	9.53e-05	0.000645895	0.000112044	0.11897	0.0684798	-1.25e-05	0.000105892
K06024	0.000689958	7.97e-05	0.000664326	0.000119408	0.377194	0.134598	-3.23e-05	8.36e-05
K02793	0.000257973	0.000195933	0.000326302	0.000203474	0.232416	0.101104	-0.000181923	4.53e-05
K11068	0.000705851	6.35e-05	0.000700144	9.43e-05	0.803071	0.219289	-4.02e-05	5.16e-05
K00013	0.000694386	8.17e-05	0.000600789	0.000162665	0.0145006	0.0229956	1.97e-05	0.000167475
K01814	0.000686331	7.55e-05	0.000596378	0.000160948	0.0161988	0.0238607	1.77e-05	0.000162206
K07738	0.000661648	7.94e-05	0.00064591	0.000104827	0.552663	0.17418	-3.73e-05	6.87e-05
K02434	0.000640165	7.77e-05	0.000583295	0.000158563	0.116364	0.0677474	-1.48e-05	0.000128578
K09762	0.000686713	0.000120261	0.000662956	0.00012287	0.49296	0.160739	-4.54e-05	9.29e-05
K09772	0.000680357	0.000119517	0.000663173	0.000123582	0.619532	0.189136	-5.2e-05	8.63e-05
K15770	0.000513143	0.000188394	0.000352785	0.000118677	0.000857232	0.00780991	7.04e-05	0.000250328
K02837	0.000657594	8.05e-05	0.000648032	8.45e-05	0.683769	0.202313	-3.74e-05	5.65e-05
K02435	0.000639076	7.77e-05	0.000579598	0.000161219	0.105643	0.0642705	-1.32e-05	0.000132179
K03621	0.000643994	7.93e-05	0.000631762	8.87e-05	0.609672	0.186974	-3.56e-05	6.01e-05
K01173	7.49e-05	6.86e-05	0.000100928	0.000169588	0.481819	0.158498	-0.000100592	4.85e-05
K05896	0.000693489	8.55e-05	0.00066349	0.000118581	0.310514	0.121531	-2.89e-05	8.89e-05
K01649	0.000707747	7.23e-05	0.000644462	0.000161877	0.0834306	0.0550881	-8.84e-06	0.000135405
K07030	0.000618514	0.000128038	0.000607582	0.000116998	0.754016	0.208915	-5.88e-05	8.07e-05
K02237	0.000665979	7.65e-05	0.000675253	9.66e-05	0.708444	0.206617	-5.89e-05	4.03e-05
K07173	0.000678209	9.94e-05	0.000670049	8.23e-05	0.75334	0.208846	-4.38e-05	6.01e-05
K10039	7.03e-05	8.46e-05	0.000207866	0.000225409	0.00761103	0.017553	-0.000235853	-3.93e-05
K04517	0.000675579	8.91e-05	0.000555097	0.000185257	0.00596378	0.0159547	3.7e-05	0.000203986
K14441	0.000575027	0.00013128	0.000527893	0.000166739	0.272614	0.113664	-3.83e-05	0.000132594
K01693	0.000646807	9.75e-05	0.00053258	0.000189826	0.0111567	0.0202609	2.76e-05	0.000200807
K03320	0.000652318	7.67e-05	0.000654464	0.000113779	0.938068	0.246214	-5.75e-05	5.32e-05
K03589	0.000662677	8.38e-05	0.000660936	8.38e-05	0.941803	0.246837	-4.59e-05	4.94e-05
K09157	0.000641103	0.000127045	0.000583266	0.00016657	0.174296	0.0836836	-2.66e-05	0.000142231
K07027	0.000598859	0.000105938	0.000580522	0.000118233	0.566303	0.177246	-4.55e-05	8.22e-05
K18122	4.67e-06	3.92e-06	4.64e-05	0.000164853	0.217461	0.0964276	-0.000109834	2.63e-05
K07166	0.000637998	0.000127913	0.000555915	0.000164979	0.0554596	0.0454607	-2e-06	0.000166166
K06959	0.000686096	7.74e-05	0.000649089	0.000100852	0.15242	0.0783038	-1.42e-05	8.82e-05
K00297	0.000604824	0.000103531	0.000480404	0.000154822	0.00176786	0.0104865	4.92e-05	0.000199599
K03648	0.000674386	6.49e-05	0.000676444	8e-05	0.920839	0.242644	-4.35e-05	3.94e-05
K18475	0.000519971	0.000217453	0.000346856	0.00015433	0.00226109	0.0116575	6.56e-05	0.000280646
K00324	0.00015532	0.000197293	0.000176244	0.000178777	0.696114	0.204305	-0.000128014	8.62e-05
K03612	0.000538209	0.000148042	0.000480021	0.000143723	0.164976	0.0808608	-2.48e-05	0.000141161
K03705	0.000681069	8.24e-05	0.000643451	0.00011002	0.178012	0.085028	-1.78e-05	9.3e-05
K02005	0.000453018	0.000103418	0.000466256	0.000165868	0.736638	0.207469	-9.22e-05	6.58e-05
K07005	0.0004831	0.000140844	0.000436119	0.000145775	0.252255	0.107517	-3.45e-05	0.000128494
K03790	0.000578971	0.000111118	0.000521078	0.000123359	0.0877209	0.0569379	-8.89e-06	0.000124675
K00128	0.000502523	0.000107149	0.00042018	0.000166213	0.0436304	0.0398064	2.47e-06	0.000162218
K06381	0.00058342	0.000200487	0.000442118	0.000147584	0.00683728	0.0167031	4.1e-05	0.00024164
K00147	0.000669696	6.17e-05	0.000637354	0.000123338	0.248858	0.106363	-2.36e-05	8.83e-05
K00931	0.000670092	6.21e-05	0.000638197	0.000122027	0.251836	0.107413	-2.37e-05	8.75e-05
K07667	0.000623317	0.00017449	0.000508801	0.000169811	0.0228452	0.0280966	1.66e-05	0.000212428
K00528	0.000626844	8.52e-05	0.000528121	0.000168574	0.0130625	0.0220476	2.21e-05	0.000175373
K07015	0.000548016	0.000129319	0.000516722	0.000152515	0.437861	0.148457	-4.92e-05	0.000111759
K00851	0.000154176	0.000140563	0.00021167	0.000188749	0.228346	0.0997978	-0.000152331	3.73e-05
K00765	0.000660081	7.96e-05	0.000556682	0.000152329	0.00476004	0.0148376	3.37e-05	0.000173096
K01531	6.28e-05	6.39e-05	0.000177181	0.000159926	0.00227408	0.0116575	-0.000184624	-4.42e-05
K07271	0.000594321	0.000182483	0.000438272	0.000195648	0.00538039	0.0153935	4.84e-05	0.000263648
K01926	0.000640093	0.000127557	0.000626936	9.8e-05	0.684505	0.202466	-5.16e-05	7.8e-05
K03060	0.000646424	7.15e-05	0.000643071	0.000104835	0.895524	0.237464	-4.79e-05	5.46e-05
K01151	0.000647155	0.000112863	0.000572257	0.00014693	0.0492234	0.0426062	2.66e-07	0.00014953
K00874	0.000495305	0.000111616	0.000432085	0.000148563	0.0958981	0.0605195	-1.17e-05	0.000138092
K09963	0.000168605	0.000155089	0.000168384	0.000154072	0.995987	0.256903	-8.77e-05	8.81e-05
K07058	0.00060427	7.7e-05	0.000639868	0.000102764	0.172532	0.0832244	-8.73e-05	1.61e-05
K16511	0.000529832	0.000194136	0.000426758	0.00014984	0.0412121	0.0385105	4.29e-06	0.000201854
K07742	0.000603236	0.000127621	0.000595037	0.000110496	0.809172	0.220317	-5.97e-05	7.61e-05
K00031	0.000616911	9.44e-05	0.000521419	0.000144779	0.00852834	0.0183418	2.57e-05	0.00016529
K01259	0.000153758	0.000132145	0.000233156	0.000182967	0.0855912	0.0559944	-0.000170389	1.16e-05
K07043	0.000692005	8.32e-05	0.000564349	0.000165218	0.00146388	0.0097809	5.26e-05	0.000202735
K05592	0.00053057	9.59e-05	0.000532847	0.000153497	0.950151	0.248454	-7.54e-05	7.09e-05
K01118	0.000108617	0.000114429	0.000151837	0.000149245	0.256602	0.108771	-0.000118977	3.25e-05
K03575	0.000572695	5.65e-05	0.000520685	0.000155174	0.125741	0.0705946	-1.54e-05	0.000119443
K10254	0.000382589	9.85e-05	0.000388942	0.000162598	0.868152	0.231687	-8.32e-05	7.05e-05
K03628	0.000643322	8.47e-05	0.000546448	0.000143126	0.00590837	0.0159106	2.96e-05	0.000164155
K12952	0.00049951	0.000138238	0.000427455	0.000170144	0.107107	0.0646588	-1.62e-05	0.000160305
K01788	0.000453622	0.000103903	0.00045276	0.00015998	0.982079	0.254128	-7.62e-05	7.79e-05
K15923	0.00019228	0.000106411	0.000222509	0.000164789	0.445399	0.150331	-0.000109457	4.9e-05
K09117	0.000604489	0.000103699	0.000531306	0.000135368	0.0373218	0.0367777	4.49e-06	0.000141875
K00537	0.000561602	8.68e-05	0.000586881	0.000105782	0.360447	0.13008	-8.04e-05	2.98e-05
K00248	0.000262442	0.000117002	0.000286388	0.000185519	0.588138	0.182267	-0.000112571	6.47e-05
K00052	0.000670951	7.73e-05	0.000595488	0.00016185	0.0428024	0.0393995	2.59e-06	0.000148336
K03317	4.72e-05	6.43e-05	9.69e-05	0.000153517	0.145194	0.0769551	-0.000117482	1.81e-05
K00756	0.000252773	9.3e-05	0.000282873	0.000143141	0.383017	0.135685	-9.9e-05	3.88e-05
K04083	0.000621861	8.1e-05	0.000619906	9.6e-05	0.938298	0.246214	-4.86e-05	5.25e-05
K07010	0.000428265	0.000108378	0.000505453	0.00014618	0.0395733	0.0378358	-0.000150523	-3.85e-06
K01886	0.000561109	0.000117232	0.000472973	0.000131661	0.0159482	0.0238456	1.72e-05	0.000159051
K03594	0.000175894	0.000146262	0.000164851	9.6e-05	0.753869	0.208915	-5.96e-05	8.17e-05
K03772	3.08e-05	6.91e-05	9.16e-05	0.00015433	0.0815767	0.0548909	-0.00012952	8.04e-06
K09693	0.000457779	0.00013666	0.000364238	0.000188801	0.0509875	0.0435244	-4.2e-07	0.000187502
K00567	0.000591541	9.07e-05	0.000603158	0.000102695	0.673453	0.200652	-6.67e-05	4.35e-05
K14540	0.000610961	9.91e-05	0.000586705	0.000110524	0.417979	0.143847	-3.55e-05	8.4e-05
K09787	0.000600473	0.000128073	0.000585768	0.000110909	0.66629	0.199263	-5.35e-05	8.29e-05
K06967	0.000599927	0.000128068	0.00058709	0.000112477	0.708175	0.206571	-5.57e-05	8.14e-05
K06023	0.000606821	9.76e-05	0.000579967	0.000113299	0.373784	0.133563	-3.33e-05	8.7e-05
K11145	0.000596949	0.000126292	0.000579624	0.000113596	0.612427	0.187509	-5.1e-05	8.57e-05
K03783	0.000509241	0.000131569	0.000442978	0.000160006	0.116541	0.067797	-1.71e-05	0.000149646
K00145	0.000660996	6.71e-05	0.000596886	0.000148463	0.0574733	0.0462804	-2.15e-06	0.000130374
K00930	0.000660758	6.71e-05	0.000594886	0.000148749	0.0516627	0.0438187	-5.03e-07	0.000132248
K04079	0.000609197	0.000117688	0.000536127	0.000145011	0.0565146	0.0458598	-2.11e-06	0.000148253
K03811	0.000141991	0.000107967	0.000263655	0.000231137	0.0228221	0.0280966	-0.000225354	-1.8e-05
K07507	0.000323672	0.000105761	0.000385959	0.000151201	0.0986958	0.0617186	-0.000136713	1.21e-05
K18672	0.000584783	0.000120389	0.000563997	0.000118685	0.541604	0.171921	-4.72e-05	8.88e-05
K08602	0.000295008	8.45e-05	0.00033986	0.00015948	0.221968	0.0978398	-0.000118028	2.83e-05
K02066	8.96e-05	0.000154789	0.00010957	9.4e-05	0.583688	0.18119	-9.32e-05	5.32e-05
K03517	0.000618288	9.53e-05	0.000532117	0.000149338	0.0194915	0.0261094	1.46e-05	0.000157738
K01159	0.000239208	0.000133158	0.000285887	0.000147519	0.24607	0.105547	-0.000126615	3.33e-05
K00620	0.000617671	8.97e-05	0.000524006	0.0001744	0.0223379	0.0277229	1.41e-05	0.000173229
K02774	0.000180484	8.06e-05	0.000258398	0.000159968	0.0363792	0.0361	-0.000150604	-5.23e-06
K02232	0.000503624	0.000136919	0.000407359	0.000140715	0.0179183	0.0249946	1.73e-05	0.000175218
K01163	0.000371674	9.85e-05	0.000352859	0.000145456	0.595059	0.183645	-5.21e-05	8.97e-05
K02233	0.000520279	0.000123091	0.000424878	0.000122186	0.00837159	0.0183418	2.57e-05	0.000165145
K03700	0.000502127	0.000128985	0.000456695	0.00015087	0.258251	0.10932	-3.44e-05	0.000125301
K05846	0.000252132	0.000216013	0.000351612	0.000230034	0.121561	0.0690624	-0.000226388	2.74e-05
K07139	0.000642809	0.000143732	0.000561067	0.000136993	0.045018	0.0404945	1.89e-06	0.000161593
K03312	0.000159865	8.65e-05	0.000158525	0.000141134	0.967908	0.251673	-6.56e-05	6.83e-05
K03491	0.000295476	0.000193867	0.00032962	0.000167124	0.508044	0.164073	-0.00013713	6.88e-05
K02067	8.59e-05	0.000152449	0.000108719	9.48e-05	0.528597	0.168918	-9.54e-05	4.97e-05
K06987	0.000231037	8.79e-05	0.000240026	0.000160293	0.807173	0.219934	-8.31e-05	6.51e-05
K01914	0.000534259	0.000121669	0.000524771	0.000124028	0.785988	0.215777	-6.04e-05	7.94e-05
K05340	0.000100517	0.000121908	0.000188651	0.000207449	0.0747228	0.0525704	-0.000185489	9.22e-06
K00616	0.000629041	6.44e-05	0.000594905	0.000120578	0.219762	0.097095	-2.13e-05	8.96e-05
K03518	0.000562629	0.000183884	0.000439769	0.000177999	0.0203112	0.026538	1.99e-05	0.000225777
K14170	0.0006394	8.95e-05	0.000529149	0.000162751	0.00520833	0.0152162	3.5e-05	0.000185493
K02227	0.00051484	0.000133574	0.000409232	0.00013983	0.00882006	0.0183418	2.78e-05	0.000183374
K00285	4.28e-05	0.000156165	5.3e-05	5.76e-05	0.761413	0.210621	-7.81e-05	5.78e-05
K00009	0.000148223	7.6e-05	0.000198645	0.000158456	0.16043	0.0799722	-0.000121816	2.1e-05
K00101	4.15e-05	0.00015615	4.52e-05	5.27e-05	0.910934	0.240751	-7.11e-05	6.37e-05
K00768	0.000515809	0.000125633	0.000427027	0.000121394	0.0143453	0.0229012	1.85e-05	0.000159036
K02824	0.000478702	9.66e-05	0.000508248	0.00012308	0.350061	0.127514	-9.26e-05	3.35e-05
K15738	0.000605168	7.05e-05	0.000579086	9.7e-05	0.282497	0.11671	-2.22e-05	7.44e-05
K18350	0.000482194	0.000190047	0.000284546	0.000136903	0.000121844	0.00502712	0.000103216	0.00029208
K01589	0.000186306	0.000206372	0.000284502	0.000221804	0.11169	0.0660406	-0.000220042	2.36e-05
K14742	0.000388703	9.88e-05	0.000333242	0.000145617	0.122569	0.0694437	-1.56e-05	0.000126484
K08368	2.69e-05	5.69e-05	0.000114855	0.000188475	0.0335228	0.0344829	-0.000168584	-7.36e-06
K16899	0.000560059	0.000133531	0.000543941	0.000111234	0.645028	0.194382	-5.38e-05	8.61e-05
K09825	0.000642673	0.000129442	0.000561995	0.000133725	0.0351952	0.0353436	5.84e-06	0.000155521
K07467	0.000390332	0.000119607	0.000336088	0.000175762	0.20901	0.0939606	-3.15e-05	0.000140034
K03408	0.000220588	0.000135181	0.000207313	0.000122492	0.717586	0.207469	-6.01e-05	8.67e-05
K06902	0.000308464	0.000105103	0.000258683	0.000145716	0.172975	0.0833727	-2.27e-05	0.000122216
K02502	0.000603002	0.000138911	0.000501907	0.000165298	0.0235573	0.0285215	1.42e-05	0.000187987
K12267	0.000148332	7.28e-05	0.000222099	0.000145312	0.029444	0.0321283	-0.00013973	-7.8e-06
K06518	0.000531022	0.000103421	0.000477368	0.00012846	0.11065	0.0657189	-1.27e-05	0.00012005
K03571	0.000526501	9.41e-05	0.000522807	0.000120861	0.904541	0.239471	-5.8e-05	6.54e-05
K07038	7.79e-05	9.13e-05	0.000162145	0.000181102	0.0450162	0.0404945	-0.000166588	-1.98e-06
K07448	0.000175045	7.8e-05	0.000185619	0.000147292	0.752867	0.208752	-7.81e-05	5.7e-05
K07216	0.000441943	0.000211321	0.00023998	0.000120309	0.000178519	0.00546575	0.000103517	0.000300411
K00878	0.000616368	8.79e-05	0.000531616	0.000133856	0.0114619	0.02052	2.01e-05	0.000149419
K19221	0.000536507	0.000146206	0.000459851	0.000139882	0.0642437	0.048255	-4.72e-06	0.000158028
K03303	0.000156589	5.11e-05	0.000228223	0.000136417	0.0198161	0.0262912	-0.000131089	-1.22e-05
K01620	0.000605447	0.000107573	0.000514192	0.00014376	0.0146089	0.0230055	1.89e-05	0.000163606
K00005	0.0003819	6.93e-05	0.000401578	0.000139031	0.530617	0.169301	-8.27e-05	4.34e-05
K05874	4.01e-05	0.000152722	4.09e-05	6.54e-05	0.980216	0.253752	-6.85e-05	6.68e-05
K00243	0.000525425	0.000120311	0.000506585	0.000117088	0.577341	0.179761	-4.87e-05	8.64e-05
K11755	0.000586969	0.000152928	0.000470967	0.000149143	0.00917851	0.0184841	3.01e-05	0.000201903
K06179	0.000573606	0.000157671	0.000457873	0.00013401	0.00747326	0.0175192	3.25e-05	0.000199
K03319	2.56e-05	8.4e-05	0.000102032	0.000165818	0.0471123	0.0414587	-0.000151874	-1.03e-06
K12942	6.13e-05	5.83e-05	0.000100464	0.000143347	0.214622	0.0956679	-0.000102256	2.39e-05
K00012	0.000503965	9.26e-05	0.000486539	0.000134184	0.595791	0.18381	-4.83e-05	8.32e-05
K02188	0.000444647	0.000147313	0.000369944	0.000140303	0.0725637	0.0516306	-7.11e-06	0.000156515
K07035	0.000436804	0.000101893	0.000444282	0.000127315	0.819654	0.222096	-7.31e-05	5.82e-05
K02919	0.000313337	0.000175531	0.000445324	0.000138859	0.00502099	0.0151314	-0.000222113	-4.19e-05
K03784	0.000365643	8.63e-05	0.000434121	0.000146774	0.0513472	0.0436908	-0.000137376	4.21e-07
K00595	0.000445027	0.000171272	0.000344926	0.000160375	0.0380774	0.0372085	5.74e-06	0.000194466
K10202	0.000349525	0.000149819	0.000272147	0.000181051	0.106457	0.0644868	-1.72e-05	0.000171963
K07023	0.000377801	0.000112856	0.000330665	0.000159884	0.235048	0.102032	-3.18e-05	0.000126061
K01271	0.000248329	9.52e-05	0.000353918	0.000187191	0.0166028	0.0239229	-0.000190804	-2.04e-05
K10206	0.000561139	0.000176524	0.000447788	0.000167888	0.0242735	0.0288531	1.54e-05	0.000211321
K00929	9.68e-05	5.76e-05	0.000137805	0.00013585	0.17456	0.0837455	-0.000101049	1.91e-05
K02775	0.000208694	0.0001187	0.000327331	0.000160428	0.00476739	0.0148376	-0.000199067	-3.82e-05
K01696	0.000583509	7.27e-05	0.000480498	0.000135872	0.00192198	0.0108974	4.05e-05	0.00016548
K15633	0.000611414	0.000138966	0.000528061	0.000139385	0.0394285	0.0377811	4.2e-06	0.000162501
K01804	0.00050329	0.000146367	0.000390813	0.000138264	0.00748364	0.0175214	3.15e-05	0.000193451
K00796	0.0005172	6.48e-05	0.000518411	0.000118628	0.964518	0.251089	-5.6e-05	5.36e-05
K10907	0.000515771	0.000155328	0.000421639	0.00014871	0.0335238	0.0344829	7.65e-06	0.000180609
K07183	0.000566359	0.000135162	0.000455588	0.000166868	0.013165	0.0221368	2.43e-05	0.000197221
K07814	0.000533577	0.000154022	0.000388628	0.000179827	0.00364495	0.0132954	4.97e-05	0.000240219
K18640	0.000529502	0.000170712	0.000424406	0.000145974	0.0236231	0.0285359	1.47e-05	0.000195474
K07126	0.000192342	0.000114581	0.000277652	0.000142326	0.024	0.0287162	-0.000158872	-1.17e-05
K03698	0.000526548	0.000119036	0.000483523	0.000122599	0.214149	0.0955076	-2.57e-05	0.000111742
K01286	0.000505743	0.000142728	0.00047722	0.000189708	0.551063	0.173794	-6.71e-05	0.000124179
K06966	0.000353673	0.000189179	0.000400792	0.000117761	0.296709	0.120491	-0.000137181	4.29e-05
K00634	8.93e-05	5.72e-05	0.00012481	0.000135654	0.236812	0.102629	-9.54e-05	2.45e-05
K03147	0.000575328	7.79e-05	0.000466462	0.000151476	0.00290962	0.0126465	3.98e-05	0.000177971
K04041	0.000533165	0.000146528	0.000440717	0.00012764	0.0214783	0.0272202	1.43e-05	0.00017063
K09121	0.000414512	0.000130248	0.000304248	0.000120146	0.00314268	0.0127003	3.9e-05	0.000181532
K07584	0.000563874	0.000121862	0.000505756	0.000126525	0.104619	0.0638738	-1.25e-05	0.000128761
K03429	9.79e-05	7.37e-05	0.000132214	0.000130621	0.260035	0.1099	-9.5e-05	2.64e-05
K09809	0.000327419	0.000142738	0.000258897	0.000175653	0.136928	0.074486	-2.26e-05	0.000159636
K09765	0.000572419	0.000152098	0.000465608	0.000143227	0.0138125	0.0225549	2.28e-05	0.000190832
K07003	0.000511357	0.000175208	0.000426937	0.000152948	0.0759066	0.0530215	-9.15e-06	0.000177988
K01533	0.000560768	0.00011907	0.000448656	0.000164303	0.0083542	0.0183418	3.03e-05	0.000193913
K03092	0.000258444	0.000134347	0.000314229	0.00013453	0.148879	0.0776604	-0.00013224	2.07e-05
K01011	6.79e-05	0.000142408	0.000122873	0.000158001	0.202775	0.0920938	-0.000140502	3.06e-05
K03973	0.000146174	5.55e-05	0.000172134	0.000129581	0.36395	0.130954	-8.34e-05	3.14e-05
K10716	0.00024791	0.000117562	0.000340957	0.000142935	0.0154838	0.0235528	-0.000167541	-1.86e-05
K00943	0.000379311	0.000179763	0.000510108	0.000123165	0.00448948	0.0145291	-0.000218719	-4.29e-05
K01817	0.00056953	8.02e-05	0.000456412	0.000167827	0.00448945	0.0145291	3.76e-05	0.000188682
K00158	7.28e-05	0.000160481	9.05e-05	0.000133822	0.672725	0.200526	-0.000101862	6.63e-05
K01495	0.000529456	6.82e-05	0.000535249	0.00012333	0.838245	0.225619	-6.29e-05	5.13e-05
K01625	0.000457528	6.92e-05	0.000443458	0.000143311	0.661182	0.197964	-5.06e-05	7.87e-05
K05810	0.000568236	0.000115391	0.000490596	0.000136844	0.0352362	0.0353436	5.61e-06	0.000149674
K07736	0.00057604	0.000138263	0.000459575	0.000176642	0.0126658	0.0216338	2.61e-05	0.000206804
K07749	2.79e-05	6.66e-05	9.53e-05	0.000163514	0.0652438	0.0486861	-0.000139392	4.52e-06
K01695	0.000576998	6.38e-05	0.000487895	0.000136405	0.00558935	0.0156443	2.79e-05	0.000150306
K01425	8.23e-05	8.08e-05	0.000192078	0.000163225	0.00476025	0.0148376	-0.000183734	-3.59e-05
K03722	0.000256303	0.000154686	0.00037132	0.000166816	0.0148409	0.0231249	-0.000206513	-2.35e-05
K09861	0.00037261	7.07e-05	0.00043943	0.000132059	0.0318984	0.0334866	-0.00012753	-6.11e-06
K01692	3.37e-05	0.000139661	2.83e-05	2.57e-05	0.851735	0.228521	-5.31e-05	6.38e-05
K02121	0.000159045	6.08e-05	0.000178643	0.000121635	0.475949	0.157195	-7.48e-05	3.56e-05
K19350	0.000198661	6.8e-05	0.000211901	0.000145263	0.682342	0.202078	-7.84e-05	5.19e-05
K06012	0.000532185	0.000172664	0.000393572	0.000142524	0.00332816	0.0128147	4.85e-05	0.000228728
K14761	0.000539592	0.000155636	0.000451617	9.69e-05	0.0211548	0.0270973	1.39e-05	0.000162073
K02768	0.000167969	0.000114217	0.000168384	0.000146486	0.991119	0.255968	-7.52e-05	7.44e-05
K06385	0.000511039	0.000181255	0.000377208	0.000139758	0.00539513	0.0153935	4.16e-05	0.000226024
K12257	0.000507851	0.000162445	0.000431884	0.000154677	0.0968833	0.0609341	-1.42e-05	0.000166172
K09816	0.000393419	9.45e-05	0.00040209	0.000123434	0.781582	0.214789	-7.13e-05	5.39e-05
K00610	0.000543341	0.00011112	0.000428662	0.000148762	0.00346695	0.0130301	3.99e-05	0.000189503
K07085	0.000119451	0.000107618	0.000228036	0.000179958	0.0134278	0.0222793	-0.000193394	-2.38e-05
K09817	0.000396906	9.63e-05	0.000404842	0.000124978	0.802545	0.219289	-7.15e-05	5.56e-05
K03386	0.000245158	9.45e-05	0.00030451	0.00012445	0.0640241	0.0482088	-0.00012231	3.61e-06
K07154	0.000503465	0.000137302	0.000393406	0.00015707	0.0112691	0.0203291	2.61e-05	0.00019399
K06399	0.000530714	0.000172379	0.000391145	0.000141676	0.00304628	0.0126779	4.98e-05	0.000229382
K01678	0.000534206	0.000167258	0.000418456	0.000147778	0.0126202	0.0216018	2.6e-05	0.000205536
K01677	0.000534458	0.000167222	0.000418614	0.000148114	0.0126239	0.0216018	2.6e-05	0.000205707
K06201	0.000495387	8.6e-05	0.000498734	0.000101111	0.900225	0.238498	-5.68e-05	5.01e-05
K06378	0.000529422	0.000170677	0.000392298	0.000138402	0.00311737	0.0126973	4.87e-05	0.000225585
K06407	0.000528721	0.000170303	0.00039034	0.000138345	0.00283882	0.0126465	5.01e-05	0.000226709
K06406	0.000528861	0.000170382	0.000390727	0.000138881	0.00292864	0.0126465	4.96e-05	0.00022662
K06398	0.000528772	0.000170544	0.000390285	0.000138444	0.00284847	0.0126465	5.01e-05	0.000226917
K06379	0.000528503	0.000170608	0.000390122	0.000138428	0.00287281	0.0126465	4.99e-05	0.000226826
K07150	0.000428999	9.56e-05	0.000435016	9.07e-05	0.820391	0.222182	-5.9e-05	4.7e-05
K00334	0.000505797	0.000115178	0.000436417	0.000123747	0.0456708	0.0407574	1.39e-06	0.000137371
K03744	0.000303542	0.000174774	0.000434459	0.000141674	0.00555919	0.0156385	-0.000221489	-4.03e-05
K07461	0.000427522	7.4e-05	0.000489848	0.000113908	0.0269542	0.0306832	-0.000117184	-7.47e-06
K02171	0.000427464	0.000195235	0.000284108	0.00015515	0.00612815	0.0161753	4.29e-05	0.000243769
K06973	0.00058602	0.000141333	0.000466117	0.000134825	0.00352812	0.0131535	4.14e-05	0.000198454
K01207	0.000357118	0.000110148	0.000383704	0.000134526	0.448429	0.151102	-9.66e-05	4.34e-05
K06923	0.000512239	0.000167445	0.000375252	0.000153901	0.00414874	0.0141593	4.55e-05	0.000228458
K06333	0.000507364	0.000176863	0.000381755	0.000139481	0.00770732	0.0176663	3.49e-05	0.000216313
K02224	0.000483229	0.000141134	0.000386011	0.000130992	0.0149699	0.0232194	1.98e-05	0.000174661
K09888	0.000566613	8.23e-05	0.000484338	0.000108352	0.00412912	0.0141444	2.75e-05	0.000137096
K07009	0.000391876	0.000122632	0.00043423	0.000155094	0.289781	0.118862	-0.000121972	3.73e-05
K01919	0.000180267	0.000198854	0.000283198	0.000185176	0.0642857	0.0482562	-0.000212212	6.35e-06
K01610	0.000537101	0.000122554	0.000498021	0.000101854	0.226307	0.0991774	-2.51e-05	0.000103216
K11358	0.000504851	0.000131979	0.000365498	0.000182188	0.0034059	0.0129052	4.87e-05	0.000230047
K00459	3.35e-05	0.000136131	2.38e-05	2.2e-05	0.729315	0.207469	-4.71e-05	6.64e-05
K18955	0.00014104	0.000191252	0.000109401	0.000137913	0.505799	0.163576	-6.34e-05	0.000126702
K09951	0.000433414	9.7e-05	0.00046733	0.000133961	0.310838	0.121531	-0.00010059	3.28e-05
K05879	0.000236247	9.66e-05	0.000279073	0.000152409	0.242199	0.104309	-0.000115721	3.01e-05
K07105	0.000524586	0.000112859	0.000427487	0.000155336	0.0151322	0.0233713	1.97e-05	0.000174501
K00757	0.000431837	0.00014426	0.000365293	0.000137743	0.101821	0.063078	-1.37e-05	0.000146756
K14652	0.000463643	9.74e-05	0.000445699	0.000123721	0.571657	0.178426	-4.55e-05	8.14e-05
K01657	0.000559691	6.52e-05	0.000450557	0.000138805	0.0011228	0.00879596	4.68e-05	0.000171463
K07713	8.08e-05	7.57e-05	0.000134329	0.000145375	0.110867	0.0657635	-0.000120051	1.29e-05
K00048	0.000533206	8.88e-05	0.00040037	0.000154075	0.000609003	0.00703581	6.09e-05	0.000204813
K02773	0.000166893	8.14e-05	0.000272784	0.000157028	0.00496227	0.0150973	-0.000177636	-3.41e-05
K09779	0.000544243	0.000149381	0.000395282	0.000139942	0.000670955	0.00703798	6.66e-05	0.000231281
K13571	0.000133127	0.000190073	0.000100688	0.000126415	0.481326	0.158392	-5.97e-05	0.000124589
K11752	0.000490486	4.61e-05	0.000442762	0.000106525	0.0478324	0.0418311	4.83e-07	9.5e-05
K01609	0.000496651	0.000116195	0.000397096	0.00013411	0.00728788	0.0173252	2.82e-05	0.000170948
K12510	0.000489378	0.000134578	0.000352664	0.00017555	0.00342567	0.0129273	4.76e-05	0.000225819
K00794	0.0004692	9e-05	0.000441133	9.94e-05	0.300548	0.121354	-2.59e-05	8.2e-05
K02765	0.000279472	9.79e-05	0.000280314	0.000167879	0.982826	0.25425	-7.95e-05	7.78e-05
K13953	3.37e-05	7.28e-05	0.000113916	0.000158501	0.0278831	0.0312614	-0.000151082	-9.26e-06
K03786	0.000238949	0.000133191	0.00027308	0.00013837	0.378674	0.134789	-0.000111365	4.31e-05
K02122	0.000485087	0.000139096	0.000389405	0.000139416	0.0189234	0.025758	1.65e-05	0.000174876
K01267	0.000499456	0.000153844	0.000390585	0.000162279	0.0186978	0.0256283	1.89e-05	0.000198799
K07516	3.2e-05	0.000133975	9.1e-06	1.06e-05	0.401659	0.140097	-3.25e-05	7.84e-05
K06405	0.000512782	0.000164009	0.000371224	0.000129588	0.00146857	0.0097809	5.74e-05	0.00022573
K03546	0.000535972	5.38e-05	0.000508139	0.00010304	0.239059	0.103268	-1.93e-05	7.5e-05
K02348	8.04e-05	0.000114416	0.000121402	0.00014459	0.271618	0.113376	-0.000115284	3.32e-05
K02509	1.67e-05	3.9e-05	6.89e-05	0.000138098	0.0799883	0.0544879	-0.000110952	6.66e-06
K03856	0.000485522	0.000116797	0.000430721	0.000134979	0.13147	0.0726684	-1.7e-05	0.000126617
K00793	0.00045835	8.1e-05	0.000435715	0.000101796	0.388906	0.136657	-2.98e-05	7.5e-05
K08301	0.000454586	0.000106121	0.000394593	0.000121061	0.0686547	0.0500657	-4.77e-06	0.00012476
K01092	0.000454357	9.35e-05	0.000454345	0.000115412	0.999687	0.257607	-5.98e-05	5.98e-05
K06396	0.000492464	0.000170103	0.000374801	0.00013732	0.00989748	0.0189225	2.97e-05	0.000205674
K06393	0.000492447	0.000170099	0.000374817	0.000137613	0.00997129	0.0189683	2.95e-05	0.000205713
K06392	0.00049255	0.000170049	0.000375167	0.000137387	0.0100615	0.0191203	2.94e-05	0.000205394
K06390	0.000492485	0.000170079	0.000375074	0.000137821	0.0101355	0.0191816	2.93e-05	0.000205539
K06397	0.000490576	0.000169868	0.000371986	0.000136313	0.00913254	0.0184841	3.09e-05	0.000206279
K03785	0.000498693	0.000120921	0.000418887	0.000127784	0.0278712	0.0312614	9.06e-06	0.000150557
K02444	0.000273363	7.98e-05	0.000259168	0.000143601	0.66818	0.199673	-5.23e-05	8.07e-05
K03426	0.000563964	0.000105134	0.0004624	0.0001502	0.00824947	0.018299	2.76e-05	0.000175513
K19265	0.000484237	0.000101221	0.00032708	0.000118839	7.57e-06	0.00280962	9.43e-05	0.000219971
K01585	7.26e-05	6.34e-05	0.000111358	0.000128844	0.185553	0.0870199	-9.71e-05	1.95e-05
K04769	0.000495174	0.000167461	0.000373149	0.000135438	0.00682704	0.0167031	3.53e-05	0.000208731
K04042	0.000311473	0.000186546	0.000442303	0.000133897	0.00667665	0.0165472	-0.000223414	-3.82e-05
K01305	0.000208575	8.95e-05	0.000206449	0.000164802	0.955118	0.249398	-7.39e-05	7.81e-05
K06133	0.000398457	0.00014563	0.000338782	0.000156064	0.168626	0.0820222	-2.62e-05	0.000145523
K03547	0.00054326	5.17e-05	0.000508878	9.93e-05	0.13332	0.0732113	-1.1e-05	7.98e-05
K00425	9.68e-05	0.00010856	0.000246501	0.000204753	0.00262464	0.0125155	-0.000243645	-5.57e-05
K00692	3.85e-06	4.64e-06	6.15e-05	0.000141018	0.0520505	0.0440068	-0.000115914	5.55e-07
K06412	0.000492997	0.000165187	0.000376729	0.000133701	0.00881811	0.0183418	3.07e-05	0.000201822
K13993	0.000222338	0.000137763	0.0003047	0.000158684	0.0559704	0.0456491	-0.000166908	2.19e-06
K00766	0.000519642	7.61e-05	0.000401597	0.000141998	0.000779424	0.00748024	5.27e-05	0.000183346
K03639	0.000510896	0.000132912	0.000415211	0.000119243	0.0101092	0.0191717	2.39e-05	0.000167511
K02018	0.000512161	0.00013174	0.000410004	0.000122611	0.00664216	0.0165472	2.98e-05	0.000174537
K02048	0.000210836	0.000134611	0.000164216	9.41e-05	0.163062	0.0803898	-1.96e-05	0.000112869
K00426	9.66e-05	0.000108451	0.000245855	0.000204518	0.00267228	0.0125793	-0.000243064	-5.54e-05
K16509	0.000178885	0.000202192	0.000237123	0.000192416	0.302067	0.121531	-0.000170485	5.4e-05
K00284	0.000479976	0.000161665	0.000355882	0.000172854	0.0117027	0.0206574	2.89e-05	0.000219277
K00689	8.23e-06	2.77e-05	8.02e-05	0.000158437	0.0341909	0.0347987	-0.000138185	-5.8e-06
K00857	0.000215325	0.000121146	0.000336253	0.000184023	0.00891642	0.018394	-0.000209884	-3.2e-05
K02822	0.000198037	0.00014447	0.00023637	0.00016368	0.384425	0.135821	-0.00012616	4.95e-05
K01571	0.000469348	0.000167627	0.000343276	0.00012917	0.00464845	0.0146803	4.08e-05	0.000211314
K03475	0.000200275	0.00014399	0.000239251	0.000161722	0.372673	0.133318	-0.00012608	4.81e-05
K01658	0.000476633	0.000113276	0.00038351	0.000139085	0.0126185	0.0216018	2.09e-05	0.000165332
K02017	0.000499371	0.000129353	0.000396358	0.000123981	0.00601594	0.0160021	3.1e-05	0.000175067
K16789	0.000328152	8.7e-05	0.000321946	0.000137807	0.849957	0.22811	-5.97e-05	7.21e-05
K01224	0.000286857	0.000186033	0.000142171	0.000107012	0.00172201	0.0103983	5.78e-05	0.000231555
K06867	5e-05	0.000142934	6.1e-05	8.71e-05	0.744217	0.207469	-7.87e-05	5.67e-05
K01246	0.000228734	0.000146879	0.0003102	0.000153814	0.0614443	0.0471671	-0.000166994	4.06e-06
K13940	0.000422232	0.000103534	0.000328798	0.000168774	0.0232941	0.0283413	1.34e-05	0.00017348
K00336	0.000473288	9.59e-05	0.00043731	0.000128158	0.267097	0.111967	-2.85e-05	0.000100476
K00335	0.00045494	0.000115003	0.000398815	0.000128218	0.109878	0.0654909	-1.32e-05	0.000125406
K03149	0.000519064	7.77e-05	0.000398937	0.00012808	0.000261525	0.00571245	5.96e-05	0.000180696
K01918	0.000346678	6.83e-05	0.000357348	0.000121657	0.704353	0.20578	-6.72e-05	4.58e-05
K02897	0.000376558	0.000117906	0.00035795	0.00011927	0.581641	0.180706	-4.88e-05	8.6e-05
K06972	0.000452177	0.0001804	0.00031578	0.000150032	0.00558335	0.0156443	4.2e-05	0.000230831
K19267	5.02e-05	7.38e-05	0.000105557	0.000153738	0.113436	0.0667969	-0.000124668	1.39e-05
K06394	0.000464924	0.000162586	0.000349833	0.000140036	0.010074	0.0191245	2.88e-05	0.000201427
K01599	0.000405936	0.000127686	0.000355789	0.000108466	0.141218	0.0758022	-1.73e-05	0.000117563
K03637	0.000481734	0.00013239	0.000395528	0.000116928	0.018478	0.0254385	1.51e-05	0.000157263
K03706	0.000449799	0.000138575	0.000357569	0.000141879	0.0243357	0.0289077	1.25e-05	0.000171984
K03307	0.00035963	8.03e-05	0.000389459	0.000121907	0.31292	0.121531	-8.88e-05	2.91e-05
K05795	0.000189328	8.97e-05	0.000192164	0.000153942	0.936974	0.246092	-7.49e-05	6.93e-05
K18349	0.0004053	0.000114409	0.000316182	0.00015863	0.0276614	0.0311634	1.03e-05	0.000167971
K13052	0.000379856	9.97e-05	0.000362425	0.000151671	0.633616	0.191616	-5.59e-05	9.07e-05
K15342	0.000391431	6.64e-05	0.000430557	0.000120552	0.163477	0.0805086	-9.49e-05	1.66e-05
K06400	0.000341508	0.000110601	0.000315041	0.000151757	0.484713	0.158971	-4.92e-05	0.000102163
K06438	0.000455012	0.00016191	0.000347045	0.000143072	0.0160059	0.0238607	2.1e-05	0.000194886
K13542	0.000453412	0.000159922	0.000367472	0.000158631	0.0624327	0.0475452	-4.64e-06	0.00017652
K15024	0.000409092	0.000151677	0.000312077	0.000149479	0.027232	0.0309077	1.14e-05	0.00018265
K07138	0.000443586	0.000124801	0.000360083	0.000145086	0.0341772	0.0347987	6.5e-06	0.000160506
K00997	0.000304372	0.000163233	0.000393419	0.00014051	0.0442518	0.0402349	-0.000175705	-2.39e-06
K11928	0.000458046	9.18e-05	0.000376335	0.000134383	0.0159733	0.0238589	1.6e-05	0.00014739
K11717	0.000353961	0.000121534	0.00039483	0.000137905	0.271901	0.11343	-0.000114817	3.31e-05
K06382	0.000453325	0.000166729	0.000343691	0.000123177	0.0112867	0.0203291	2.61e-05	0.000193179
K15772	0.000436799	0.000133528	0.000327492	0.000112984	0.00305707	0.0126779	3.89e-05	0.000179694
K15771	0.000436805	0.000133532	0.000326934	0.000113186	0.00294071	0.0126465	3.94e-05	0.000180311
K07576	0.000448339	0.000164043	0.000314813	0.000121212	0.0020692	0.0112435	5.13e-05	0.00021573
K01061	4.31e-05	0.000136474	6.07e-05	8.65e-05	0.589111	0.182416	-8.29e-05	4.77e-05
K06182	0.000372417	0.000132392	0.000270165	9.31e-05	0.00289461	0.0126465	3.7e-05	0.00016753
K12960	0.00011776	4.32e-05	0.000160079	0.000120678	0.109222	0.0653415	-9.47e-05	1e-05
K07345	1.3e-05	4.03e-05	8.98e-05	0.00014131	0.0142704	0.0228208	-0.000137041	-1.66e-05
K01750	0.000107709	9.45e-05	0.000106224	0.000115974	0.960615	0.250353	-5.87e-05	6.17e-05
K00176	8.74e-05	6.65e-05	0.000139954	0.000155345	0.129915	0.0722174	-0.000121307	1.63e-05
K02217	0.000227055	5.2e-05	0.000287903	0.000108647	0.0163035	0.0238607	-0.000109784	-1.19e-05
K00177	8.74e-05	6.63e-05	0.000141128	0.000154933	0.120657	0.0689282	-0.000122338	1.49e-05
K03719	0.000296783	0.000107558	0.000273096	9.49e-05	0.413084	0.142741	-3.4e-05	8.14e-05
K01962	0.000241855	0.000115212	0.000346302	0.000154452	0.00952185	0.0187299	-0.000182095	-2.68e-05
K08316	0.000361827	7.75e-05	0.000310255	0.000122943	0.0834937	0.0550881	-7.14e-06	0.000110287
K03394	0.000370865	9.36e-05	0.000323076	0.000121831	0.126819	0.0709424	-1.41e-05	0.000109664
K09692	0.000295423	9.36e-05	0.000238825	0.000145452	0.109513	0.0653781	-1.33e-05	0.000126468
K05364	0.00048313	0.000132515	0.000344902	0.00016102	0.00179116	0.0105238	5.43e-05	0.000222166
K00872	0.000241181	0.000147313	0.000363115	0.000120957	0.00249437	0.0121872	-0.000198658	-4.52e-05
K01066	4.17e-05	0.000134443	5.82e-05	8.18e-05	0.604267	0.185808	-8.01e-05	4.72e-05
K02744	0.000106355	5.85e-05	0.000196485	0.000162052	0.013777	0.0225365	-0.000160487	-1.98e-05
K10794	6.76e-05	4.18e-05	7.8e-05	0.000117662	0.678031	0.201321	-6.15e-05	4.05e-05
K00823	4.63e-05	5.93e-05	0.000109057	0.000141179	0.0486642	0.0422798	-0.000125121	-3.91e-07
K03608	0.00045624	0.000134761	0.000345763	0.000118799	0.00349508	0.0130829	3.82e-05	0.000182748
K07078	5.87e-05	6.73e-05	0.000135313	0.000139982	0.0188005	0.0256283	-0.000139698	-1.35e-05
K03799	0.000155539	0.000144522	0.0002667	0.000173813	0.0177254	0.0248224	-0.000202138	-2.02e-05
K03366	2.36e-05	5.64e-05	0.000117367	0.00017578	0.0167542	0.0239754	-0.000169275	-1.82e-05
K03803	6.89e-05	4.56e-05	0.000141735	0.000127238	0.0114722	0.02052	-0.000127987	-1.76e-05
K02621	0.000173495	0.000131741	0.000307374	0.000171586	0.00338624	0.0128569	-0.00022102	-4.67e-05
K07552	6.17e-05	0.000133779	0.000101988	9.06e-05	0.2198	0.097095	-0.000105439	2.5e-05
K05346	3.57e-05	4.75e-05	8.54e-05	0.000130412	0.0830758	0.0550881	-0.000106425	6.92e-06
K01250	1.31e-05	8.46e-06	7.3e-05	0.00012174	0.0216401	0.0273032	-0.000110265	-9.57e-06
K18926	0.00010508	0.000144221	0.000114277	0.000122527	0.809088	0.220317	-8.53e-05	6.7e-05
K05936	0.000447494	0.000150586	0.000351183	0.000118466	0.0155679	0.0235528	1.92e-05	0.000173469
K03321	0.000193775	0.000130352	0.000240174	0.000147424	0.244324	0.104981	-0.000125564	3.28e-05
K05020	2.45e-05	4.78e-05	6.46e-05	0.000120918	0.132616	0.0729972	-9.32e-05	1.29e-05
K01486	0.000399333	9.27e-05	0.000390309	0.000115202	0.761667	0.210621	-5.05e-05	6.86e-05
K06042	0.000456203	0.000135692	0.000349205	0.000118009	0.00461133	0.0146551	3.46e-05	0.000179348
K01613	0.000458246	6.87e-05	0.000409005	0.000101267	0.0506476	0.0432776	-1.45e-07	9.86e-05
K17103	0.000443355	8.48e-05	0.000355496	0.000137133	0.00950694	0.0187299	2.27e-05	0.000153038
K05934	0.000455533	0.00013656	0.000347415	0.000118696	0.00445295	0.0145291	3.53e-05	0.000180913
K02622	0.000172531	0.000130554	0.000306094	0.00016957	0.00314661	0.0127003	-0.000219766	-4.74e-05
K01715	0.00022157	9.36e-05	0.000231931	0.000136296	0.755576	0.209316	-7.71e-05	5.64e-05
K03688	0.000322532	0.000127751	0.000357383	0.000108223	0.303337	0.121531	-0.000102226	3.25e-05
K05739	2.1e-05	4.62e-05	4.23e-05	0.000120281	0.415688	0.143361	-7.38e-05	3.13e-05
K01912	0.000311254	8.72e-05	0.000292143	0.000128727	0.542173	0.172013	-4.36e-05	8.19e-05
K04074	0.000202851	0.000100424	0.000326186	0.000141884	0.000950472	0.00820784	-0.000193436	-5.32e-05
K05985	0.000197182	0.000103145	0.000319614	0.000155787	0.00212382	0.0113685	-0.000197862	-4.7e-05
K02548	0.000150686	0.000133926	0.000263787	0.000171396	0.0125446	0.0215456	-0.000200702	-2.55e-05
K03590	0.00013711	0.000122833	0.000259835	0.000193443	0.0106399	0.0197348	-0.000215303	-3.01e-05
K01673	0.000178814	0.000134351	0.000269106	0.000145299	0.0270344	0.0307556	-0.000169883	-1.07e-05
K03733	0.000228076	0.000179118	0.000289962	0.000148111	0.189591	0.0880979	-0.000155434	3.17e-05
K02821	0.000166813	9.99e-05	0.000233385	0.0001663	0.0940792	0.0596555	-0.000145033	1.19e-05
K02189	0.000436417	0.000151662	0.000339493	0.000114269	0.0142057	0.0227419	2.04e-05	0.000173435
K07012	0.00033663	7.86e-05	0.000303014	0.000108689	0.216831	0.0963334	-2.05e-05	8.77e-05
K00036	0.000176874	0.000141239	0.000259975	0.000159429	0.0570199	0.0460694	-0.000168783	2.58e-06
K00574	0.000271766	0.000114575	0.000305921	0.000140309	0.350721	0.127576	-0.000107074	3.88e-05
K03750	0.000193784	9.69e-05	0.00022502	9.64e-05	0.259042	0.109605	-8.62e-05	2.37e-05
K09015	0.000215315	0.000171803	0.000317993	0.000151035	0.0295366	0.0322014	-0.000194705	-1.07e-05
K03455	7.96e-05	6.08e-05	0.000178499	0.000162836	0.00787171	0.0178925	-0.000169805	-2.79e-05
K04751	0.000305556	8.14e-05	0.000289849	0.000134459	0.62008	0.189228	-4.79e-05	7.93e-05
K02221	0.000186998	0.000169572	0.000308405	0.000155659	0.011254	0.0203255	-0.000213987	-2.88e-05
K07006	0.000128925	0.000175546	0.000132767	0.00012501	0.929379	0.244408	-9.07e-05	8.31e-05
K17734	0.000399081	0.00017407	0.00026017	0.000133158	0.00275086	0.0126465	5.06e-05	0.000227198
K06404	0.000398857	0.000173977	0.000260216	0.000133157	0.00278991	0.0126465	5.04e-05	0.000226898
K03743	0.000415658	5.91e-05	0.000357489	0.000135827	0.0581191	0.0465715	-2.12e-06	0.000118457
K06215	0.00031144	9.66e-05	0.00025883	0.000137406	0.124636	0.070226	-1.51e-05	0.000120352
K11263	0.000122615	0.000176111	8.59e-05	0.000108612	0.379934	0.135057	-4.69e-05	0.00012038
K06177	0.000127005	0.00014499	0.000132871	8.14e-05	0.860912	0.230316	-7.32e-05	6.15e-05
K01008	0.000453238	0.000121967	0.00036963	0.000107686	0.0134021	0.0222793	1.82e-05	0.000149061
K02304	0.000410018	0.000159657	0.000311203	0.000117526	0.0165259	0.0239036	1.89e-05	0.000178718
K01191	0.000162165	0.000170086	0.000141468	0.000129861	0.631023	0.191146	-6.55e-05	0.000106904
K07464	0.00031161	8.33e-05	0.000274485	0.000116336	0.201406	0.0916097	-2.06e-05	9.48e-05
K04047	0.00018592	0.000176138	0.00026322	0.000162294	0.113186	0.0666704	-0.000173629	1.9e-05
K00020	0.000224674	0.000100226	0.000204907	0.000105588	0.500479	0.162563	-3.88e-05	7.83e-05
K16923	0.000301248	9.37e-05	0.000270885	0.000109249	0.296936	0.120556	-2.76e-05	8.83e-05
K01628	0.000420069	0.000118865	0.000359796	0.000113955	0.0734478	0.05199	-5.95e-06	0.000126492
K01579	0.000321953	8.1e-05	0.000312915	0.000113045	0.746737	0.207486	-4.7e-05	6.51e-05
K15977	5.99e-05	0.000119537	0.000114393	9.05e-05	0.0758495	0.0530133	-0.000114892	5.91e-06
K04564	0.000134719	0.000139494	0.000237933	0.000162884	0.0201019	0.0264518	-0.000189504	-1.69e-05
K16926	0.000207391	8.32e-05	0.000267336	0.00012605	0.0538157	0.0447454	-0.00012092	1.03e-06
K00432	0.000127628	0.000103149	0.000247643	0.000171529	0.00469079	0.0147612	-0.000200962	-3.91e-05
K03559	7.66e-05	0.00011708	0.000121029	9.95e-05	0.154409	0.0786767	-0.000106295	1.73e-05
K03800	0.000257314	0.000129998	0.000324142	0.000132649	0.0782992	0.0539019	-0.000141515	7.86e-06
K06374	0.000411451	0.000144403	0.00029733	0.000119938	0.00388242	0.0136803	3.86e-05	0.000189672
K02068	0.000130228	0.000130135	0.000202612	0.000139173	0.0635466	0.0480355	-0.000149013	4.24e-06
K01304	0.000171126	0.000180585	0.000225482	0.000130708	0.229326	0.100088	-0.000144226	3.55e-05
K01744	0.000285651	5.95e-05	0.000271738	0.000102444	0.56053	0.175913	-3.4e-05	6.19e-05
K00606	0.00024282	8.67e-05	0.000251514	0.000121718	0.772537	0.212871	-6.9e-05	5.16e-05
K02769	0.000138444	8.81e-05	0.000126306	0.000121974	0.688654	0.202968	-4.85e-05	7.28e-05
K07045	0.000326451	8.58e-05	0.000316246	0.000109948	0.716176	0.207469	-4.6e-05	6.64e-05
K02119	0.000437339	0.000125999	0.000345394	0.000133484	0.0157237	0.0236766	1.81e-05	0.000165766
K14260	0.000350581	9.24e-05	0.000316732	0.00012816	0.289909	0.118869	-2.98e-05	9.75e-05
K01200	0.00024436	0.000134528	0.000216291	8.71e-05	0.386226	0.136302	-3.67e-05	9.28e-05
K03453	0.000314413	8.94e-05	0.000281445	0.000123439	0.285314	0.117586	-2.85e-05	9.44e-05
K01916	8.85e-05	0.000102646	0.000222652	0.000189396	0.00356773	0.0132042	-0.000221407	-4.68e-05
K01879	0.000118828	0.000120917	0.000246678	0.000176262	0.0046176	0.0146551	-0.000214093	-4.16e-05
K01993	0.000117439	0.000104114	0.000172914	0.000153719	0.142614	0.0759999	-0.0001304	1.94e-05
K07047	0.000247978	0.000106643	0.000287021	0.000118378	0.226527	0.0992165	-0.000103133	2.5e-05
K01878	0.000118726	0.000120869	0.000246296	0.000176044	0.00466241	0.0146968	-0.000213729	-4.14e-05
K06864	0.000407703	0.000113722	0.000309959	0.000124474	0.00565146	0.0156842	2.99e-05	0.000165557
K06898	0.000406587	0.000113946	0.000311224	0.000123418	0.00663737	0.0165472	2.78e-05	0.000162922
K06403	0.000383109	0.000166638	0.000241582	0.000123652	0.00139486	0.00956996	5.79e-05	0.000225152
K06283	0.000402826	0.000144218	0.000293509	0.000109551	0.00418823	0.0142418	3.64e-05	0.00018228
K02103	0.000372368	0.000134073	0.000252961	0.000129577	0.00242463	0.0120044	4.44e-05	0.000194388
K06223	0.000211678	6.46e-05	0.000271663	0.000112139	0.0259146	0.0299217	-0.000112369	-7.6e-06
K03481	7.97e-05	7.61e-05	0.000123789	0.000120072	0.128784	0.071782	-0.000101505	1.34e-05
K06298	0.000381303	0.000164036	0.000244571	0.000119134	0.00156744	0.0100244	5.5e-05	0.000218459
K07273	9.36e-05	9.6e-05	0.000144294	0.000148938	0.159868	0.0799722	-0.0001223	2.08e-05
K02851	0.000191693	0.000155174	0.000287957	0.000128036	0.0208426	0.0268918	-0.000177239	-1.53e-05
K07495	4.22e-05	0.000127894	6.2e-05	0.000122178	0.577268	0.179761	-9.1e-05	5.13e-05
K01256	0.000141388	0.000145346	0.000248324	0.000168694	0.0203524	0.0265732	-0.000196529	-1.73e-05
K02069	0.000131615	0.000130571	0.00020163	0.000137164	0.0706971	0.0510339	-0.000146172	6.14e-06
K01222	0.000158669	0.000116053	0.000157277	0.000107083	0.965027	0.25116	-6.21e-05	6.49e-05
K01737	0.000192844	7.11e-05	0.000268031	0.00012396	0.0122206	0.0212441	-0.000133039	-1.73e-05
K04094	0.00018656	8.72e-05	0.000259345	0.000120372	0.0184323	0.0254274	-0.000132708	-1.29e-05
K07304	0.000172905	0.00017079	0.00024787	0.000176034	0.133032	0.0730966	-0.000173596	2.37e-05
K03832	0.000120897	0.000127841	0.00017392	0.000138584	0.166174	0.0811786	-0.000128854	2.28e-05
K06373	0.000380871	0.000139862	0.00028955	0.000121545	0.0174388	0.0246405	1.68e-05	0.000165871
K01580	5.67e-05	6.67e-05	0.00011791	0.000127706	0.0404426	0.0382004	-0.000119664	-2.82e-06
K00563	0.000170337	8.19e-05	0.000233501	0.00013359	0.0506051	0.0432776	-0.000126504	1.75e-07
K07862	0.000214885	6.92e-05	0.00023171	0.000115161	0.534764	0.170157	-7.12e-05	3.75e-05
K01698	0.000367183	8.5e-05	0.000314018	0.000101366	0.0502828	0.0431809	-6.83e-08	0.000106398
K00104	0.000123034	7.08e-05	0.000162295	0.000137315	0.212023	0.0948786	-0.000101931	2.34e-05
K02517	8.14e-05	0.000113512	0.000119117	9.94e-05	0.21743	0.0964276	-9.84e-05	2.3e-05
K01035	5.44e-05	3.2e-05	0.000105138	0.000119061	0.0491071	0.0425771	-0.000101315	-2.13e-07
K11085	7.63e-05	7.87e-05	0.00012518	0.000111865	0.0808643	0.0546476	-0.00010408	6.26e-06
K10563	0.000138377	0.000114955	0.00025496	0.000176437	0.00840523	0.0183418	-0.000201623	-3.15e-05
K01185	6.37e-05	0.000118503	0.000119093	0.000165443	0.180721	0.0855519	-0.000137423	2.67e-05
K02437	0.000200468	0.000153585	0.000232494	0.000121633	0.417988	0.143847	-0.000110916	4.69e-05
K06988	3.29e-05	0.000113701	1.31e-05	2.08e-05	0.401496	0.140066	-2.78e-05	6.73e-05
K02334	0.000176885	8.63e-05	0.000211845	0.00011884	0.240366	0.103784	-9.42e-05	2.42e-05
K00135	8.17e-05	0.000132377	0.000147303	0.00015513	0.114218	0.0670871	-0.000147707	1.64e-05
K02652	0.00037405	9.91e-05	0.000246865	0.000110683	8.99e-05	0.00447771	6.74e-05	0.000186938
K08234	0.000264443	6.4e-05	0.00024567	0.000133411	0.530064	0.169183	-4.13e-05	7.89e-05
K16264	0.000127298	0.000121984	0.000207522	0.000149573	0.0432778	0.0396797	-0.000157918	-2.53e-06
K01845	0.00037621	8.49e-05	0.000315386	0.000101018	0.0256856	0.0297869	7.72e-06	0.000113928
K00208	0.00011346	0.000128604	0.000162886	0.000141814	0.202986	0.0921232	-0.000126429	2.76e-05
K16925	0.000109118	0.000143386	0.000157078	0.000140078	0.237456	0.102762	-0.000128569	3.26e-05
K00681	5.31e-05	0.000115384	0.000108159	9.24e-05	0.0689003	0.0502053	-0.000114597	4.44e-06
K09773	0.000112283	0.00011154	0.000194957	0.00013718	0.0237826	0.0285908	-0.000153848	-1.15e-05
K03746	3.46e-05	0.000115059	4.95e-05	6.05e-05	0.571598	0.178426	-6.76e-05	3.79e-05
K06209	0.000423228	0.000136423	0.000347835	0.000136148	0.0563142	0.0457973	-2.11e-06	0.000152898
K00940	0.00013663	0.000122135	0.00020387	0.000131505	0.0671637	0.049523	-0.00013942	4.94e-06
K09760	0.000195694	0.00013421	0.000249991	9.93e-05	0.111049	0.0658085	-0.000121587	1.3e-05
K02065	7.98e-05	0.000113145	0.000109139	9.45e-05	0.324253	0.121531	-8.87e-05	2.99e-05
K06387	0.000379174	0.000147201	0.000276917	0.000103467	0.00683143	0.0167031	2.97e-05	0.000174826
K08974	0.000171591	7.4e-05	0.000169006	9.81e-05	0.916729	0.241761	-4.69e-05	5.21e-05
K00674	0.000193882	0.000152698	0.000265205	0.000117595	0.0708312	0.051091	-0.000148956	6.31e-06
K02492	0.00029534	5.7e-05	0.000289026	9.99e-05	0.785171	0.215584	-4.02e-05	5.29e-05
K01749	0.000407524	0.000123401	0.000315728	9.42e-05	0.00495366	0.0150973	2.92e-05	0.000154348
K00239	0.000314264	0.000100893	0.000310858	0.000137027	0.920743	0.242644	-6.52e-05	7.2e-05
K02781	0.000159704	0.000116418	0.000214971	0.000165112	0.178453	0.0851179	-0.000136746	2.62e-05
K00029	7.31e-05	0.000112462	0.000100144	9.3e-05	0.358228	0.129498	-8.58e-05	3.17e-05
K13069	3.25e-05	0.000115631	3.93e-05	6.57e-05	0.798148	0.218469	-6.07e-05	4.7e-05
K03098	3.5e-05	0.000113669	5.02e-05	5.32e-05	0.548465	0.173271	-6.62e-05	3.58e-05
K06920	0.000164988	8.33e-05	0.000225159	0.000115861	0.0407877	0.0383628	-0.000117704	-2.64e-06
K01273	0.000329368	0.000101956	0.000303129	0.000111015	0.388448	0.136592	-3.44e-05	8.69e-05
K05814	8.9e-05	0.000107281	7.62e-05	5.62e-05	0.600613	0.185082	-3.63e-05	6.19e-05
K15533	0.000364196	0.000166254	0.000244037	0.000125426	0.00601007	0.0160021	3.62e-05	0.000204069
K01488	0.000264258	0.00014465	0.00020384	0.000133313	0.131225	0.0726412	-1.87e-05	0.000139535
K05815	7.01e-05	0.000110686	6.44e-05	5.39e-05	0.818239	0.221836	-4.43e-05	5.57e-05
K05813	7.01e-05	0.000110654	6.36e-05	5.17e-05	0.793305	0.217434	-4.32e-05	5.61e-05
K03413	0.000323287	0.000131723	0.000238578	0.000103033	0.0148467	0.0231249	1.74e-05	0.000152058
K03775	7.1e-05	0.000111455	9.59e-05	9.24e-05	0.394981	0.138348	-8.31e-05	3.34e-05
K00018	0.000390082	0.000144453	0.000308394	0.000107234	0.0281058	0.0313596	9.19e-06	0.000154189
K06872	0.000404976	8.69e-05	0.000331214	9.75e-05	0.00692167	0.0167659	2.12e-05	0.000126302
K18014	8.53e-05	5.25e-05	0.000129272	0.000151757	0.181619	0.0858456	-0.000109561	2.17e-05
K03340	0.000385814	0.000110715	0.000312192	0.000129216	0.0356469	0.0356593	5.15e-06	0.00014209
K05816	4.93e-05	0.000115965	4.37e-05	5.33e-05	0.829866	0.223916	-4.64e-05	5.74e-05
K00867	7.34e-05	9.9e-05	0.000183882	0.000188065	0.0133915	0.0222793	-0.000196711	-2.43e-05
K06878	9.81e-05	0.000112902	0.000178961	0.000186002	0.0707579	0.0510579	-0.000168795	7.17e-06
K02429	0.00010284	8.79e-05	0.000178382	0.000150268	0.0362207	0.0360083	-0.000145977	-5.11e-06
K00549	0.000205116	0.000120863	0.000267447	0.00013247	0.0886829	0.0574594	-0.000134457	9.79e-06
K01034	3.64e-05	3.02e-05	8.41e-05	0.000115028	0.0549698	0.045239	-9.65e-05	1.09e-06
K01179	0.00027422	9.74e-05	0.000240837	0.000118638	0.282454	0.11671	-2.84e-05	9.52e-05
K01823	8.41e-05	0.000100662	0.000190141	0.000189104	0.0180683	0.0251283	-0.000192905	-1.92e-05
K01119	8.59e-05	7.7e-05	0.000188816	0.00014318	0.00310123	0.0126973	-0.000168831	-3.7e-05
K00364	8.09e-05	0.000111125	0.000167859	0.000182531	0.0486913	0.0422835	-0.000173331	-5.24e-07
K00096	0.000308344	0.000134967	0.000209113	0.000129558	0.0108162	0.0199019	2.4e-05	0.000174467
K05919	0.000331236	8.93e-05	0.00030558	0.000125249	0.408798	0.141592	-3.64e-05	8.77e-05
K03604	0.000337144	0.000151817	0.000232307	0.000132356	0.0123303	0.0213338	2.38e-05	0.000185869
K01633	0.000107651	8.89e-05	0.000199036	0.0001316	0.00627032	0.0162983	-0.000155472	-2.73e-05
K03560	3.6e-05	0.000110532	4.41e-05	4.75e-05	0.740593	0.207469	-5.7e-05	4.09e-05
K00573	3.89e-05	0.000110206	3.99e-05	4.68e-05	0.967983	0.251673	-4.97e-05	4.78e-05
K00344	3.98e-05	0.00011244	5.81e-05	6.8e-05	0.490203	0.160128	-7.14e-05	3.48e-05
K04773	0.00012903	7.2e-05	0.000144603	0.000102173	0.536635	0.170723	-6.6e-05	3.48e-05
K01669	3.53e-05	0.000110377	3.98e-05	5.27e-05	0.85616	0.229519	-5.42e-05	4.52e-05
K01247	3.43e-05	0.000110275	4.39e-05	4.63e-05	0.691427	0.203444	-5.83e-05	3.91e-05
K19002	0.00011014	8.82e-05	0.000212432	0.000163433	0.00908041	0.018439	-0.000177552	-2.7e-05
K15777	3.43e-05	0.000110299	3.84e-05	4.53e-05	0.866085	0.231202	-5.26e-05	4.45e-05
K00568	3.28e-05	0.000110559	3.89e-05	4.76e-05	0.800476	0.218977	-5.51e-05	4.29e-05
K03610	0.000327868	8.12e-05	0.000283604	0.000111292	0.115313	0.0673677	-1.13e-05	9.98e-05
K05596	3.19e-05	0.000110669	3.44e-05	4.66e-05	0.916175	0.241723	-5.14e-05	4.64e-05
K03717	3.16e-05	0.000110694	3.26e-05	4.58e-05	0.966188	0.251347	-4.98e-05	4.78e-05
K12266	3.15e-05	0.000110657	3.05e-05	4.35e-05	0.968695	0.251787	-4.75e-05	4.94e-05
K08978	0.000388572	0.000142211	0.000281274	0.000105189	0.00404298	0.0139783	3.6e-05	0.000178587
K09685	8.54e-05	9.87e-05	0.000208562	0.000172873	0.00368223	0.0133601	-0.000203802	-4.26e-05
K00564	0.000114274	0.000101313	0.000210644	0.000167394	0.0182541	0.0252967	-0.000175492	-1.72e-05
K01581	5.08e-05	7.66e-05	0.000115554	0.000137514	0.0466289	0.0412507	-0.000128531	-1.02e-06
K02007	0.000338141	9.5e-05	0.000288578	0.000112193	0.0985281	0.0616345	-9.6e-06	0.000108723
K19310	0.00029785	0.000158078	0.000196389	0.000146217	0.0226361	0.0279249	1.49e-05	0.000188065
K02008	0.000336192	9.65e-05	0.000287137	0.000112149	0.103983	0.0636319	-1.05e-05	0.000108577
K03660	0.000385174	0.000112362	0.000317796	0.000113321	0.0400032	0.0381271	3.2e-06	0.00013155
K02006	0.000315845	8.99e-05	0.000279017	0.00011087	0.203501	0.0922084	-2.06e-05	9.43e-05
K05946	0.000401778	0.000124377	0.000343874	9.46e-05	0.0705084	0.050977	-5.05e-06	0.000120858
K09384	5.91e-05	8.47e-05	0.000131699	0.0001605	0.0530328	0.0444327	-0.000146159	1e-06
K17810	9.85e-05	7.21e-05	0.00016767	0.000129157	0.0248494	0.0292002	-0.00012907	-9.24e-06
K15460	0.000233173	8.59e-05	0.000215728	9.73e-05	0.504689	0.163342	-3.48e-05	6.96e-05
K02598	0.000222134	5.72e-05	0.000195419	9.8e-05	0.246197	0.105566	-1.92e-05	7.26e-05
K07305	7.52e-05	0.000101277	0.000163091	0.000163082	0.0274379	0.0310624	-0.000165464	-1.03e-05
K02242	8.19e-05	9.94e-05	0.000202927	0.000180179	0.00560337	0.0156443	-0.000204343	-3.76e-05
K01679	5.22e-05	7.24e-05	0.000175356	0.000141386	0.000436168	0.00650804	-0.000187577	-5.87e-05
K09153	0.000116293	4.28e-05	0.000126081	9.73e-05	0.64821	0.19515	-5.3e-05	3.35e-05
K00690	0.000304903	9.03e-05	0.000230048	0.000128652	0.0217525	0.0273622	1.15e-05	0.000138251
K06948	0.000103399	9.38e-05	0.000196743	0.000170448	0.0215473	0.0272427	-0.000172159	-1.45e-05
K00971	0.000216113	7.34e-05	0.000251708	0.000102011	0.163748	0.0805996	-8.63e-05	1.51e-05
K06200	0.000298747	8.13e-05	0.000253146	0.00011314	0.108995	0.0652786	-1.06e-05	0.000101783
K09790	0.000221026	7.55e-05	0.000291206	0.000122835	0.0195289	0.0261226	-0.000128471	-1.19e-05
K00797	0.000382404	0.000117041	0.000271504	9.42e-05	0.000591661	0.00703502	5.04e-05	0.000171386
K06910	0.000134875	0.000138209	0.000196507	0.000129671	0.110517	0.0656822	-0.000137849	1.46e-05
K08972	0.000158611	0.000168155	0.000180255	0.000109464	0.592531	0.183128	-0.000102672	5.94e-05
K01639	0.000361964	0.000109974	0.000300653	8.29e-05	0.0311383	0.0332973	5.81e-06	0.000116808
K00627	8.72e-05	0.000113365	0.000180029	0.000168633	0.0275029	0.031076	-0.000174825	-1.08e-05
K12700	5.11e-05	8.51e-05	0.000123425	0.000162089	0.0559844	0.0456491	-0.000146527	1.95e-06
K01523	0.000142793	0.000137203	0.000188518	0.000120891	0.217362	0.0964276	-0.00011929	2.78e-05
K05847	0.000159053	0.000148278	0.000231009	0.000156596	0.101791	0.063078	-0.000158685	1.48e-05
K09457	0.000129672	5.56e-05	0.000175922	0.000118734	0.0867671	0.0565067	-9.95e-05	7.04e-06
K06962	8.02e-05	8.53e-05	0.000156733	0.000118916	0.0122199	0.0212441	-0.000135524	-1.75e-05
K18220	0.000162266	5.41e-05	0.000146744	0.000100647	0.501177	0.162676	-3.08e-05	6.18e-05
K03667	7.89e-05	9.51e-05	0.000127938	0.000131901	0.139095	0.0752037	-0.000114548	1.66e-05
K01419	7.93e-05	9.56e-05	0.000127845	0.000131711	0.143256	0.0762543	-0.000114126	1.71e-05
K01567	0.000375818	0.000116944	0.000303737	0.000119105	0.0358669	0.0357253	4.96e-06	0.000139204
K01496	0.000142612	0.000141602	0.000187414	0.000122135	0.23695	0.102644	-0.000120041	3.04e-05
K06193	7.16e-05	0.000100584	0.000126607	0.000130541	0.102253	0.0630962	-0.000121356	1.14e-05
K01048	0.000250312	8.72e-05	0.000193487	8.47e-05	0.0236398	0.0285375	7.94e-06	0.000105706
K04031	0.000284478	9.8e-05	0.000263873	0.000118486	0.50618	0.16367	-4.13e-05	8.25e-05
K00721	0.000333431	0.000114578	0.000286464	0.000141472	0.203516	0.0922084	-2.63e-05	0.000120256
K03367	6.72e-05	8.22e-05	0.000179733	0.0001622	0.00382265	0.0136282	-0.000186364	-3.88e-05
K00818	0.000156616	0.00013879	0.000186005	0.000109844	0.410741	0.142059	-0.000100663	4.19e-05
K03708	9.12e-05	8.71e-05	0.000175451	0.000132103	0.0109986	0.02002	-0.000148146	-2.04e-05
K01991	9.17e-05	8.16e-05	0.000164301	0.000151309	0.0416153	0.0387292	-0.000142248	-2.91e-06
K00575	0.000203029	9.03e-05	0.000176117	8.66e-05	0.287426	0.118142	-2.34e-05	7.72e-05
K11065	0.000103154	8.37e-05	0.00022743	0.000134928	0.000344084	0.00619989	-0.000188457	-6.01e-05
K03739	6.5e-05	8.11e-05	0.000173358	0.000164852	0.00563581	0.0156842	-0.000183008	-3.38e-05
K01811	0.000295189	5.25e-05	0.00027021	0.000106349	0.299444	0.12105	-2.32e-05	7.31e-05
K01226	7.35e-05	7.65e-05	0.000159523	0.000136679	0.00918912	0.0184841	-0.000149462	-2.26e-05
K14188	7.13e-05	9.2e-05	0.000171948	0.000165021	0.0112888	0.0203291	-0.000177211	-2.42e-05
K03740	6.5e-05	8.12e-05	0.000171703	0.000164789	0.00631873	0.016322	-0.000181321	-3.22e-05
K03808	3.99e-05	0.000116455	9.32e-05	0.00013134	0.13522	0.073905	-0.000123967	1.73e-05
K02557	0.000287356	6.22e-05	0.000265307	9.96e-05	0.353554	0.128261	-2.54e-05	6.95e-05
K06926	0.000295471	0.000109438	0.000216109	9.73e-05	0.00935145	0.0186664	2.05e-05	0.000138274
K07668	8.71e-05	8.69e-05	0.000186046	0.000169077	0.0134174	0.0222793	-0.000176032	-2.18e-05
K10026	0.000111043	5.64e-05	0.000158172	9.72e-05	0.0426578	0.0393263	-9.26e-05	-1.64e-06
K01079	0.000146316	0.000127916	0.000197003	0.00011385	0.145505	0.0770538	-0.000119572	1.82e-05
K16013	4.29e-05	7.67e-05	0.000138257	0.00016535	0.0132089	0.0221413	-0.000169438	-2.13e-05
K07586	0.000102895	8.87e-05	0.000137102	0.00013578	0.297724	0.120718	-9.97e-05	3.13e-05
K01595	0.000122013	0.000125608	0.000188231	0.000129268	0.0724256	0.0516306	-0.0001387	6.26e-06
K19689	0.000222653	0.000131184	0.000253106	0.000116786	0.39035	0.137105	-0.000101106	4.02e-05
K03412	0.000176203	9.11e-05	0.000157246	8.76e-05	0.456781	0.152834	-3.19e-05	6.98e-05
K16924	0.000108841	5.95e-05	0.000134858	0.000143627	0.408889	0.141592	-8.93e-05	3.73e-05
K01621	0.000152987	0.000165933	0.000217353	0.000150326	0.15716	0.0794318	-0.000154425	2.57e-05
K06206	0.000346047	5.72e-05	0.000303644	8.39e-05	0.0428999	0.039415	1.42e-06	8.34e-05
K09698	0.000100411	0.000108069	0.000196395	0.00017329	0.0237701	0.0285908	-0.000178521	-1.34e-05
K05822	9.77e-05	7.93e-05	0.000137638	0.000118861	0.169448	0.0821848	-9.76e-05	1.77e-05
K13747	0.000353125	0.000128202	0.00024482	0.000118164	0.00319042	0.0127097	3.82e-05	0.000178429
K08681	0.000226682	9.28e-05	0.000177548	0.000119085	0.110611	0.065717	-1.17e-05	0.000109937
K11144	8.96e-05	0.00010244	0.000195121	0.000166633	0.0101867	0.0191816	-0.000184605	-2.65e-05
K00639	0.000120391	4.98e-05	0.000144113	0.000101287	0.300601	0.121354	-6.96e-05	2.21e-05
K03449	9.57e-05	0.000117049	0.000188952	0.000153552	0.0198249	0.0262912	-0.000171079	-1.55e-05
K02804	0.000209933	8.1e-05	0.000182616	8.72e-05	0.25667	0.108775	-2.05e-05	7.52e-05
K01449	0.000328586	9.35e-05	0.000285382	0.000103909	0.12894	0.0718043	-1.3e-05	9.94e-05
K16012	4.28e-05	7.67e-05	0.00013622	0.000165056	0.0148874	0.0231495	-0.00016737	-1.94e-05
K03707	0.000124026	0.000141657	0.000146864	0.000122222	0.544592	0.172397	-9.81e-05	5.24e-05
K17074	9.17e-05	9.14e-05	0.000204204	0.000143189	0.00194803	0.010902	-0.00018115	-4.39e-05
K02650	0.000321405	0.000109251	0.000219686	0.000139754	0.00626289	0.0162983	3.03e-05	0.00017316
K00265	0.000135966	0.000143427	0.000150711	0.000107891	0.683189	0.202173	-8.71e-05	5.76e-05
K10041	6.52e-05	8.16e-05	0.000161636	0.000172586	0.0163102	0.0238607	-0.000174027	-1.89e-05
K01745	6.39e-05	4.5e-05	0.000140251	0.000114402	0.00401488	0.0139071	-0.000126505	-2.62e-05
K06999	0.000154773	0.000170436	0.000130057	0.000102007	0.537434	0.170831	-5.56e-05	0.000105054
K03769	9.05e-05	6.45e-05	0.000137093	9.41e-05	0.0475091	0.0416271	-9.26e-05	-5.36e-07
K00240	0.000213307	0.000104529	0.000221909	9.6e-05	0.76318	0.210981	-6.57e-05	4.85e-05
K00290	0.000283461	7.92e-05	0.000230465	0.00011201	0.0599614	0.0471671	-2.32e-06	0.000108315
K03486	8.33e-05	8e-05	0.000169661	0.000110389	0.00281004	0.0126465	-0.000141299	-3.14e-05
K00024	8.63e-05	9.11e-05	0.000147199	0.000135009	0.0685158	0.0500657	-0.000126642	4.83e-06
K01821	6.87e-05	8.55e-05	0.000191445	0.00017918	0.0039462	0.0137979	-0.000203373	-4.2e-05
K02779	9.18e-05	0.000138951	0.000147029	0.000132687	0.157092	0.0794318	-0.000132499	2.2e-05
K07652	7.65e-05	8.68e-05	0.00017773	0.000169622	0.011754	0.0206853	-0.000178481	-2.39e-05
K02010	0.000226596	9.13e-05	0.000205597	8.19e-05	0.396342	0.138659	-2.83e-05	7.03e-05
K02819	5.42e-05	7.51e-05	0.000116955	0.000107677	0.021207	0.0270973	-0.000115737	-9.85e-06
K06885	0.000134325	0.000108958	0.000214889	0.000156336	0.0403822	0.0381747	-0.000157431	-3.7e-06
K09976	0.000103216	9.36e-05	0.000193831	0.00016744	0.023443	0.0284293	-0.000168297	-1.29e-05
K00226	0.000123815	0.000142226	0.000207107	0.000148146	0.0481498	0.041991	-0.00016588	-7.06e-07
K18692	0.000103209	9.36e-05	0.000193689	0.000167419	0.0236225	0.0285359	-0.000168152	-1.28e-05
K02240	0.000103677	9.41e-05	0.00019448	0.000167203	0.0231871	0.0282852	-0.000168494	-1.31e-05
K03817	3.54e-05	6.8e-05	0.000114298	0.000140764	0.0163381	0.0238607	-0.000142405	-1.54e-05
K01447	5.67e-05	4.26e-05	0.000127649	0.000145028	0.0263011	0.0301803	-0.000132818	-8.98e-06
K17076	6.65e-05	6.67e-05	0.000157703	0.000116038	0.00155334	0.0100244	-0.000145411	-3.7e-05
K03767	0.000148486	0.000133079	0.00017626	0.000121412	0.444569	0.150238	-0.00010023	4.47e-05
K02532	0.000145848	0.0001262	0.000183881	0.000126318	0.292204	0.119237	-0.000109835	3.38e-05
K01546	0.000220515	6.55e-05	0.000209724	8.89e-05	0.627394	0.190644	-3.37e-05	5.53e-05
K04070	0.000359705	0.000132731	0.000265313	0.000104617	0.00762006	0.017553	2.63e-05	0.000162449
K05786	4.27e-05	8.18e-05	0.000100567	0.000108137	0.0383812	0.0373744	-0.000112471	-3.24e-06
K00162	5.83e-05	7.85e-05	0.000143142	0.000149903	0.0168686	0.0240361	-0.000153421	-1.62e-05
K00161	5.9e-05	7.88e-05	0.000143314	0.000149789	0.0174823	0.0246456	-0.00015293	-1.57e-05
K00385	3.43e-05	4.43e-05	7.44e-05	0.00010187	0.0803352	0.0544951	-8.53e-05	5.12e-06
K07029	0.000122526	8.81e-05	0.000194095	0.000159232	0.0566712	0.0459172	-0.000145276	2.14e-06
K16950	3.43e-05	4.43e-05	7.43e-05	0.000101817	0.0804357	0.0544951	-8.53e-05	5.13e-06
K06286	6.49e-05	8.75e-05	0.000178773	0.000170662	0.0052933	0.015382	-0.000191715	-3.61e-05
K05823	4.53e-05	6.01e-05	0.000149393	0.000157679	0.00428087	0.0143726	-0.000172941	-3.52e-05
K02086	8.77e-05	8.28e-05	0.000188301	0.000167784	0.0109529	0.0199763	-0.00017652	-2.46e-05
K03346	0.000102796	9.32e-05	0.000192012	0.000167675	0.0255721	0.0297296	-0.000166924	-1.15e-05
K03048	0.000104076	9.41e-05	0.000194268	0.000166786	0.0238072	0.0285908	-0.00016773	-1.27e-05
K13256	1.71e-05	3.41e-05	0.000104164	0.000138333	0.00500711	0.0151314	-0.000145579	-2.86e-05
K08724	7.84e-05	7.78e-05	0.000150404	0.000147971	0.0378787	0.0371056	-0.000139839	-4.26e-06
K02243	9.81e-05	8.67e-05	0.000193214	0.000166976	0.0160062	0.0238607	-0.000171404	-1.88e-05
K01739	0.000116538	0.000102874	0.000163626	0.000109786	0.124211	0.0700958	-0.000107596	1.34e-05
K02245	6.79e-05	8.75e-05	0.000182914	0.000168078	0.00443219	0.0145291	-0.000191914	-3.82e-05
K07493	3.64e-05	0.000111607	5.33e-05	0.000102352	0.581059	0.180646	-7.77e-05	4.41e-05
K09768	0.000301286	6.77e-05	0.000228772	9.63e-05	0.00359652	0.0132042	2.5e-05	0.000119988
K01843	3.85e-05	4.28e-05	8.39e-05	0.00010919	0.0621077	0.047356	-9.32e-05	2.44e-06
K00605	9.04e-05	6.96e-05	0.000127353	0.000102859	0.143875	0.0764741	-8.71e-05	1.31e-05
K04516	5.55e-05	5.14e-05	0.000108115	0.000128858	0.0673514	0.0495918	-0.000109128	3.98e-06
K00887	6.28e-05	8.51e-05	0.000148688	0.000142463	0.0134543	0.0223033	-0.000153047	-1.88e-05
K03787	8.95e-05	8.21e-05	0.000137377	0.000109586	0.0876137	0.0568965	-0.000103028	7.35e-06
K03563	0.000221919	0.000122545	0.000167706	9.04e-05	0.0819749	0.0548909	-7.17e-06	0.000115593
K06975	0.000147292	7.89e-05	0.000239591	0.00012456	0.00323638	0.0127097	-0.000151875	-3.27e-05
K01686	0.000206024	7.48e-05	0.000187831	0.000107792	0.491947	0.160505	-3.47e-05	7.11e-05
K16788	4.93e-05	6.01e-05	8.94e-05	0.000117844	0.137857	0.0748142	-9.38e-05	1.35e-05
K03724	0.000119061	9.48e-05	0.000147078	0.000108215	0.335058	0.123331	-8.59e-05	2.98e-05
K06191	0.000130013	0.000143534	0.000198749	0.000139376	0.0922811	0.0588975	-0.000149192	1.17e-05
K10546	0.000278848	0.000114746	0.000181749	0.000130761	0.00756569	0.017553	2.71e-05	0.000167087
K00046	0.00025985	8.43e-05	0.000190049	8.37e-05	0.00505184	0.0151314	2.2e-05	0.000117556
K11690	0.000230904	8.68e-05	0.000199146	0.000115682	0.278161	0.11529	-2.65e-05	9e-05
K01478	5.23e-05	6.07e-05	0.00011967	0.000103008	0.00759556	0.017553	-0.000115703	-1.9e-05
K01838	8.2e-05	0.00011248	0.000149854	0.000151792	0.0793393	0.0542581	-0.000143996	8.28e-06
K14534	1.87e-05	1.16e-05	4.79e-05	9.7e-05	0.14888	0.0776604	-6.94e-05	1.12e-05
K01215	5.33e-05	7.36e-05	0.000112721	0.000132701	0.0575576	0.0462804	-0.00012094	2.01e-06
K03587	0.000155131	0.000127466	0.00019668	0.000106406	0.217128	0.0964276	-0.000108374	2.53e-05
K07263	7.59e-05	0.000101419	7.99e-05	9.1e-05	0.882756	0.234808	-5.89e-05	5.08e-05
K07570	9.77e-05	8.86e-05	0.000127674	0.00013382	0.356151	0.128898	-9.47e-05	3.48e-05
K00848	0.000388365	8.57e-05	0.000313699	9.72e-05	0.00593869	0.0159336	2.25e-05	0.00012679
K01281	4.41e-05	6.85e-05	0.000151638	0.000170436	0.00627656	0.0162983	-0.000182455	-3.27e-05
K01101	4.61e-05	6.06e-05	0.000174801	0.000169569	0.00121524	0.0091371	-0.000202209	-5.51e-05
K11184	0.000329632	0.000122682	0.000251394	0.000126849	0.0314156	0.0333153	7.27e-06	0.000149203
K01560	0.000247104	9.35e-05	0.00024965	8.97e-05	0.922145	0.242953	-5.47e-05	4.96e-05
K02619	0.000210621	9.33e-05	0.000229841	0.000116597	0.523164	0.167644	-7.94e-05	4.09e-05
K01548	0.000235216	6.54e-05	0.00022153	8.26e-05	0.519286	0.166746	-2.87e-05	5.61e-05
K01547	0.000246475	6.05e-05	0.00021718	8.69e-05	0.173824	0.0835652	-1.34e-05	7.2e-05
K03332	6.3e-05	4.43e-05	9.7e-05	0.000103079	0.139766	0.0754567	-7.96e-05	1.17e-05
K06929	5.55e-05	7.71e-05	8.45e-05	0.000105267	0.272259	0.113542	-8.16e-05	2.36e-05
K12251	0.000195606	8.87e-05	0.00014784	0.00010359	0.086486	0.0564009	-7.12e-06	0.000102648
K07177	0.000118193	0.000145343	0.000196196	0.000159244	0.0767689	0.0534229	-0.000164721	8.71e-06
K06113	0.000118013	6.79e-05	9.96e-05	0.000100085	0.450974	0.151712	-3.04e-05	6.72e-05
K01712	4.8e-05	3.8e-05	0.000109789	0.000108907	0.0118688	0.0208675	-0.000108954	-1.47e-05
K01071	5.91e-05	8.57e-05	0.000151232	0.000172431	0.0222486	0.0276819	-0.00017027	-1.39e-05
K18888	5.64e-05	7.57e-05	9.5e-05	9.87e-05	0.127268	0.0710774	-8.87e-05	1.14e-05
K18887	5.65e-05	7.6e-05	9.46e-05	9.89e-05	0.133479	0.0732513	-8.83e-05	1.21e-05
K08987	5.95e-05	8.61e-05	0.000152674	0.000173245	0.0214133	0.0271662	-0.000171703	-1.46e-05
K00054	6.22e-05	8.93e-05	0.000150704	0.000172542	0.0287648	0.0318615	-0.000167321	-9.71e-06
K02236	5.89e-05	7.74e-05	0.00013661	0.000159372	0.0352024	0.0353436	-0.000149617	-5.7e-06
K00917	5.38e-05	4.02e-05	9.72e-05	0.000105894	0.0651102	0.048666	-8.95e-05	2.88e-06
K04518	6.73e-05	7.04e-05	9.55e-05	0.000100899	0.257898	0.109196	-7.79e-05	2.14e-05
K03471	8.45e-05	6.66e-05	9.57e-05	0.000102897	0.650142	0.195605	-6.07e-05	3.83e-05
K07502	0.000326337	0.000138964	0.000218108	0.000109506	0.00371833	0.0133791	3.7e-05	0.000179476
K01468	4.76e-05	3.81e-05	0.000103632	0.000108625	0.0211186	0.0270973	-0.000103068	-9.02e-06
K04028	0.000211211	6.33e-05	0.000200391	9.33e-05	0.633788	0.191616	-3.47e-05	5.63e-05
K16169	6.75e-05	0.000102779	0.000154414	0.000171925	0.0362286	0.0360083	-0.000167898	-5.86e-06
K02244	6.01e-05	8.65e-05	0.00015201	0.000172223	0.0226158	0.0279249	-0.000170124	-1.37e-05
K07118	6.03e-05	7.92e-05	0.000104701	0.000138062	0.170856	0.0826734	-0.000108859	2e-05
K01641	6.1e-05	8.58e-05	0.000150992	0.000172394	0.0252934	0.0295537	-0.000168159	-1.18e-05
K12555	5.96e-05	8.62e-05	0.000149727	0.00017257	0.0252344	0.0295218	-0.00016848	-1.19e-05
K06198	5.98e-05	8.62e-05	0.000149729	0.000172696	0.0256484	0.0297625	-0.000168286	-1.16e-05
K02783	0.000124323	0.000100432	0.000163023	0.000137348	0.261605	0.110338	-0.000107284	2.99e-05
K02246	5.45e-05	7.67e-05	0.000132624	0.000162189	0.0365217	0.0361832	-0.000150991	-5.19e-06
K01575	4.96e-05	7.61e-05	0.000132842	0.000152211	0.0195675	0.0261553	-0.000152309	-1.42e-05
K03095	5.93e-05	8.63e-05	0.000148697	0.000173152	0.0268038	0.0306058	-0.000167964	-1.09e-05
K06956	8.6e-05	7.69e-05	0.000141268	0.00010514	0.0395842	0.0378358	-0.000107777	-2.76e-06
K06896	5.51e-05	7.4e-05	9.5e-05	0.000102438	0.121362	0.0690624	-9.09e-05	1.1e-05
K01597	5.98e-05	8.56e-05	0.000145698	0.000173046	0.0326461	0.0338994	-0.000164259	-7.51e-06
K00938	5.93e-05	8.55e-05	0.000145628	0.000173021	0.031736	0.0334786	-0.000164701	-7.99e-06
K00869	6.12e-05	8.53e-05	0.000146983	0.000173174	0.0327885	0.0339771	-0.00016418	-7.44e-06
K02041	4.43e-05	7.67e-05	9.37e-05	0.000119105	0.088888	0.0575229	-0.000106577	7.84e-06
K01218	3.38e-05	3.32e-05	5.96e-05	9.53e-05	0.211455	0.0947156	-6.7e-05	1.55e-05
K00694	2.96e-05	6.26e-05	8.02e-05	0.000110208	0.053404	0.0445193	-0.000101857	7.79e-07
K03313	0.000161908	0.000135158	0.000211678	0.000112866	0.164244	0.0806788	-0.000120638	2.11e-05
K07644	2.27e-05	9.75e-05	3.85e-05	4.2e-05	0.464515	0.154522	-5.89e-05	2.75e-05
K02075	0.000101498	0.00012991	0.000165462	0.000140382	0.101055	0.0628552	-0.00014089	1.3e-05
K02074	0.000101503	0.000129892	0.000165273	0.000140435	0.102104	0.0630962	-0.000140707	1.32e-05
K01467	1.74e-05	5.62e-05	5.62e-05	0.000101614	0.103193	0.0633705	-8.58e-05	8.25e-06
K01077	8.68e-05	6.14e-05	0.00014987	0.000121704	0.0266419	0.0304396	-0.000118394	-7.74e-06
K03709	5.76e-05	7.21e-05	0.000124822	0.000142958	0.0429902	0.0394745	-0.000132191	-2.24e-06
K02424	6.16e-05	8.1e-05	0.000133474	0.000141064	0.0331065	0.0342244	-0.000137747	-6.08e-06
K16235	8.67e-05	0.00010119	0.000160336	0.000137202	0.0362792	0.0360393	-0.000142343	-4.92e-06
K01665	0.000169837	5.14e-05	0.000200716	0.000104575	0.193784	0.0891667	-7.82e-05	1.64e-05
K18702	3.83e-05	3.3e-05	8.1e-05	9.7e-05	0.0461719	0.0410362	-8.45e-05	-7.74e-07
K02556	0.000187498	7.93e-05	0.000181383	0.000105848	0.818261	0.221836	-4.72e-05	5.94e-05
K04767	2.58e-05	4.15e-05	7.61e-05	0.000101253	0.0280783	0.0313478	-9.49e-05	-5.77e-06
K02248	3.52e-05	6e-05	0.000113911	0.000155864	0.024963	0.0293151	-0.000146833	-1.06e-05
K00010	8.6e-05	5.26e-05	0.000123332	0.00010092	0.109705	0.06543	-8.35e-05	8.83e-06
K00901	0.000204288	8.7e-05	0.000246922	7.43e-05	0.0686521	0.0500657	-8.87e-05	3.39e-06
K13678	3.84e-05	6.44e-05	0.00013287	0.000150073	0.00677323	0.0166232	-0.000160934	-2.8e-05
K00131	1.37e-05	2.77e-05	5.17e-05	9.67e-05	0.0691493	0.0503078	-7.92e-05	3.19e-06
K07733	2.41e-05	9.71e-05	2.25e-05	3.17e-05	0.938011	0.246214	-4.02e-05	4.34e-05
K03713	5.63e-05	8.33e-05	9.73e-05	0.0001317	0.195696	0.0896905	-0.000103982	2.2e-05
K12996	2.58e-05	3.77e-05	7.92e-05	0.000117097	0.0382956	0.0373431	-0.000103727	-3.08e-06
K00677	9.85e-05	8.9e-05	0.000130226	0.000113725	0.277726	0.115175	-8.99e-05	2.64e-05
K12997	2.51e-05	2.64e-05	7.82e-05	0.000110378	0.0271989	0.0309049	-9.96e-05	-6.45e-06
K04086	3.27e-05	5.19e-05	9.89e-05	0.000127068	0.0219156	0.0274934	-0.0001221	-1.02e-05
K12340	8.58e-05	8.37e-05	0.000135176	0.00012183	0.102499	0.0631193	-0.000108965	1.03e-05
K07141	0.000358716	0.000107415	0.000272066	0.000103062	0.00546136	0.0154096	2.68e-05	0.000146514
K18138	7e-05	0.000122339	0.000114047	0.00011276	0.192043	0.0886509	-0.000110951	2.29e-05
K09962	3.49e-05	6.33e-05	5.42e-05	0.000100123	0.421623	0.144456	-6.71e-05	2.86e-05
K04095	0.000174327	5.78e-05	0.000181633	0.000101819	0.75672	0.209539	-5.47e-05	4.01e-05
K08969	3.91e-05	6.34e-05	8.99e-05	0.000115108	0.0608789	0.0471671	-0.000104035	2.44e-06
K00603	2.78e-05	2.78e-05	7.54e-05	0.000105496	0.0378175	0.0371031	-9.24e-05	-2.88e-06
K13677	4.38e-05	4.61e-05	5.28e-05	9.62e-05	0.675111	0.200904	-5.24e-05	3.43e-05
K05363	1.35e-05	3.36e-05	8.33e-05	0.000126555	0.0127448	0.0217286	-0.000123503	-1.61e-05
K12992	0.000308645	0.000120397	0.000227293	0.000118903	0.0201352	0.0264518	1.33e-05	0.000149398
K03885	0.000108802	0.000106904	0.000190882	0.000155557	0.0352931	0.0353815	-0.000158234	-5.93e-06
K07778	1.72e-05	3.87e-05	5.82e-05	0.000103513	0.0730952	0.0518775	-8.61e-05	4.08e-06
K02012	7.85e-05	0.000100815	0.000139065	9.11e-05	0.0306484	0.0329682	-0.000115194	-5.89e-06
K02788	5.66e-05	5.51e-05	6.96e-05	9.9e-05	0.569714	0.178073	-5.89e-05	3.29e-05
K02510	3.26e-05	9.34e-05	3.67e-05	2.23e-05	0.831862	0.224259	-4.35e-05	3.53e-05
K03652	7.32e-05	0.000103988	0.000118813	0.000131278	0.180028	0.0853327	-0.000113042	2.18e-05
K09952	2.48e-05	2.74e-05	6.5e-05	9.58e-05	0.0531745	0.0444511	-8.1e-05	5.9e-07
K01644	3.73e-05	9.69e-05	7.23e-05	0.00010405	0.224057	0.0984598	-9.22e-05	2.22e-05
K14393	2.46e-05	9.49e-05	2.55e-05	3.17e-05	0.966647	0.251431	-4.18e-05	4.01e-05
K01629	0.000234054	6.02e-05	0.000212805	9.27e-05	0.34181	0.125097	-2.34e-05	6.59e-05
K01611	0.000121143	4.72e-05	0.000119817	8.36e-05	0.945304	0.24751	-3.76e-05	4.02e-05
K03826	0.000163558	5.75e-05	0.000195474	0.000103148	0.184583	0.0866946	-7.97e-05	1.59e-05
K01220	3.15e-05	4.7e-05	7.73e-05	9.81e-05	0.0427122	0.0393359	-8.99e-05	-1.59e-06
K04062	2.35e-05	9.5e-05	2.89e-05	3.67e-05	0.792791	0.217355	-4.7e-05	3.62e-05
K05595	8.4e-05	8.33e-05	0.000131787	0.000118752	0.10684	0.0646118	-0.000106295	1.07e-05
K02859	5.16e-05	8.24e-05	0.00010983	0.000149301	0.0960833	0.0605952	-0.000127304	1.09e-05
K00691	6.16e-05	9.17e-05	0.000122119	0.000151641	0.0954659	0.0603319	-0.000132185	1.11e-05
K10541	0.000289424	0.000132508	0.000205167	7.14e-05	0.00810982	0.0181192	2.33e-05	0.00014526
K10542	0.00028641	0.000134607	0.000185262	5.58e-05	0.00150665	0.00988451	4.18e-05	0.000160509
K18149	0.00033234	9.55e-05	0.000235431	0.000116207	0.00233408	0.0117123	3.64e-05	0.000157443
K03693	2.7e-05	5.1e-05	6.15e-05	0.000103204	0.14217	0.0759189	-8.13e-05	1.22e-05
K02624	2.15e-05	9.48e-05	2.63e-05	3.39e-05	0.812318	0.220656	-4.6e-05	3.63e-05
K00433	4.87e-05	6.9e-05	7.17e-05	9.2e-05	0.323638	0.121531	-6.93e-05	2.34e-05
K02530	3.17e-05	5.71e-05	6.68e-05	0.000101031	0.138642	0.0750464	-8.21e-05	1.19e-05
K01464	0.000290362	6.6e-05	0.00026856	0.000110543	0.402247	0.140237	-3.03e-05	7.39e-05
K01361	1.87e-05	4.1e-05	6.34e-05	0.000107754	0.0617851	0.0471671	-9.17e-05	2.34e-06
K00786	1.19e-05	2.65e-05	4.39e-05	9.51e-05	0.117062	0.0679084	-7.24e-05	8.52e-06
K14983	3.02e-05	5.26e-05	6.62e-05	0.000120421	0.17967	0.0853094	-8.95e-05	1.74e-05
K14982	3.02e-05	5.26e-05	6.62e-05	0.000120441	0.180232	0.0853773	-8.95e-05	1.75e-05
K01635	3.79e-05	6.88e-05	6.33e-05	0.000100402	0.303465	0.121531	-7.45e-05	2.38e-05
K03644	6.15e-05	7.31e-05	0.000101239	9.86e-05	0.112648	0.0664803	-8.92e-05	9.74e-06
K03564	0.000273924	0.000107322	0.000236883	8.67e-05	0.186124	0.087107	-1.85e-05	9.26e-05
K11105	6.76e-05	5.38e-05	0.000131907	0.000109401	0.0124183	0.0213881	-0.00011378	-1.48e-05
K02551	0.000118158	0.000123772	0.000149888	0.000104795	0.333	0.12289	-9.7e-05	3.35e-05
K01261	3.48e-05	5.62e-05	6.42e-05	0.000114344	0.257069	0.108894	-8.11e-05	2.24e-05
K01922	2.63e-05	4.9e-05	4.55e-05	9.64e-05	0.379392	0.134967	-6.31e-05	2.46e-05
K02786	2.64e-05	4.72e-05	6.14e-05	9.76e-05	0.116291	0.067726	-7.9e-05	9.11e-06
K08986	2.52e-05	4.9e-05	4.5e-05	9.55e-05	0.361686	0.130355	-6.34e-05	2.37e-05
K07037	0.00014804	8.24e-05	0.000103001	8.78e-05	0.067494	0.0496089	-3.37e-06	9.34e-05
K15532	0.000114129	8.26e-05	0.000123609	0.000115866	0.740619	0.207469	-6.69e-05	4.79e-05
K07213	5.3e-05	0.000102528	4.14e-05	2.57e-05	0.586184	0.181841	-3.17e-05	5.5e-05
K08728	2.87e-05	6.04e-05	0.000111907	0.000157087	0.0191699	0.0259604	-0.000151839	-1.45e-05
K11618	2.55e-05	4.96e-05	4.66e-05	9.65e-05	0.338164	0.124179	-6.51e-05	2.3e-05
K01598	2.55e-05	4.87e-05	4.46e-05	9.65e-05	0.383796	0.135747	-6.29e-05	2.48e-05
K12296	7.08e-06	2.71e-05	4.13e-05	9.72e-05	0.101816	0.063078	-7.55e-05	7.21e-06
K11617	2.52e-05	4.95e-05	4.6e-05	9.65e-05	0.344334	0.125773	-6.48e-05	2.32e-05
K03342	8.38e-06	2.73e-05	3.96e-05	9.61e-05	0.129137	0.0718708	-7.22e-05	9.69e-06
K14475	7.39e-06	2.71e-05	2.79e-05	9.3e-05	0.299539	0.121057	-6.02e-05	1.92e-05
K12556	2.49e-05	4.96e-05	4.43e-05	9.64e-05	0.375558	0.134092	-6.35e-05	2.45e-05
K05362	2.55e-05	4.95e-05	4.5e-05	9.63e-05	0.373086	0.133414	-6.35e-05	2.44e-05
K00687	2.45e-05	4.89e-05	4.4e-05	9.64e-05	0.373543	0.133526	-6.34e-05	2.44e-05
K08309	0.000120397	6.6e-05	0.000157935	7.69e-05	0.0702189	0.0508072	-7.83e-05	3.22e-06
K15383	2.21e-05	2.77e-05	3.46e-05	9.27e-05	0.525946	0.168332	-5.21e-05	2.72e-05
K04651	0.000129917	7.03e-05	0.000187546	9.49e-05	0.0187578	0.0256283	-0.000105218	-1e-05
K05311	7.18e-05	8.68e-05	0.000130304	0.000120021	0.054577	0.0451358	-0.000118226	1.2e-06
K07272	9.23e-06	2.73e-05	4.12e-05	9.6e-05	0.120543	0.0689057	-7.29e-05	8.93e-06
K03446	4.52e-05	0.000122298	8.19e-05	9.71e-05	0.246096	0.105547	-9.96e-05	2.62e-05
K03183	0.000100243	8.6e-05	0.000193363	0.000121376	0.00312537	0.0126973	-0.000153101	-3.31e-05
K18474	6.96e-06	2.72e-05	3.88e-05	9.61e-05	0.121524	0.0690624	-7.28e-05	9.02e-06
K03771	9.66e-05	8.97e-05	0.000126973	0.000110811	0.291815	0.119237	-8.78e-05	2.7e-05
K00833	0.000157284	5.79e-05	0.000186707	9.74e-05	0.201779	0.0917156	-7.53e-05	1.64e-05
K06726	7.14e-05	8.57e-05	0.000137471	0.000130568	0.0403588	0.0381747	-0.00012918	-3.05e-06
K04652	0.000141525	4.95e-05	0.000183616	8.68e-05	0.0417595	0.0388439	-8.25e-05	-1.65e-06
K12998	6.8e-06	2.71e-05	3.43e-05	9.51e-05	0.175659	0.0840991	-6.8e-05	1.3e-05
K05875	2.16e-05	9.34e-05	1.46e-05	3.35e-05	0.725073	0.207469	-3.35e-05	4.76e-05
K12999	6.76e-06	2.71e-05	3.32e-05	9.48e-05	0.190124	0.0881598	-6.69e-05	1.39e-05
K02531	6.53e-06	2.74e-05	3.59e-05	9.21e-05	0.137086	0.0745079	-6.87e-05	9.94e-06
K02422	0.000251752	0.000114772	0.000189436	0.000100221	0.0464728	0.0411657	1.01e-06	0.000123617
K02377	0.000152121	5.49e-05	0.000150806	9.53e-05	0.952646	0.24901	-4.32e-05	4.58e-05
K06897	0.00026771	7.67e-05	0.000228316	8.58e-05	0.0935778	0.0594783	-6.91e-06	8.57e-05
K05895	0.000122238	4.77e-05	0.00014767	7.86e-05	0.174425	0.0837241	-6.26e-05	1.17e-05
K01751	0.000125959	5.71e-05	0.000154085	9.25e-05	0.203087	0.0921232	-7.21e-05	1.58e-05
K03752	0.000126556	6.49e-05	0.00016963	0.000100069	0.0782325	0.053876	-9.12e-05	5.09e-06
K08177	0.000159335	5.03e-05	0.000215714	0.000115317	0.0319222	0.0334866	-0.000107578	-5.18e-06
K16960	7.36e-06	2.7e-05	3.25e-05	9.21e-05	0.200695	0.0914625	-6.45e-05	1.42e-05
K03606	4.66e-05	5.12e-05	8.33e-05	0.000101216	0.11432	0.0671114	-8.28e-05	9.31e-06
K03593	0.000136221	0.000128909	0.000151138	0.000102591	0.652907	0.196183	-8.13e-05	5.14e-05
K03839	5.76e-05	5.13e-05	0.000109106	0.000108608	0.0394077	0.0377811	-0.000100274	-2.64e-06
K16959	6.69e-06	2.71e-05	3.06e-05	9.2e-05	0.222545	0.0979809	-6.32e-05	1.54e-05
K02777	0.000127346	0.000110057	0.000190651	7.73e-05	0.0232526	0.0283216	-0.000117556	-9.05e-06
K01711	0.000154544	5.53e-05	0.000162412	9.91e-05	0.730641	0.207469	-5.38e-05	3.81e-05
K16957	6.68e-06	2.71e-05	3.16e-05	9.22e-05	0.205605	0.092878	-6.43e-05	1.45e-05
K16958	6.47e-06	2.71e-05	3e-05	9.2e-05	0.230799	0.10059	-6.28e-05	1.58e-05
K01664	0.000172349	0.000100971	0.000178704	0.000107979	0.830733	0.224052	-6.58e-05	5.31e-05
K00652	9.52e-05	8.73e-05	0.000139081	0.000117382	0.140531	0.0757596	-0.000102863	1.5e-05
K19157	0.000248966	0.000108838	0.000211713	0.000118939	0.253713	0.107916	-2.76e-05	0.000102098
K08217	0.000214575	0.000107486	0.00014522	8.08e-05	0.0132885	0.022227	1.52e-05	0.000123535
K02499	0.000197265	4.18e-05	0.000222458	9.9e-05	0.249794	0.106665	-6.9e-05	1.86e-05
K07307	3.43e-05	6.64e-05	0.000102529	0.000113035	0.0130471	0.0220416	-0.00012128	-1.52e-05
K02417	0.000243819	0.000114893	0.000171285	8.8e-05	0.0159022	0.0238456	1.42e-05	0.000130836
K18013	7.94e-06	7.64e-06	3.55e-05	8.97e-05	0.139072	0.0752037	-6.47e-05	9.6e-06
K19137	6.35e-06	2.71e-05	2.43e-05	9.16e-05	0.355267	0.128678	-5.71e-05	2.12e-05
K00001	0.000157698	7.63e-05	0.000162414	0.000105635	0.857221	0.229706	-5.73e-05	4.78e-05
K03407	0.000194163	6.74e-05	0.000178042	8.7e-05	0.467958	0.155328	-2.82e-05	6.05e-05
K11054	5.6e-06	2.73e-05	2.13e-05	9.21e-05	0.420061	0.14416	-5.5e-05	2.36e-05
K11053	5.6e-06	2.73e-05	2.13e-05	9.21e-05	0.420061	0.14416	-5.5e-05	2.36e-05
K11052	5.6e-06	2.73e-05	2.13e-05	9.21e-05	0.420061	0.14416	-5.5e-05	2.36e-05
K11049	5.6e-06	2.73e-05	2.13e-05	9.21e-05	0.420061	0.14416	-5.5e-05	2.36e-05
K11048	5.6e-06	2.73e-05	2.13e-05	9.21e-05	0.420061	0.14416	-5.5e-05	2.36e-05
K00097	0.000105914	6.62e-05	0.000143166	0.000100781	0.130023	0.0722558	-8.59e-05	1.14e-05
K03802	2.92e-05	9.11e-05	2.33e-05	2.38e-05	0.757826	0.209814	-3.27e-05	4.45e-05
K01960	5.23e-05	5.1e-05	8.5e-05	0.00010608	0.17416	0.0836402	-8.05e-05	1.51e-05
K03666	9.15e-05	7.08e-05	0.00012883	8.46e-05	0.097154	0.061001	-8.18e-05	7.05e-06
K01007	4.53e-05	7.28e-05	9.16e-05	0.000110776	0.0886972	0.0574594	-9.97e-05	7.31e-06
K00140	2.24e-05	9.13e-05	2.49e-05	2.25e-05	0.896426	0.237627	-4.11e-05	3.61e-05
K12506	3.66e-05	1.67e-05	5.14e-05	8.73e-05	0.411026	0.142109	-5.14e-05	2.17e-05
K03592	5.8e-05	8.56e-05	0.000116373	8.7e-05	0.020748	0.0268256	-0.000107461	-9.3e-06
K01760	0.000117127	0.000124244	0.000179064	0.000127275	0.0880688	0.0571122	-0.000133462	9.59e-06
K08302	0.000217949	6.45e-05	0.000224402	0.000110856	0.802717	0.219289	-5.84e-05	4.55e-05
K07168	2.25e-05	9.08e-05	1.15e-05	1.13e-05	0.554735	0.174687	-2.68e-05	4.87e-05
K02396	0.000235555	0.00011569	0.000166642	0.000101148	0.029688	0.0323123	7.09e-06	0.000130738
K07458	0.000258403	7.83e-05	0.000207547	8.73e-05	0.0351102	0.0353436	3.7e-06	9.8e-05
K18118	3.37e-05	9.11e-05	2.92e-05	5.9e-05	0.836708	0.225271	-3.93e-05	4.84e-05
K01935	0.000159901	8.07e-05	0.000211026	0.00011882	0.08235	0.0549585	-0.000109094	6.84e-06
K01081	5.92e-05	5.6e-05	0.000128866	0.000104328	0.00560188	0.0156443	-0.000117685	-2.17e-05
K06610	3.3e-05	9.1e-05	1.28e-05	1.8e-05	0.287589	0.118157	-1.8e-05	5.83e-05
K02303	2.33e-05	9.06e-05	1.24e-05	1.84e-05	0.559504	0.17568	-2.71e-05	4.89e-05
K07259	0.000124516	0.000122704	0.000140647	9.71e-05	0.608809	0.186864	-7.91e-05	4.69e-05
K01676	7.29e-05	0.000100737	0.000132622	0.000127961	0.0732933	0.0519692	-0.000125297	5.87e-06
K07588	6.62e-05	6.88e-05	0.000104652	0.000102003	0.125535	0.0705215	-8.81e-05	1.12e-05
K05916	4.75e-05	7.53e-05	7.94e-05	9.19e-05	0.185244	0.0869611	-7.98e-05	1.59e-05
K02536	6.75e-05	7.41e-05	0.000101678	9.54e-05	0.16435	0.0806821	-8.28e-05	1.45e-05
K03558	7.06e-05	6.66e-05	0.000116204	9.13e-05	0.0498471	0.0430661	-9.12e-05	-3.18e-08
K00798	6.42e-05	5.98e-05	9.34e-05	9.77e-05	0.208945	0.0939606	-7.56e-05	1.71e-05
K15726	4.16e-05	8.91e-05	4.91e-05	4.71e-05	0.7104	0.207025	-4.84e-05	3.33e-05
K15727	3.97e-05	8.91e-05	4.43e-05	4.31e-05	0.81649	0.221562	-4.48e-05	3.56e-05
K18012	3.6e-06	3.36e-06	2.74e-05	8.88e-05	0.192606	0.088799	-6.05e-05	1.28e-05
K01643	1.69e-05	2.98e-05	6.45e-05	0.000104403	0.0365745	0.036197	-9.22e-05	-3.2e-06
K01910	1.74e-05	2.93e-05	6.47e-05	0.000104684	0.0381464	0.0372563	-9.19e-05	-2.78e-06
K00946	7.05e-05	7.63e-05	0.000110907	9.42e-05	0.102147	0.0630962	-8.93e-05	8.37e-06
K02407	0.000221983	0.000116497	0.000143147	9.19e-05	0.0108612	0.0199263	1.91e-05	0.000138598
K00249	2.15e-05	8.98e-05	2.08e-05	2.38e-05	0.968126	0.251675	-3.73e-05	3.88e-05
K03568	5.88e-05	8.57e-05	0.000117766	8.49e-05	0.0182003	0.0252816	-0.000107499	-1.05e-05
K01646	1.59e-05	2.96e-05	6.4e-05	0.000104448	0.0351929	0.0353436	-9.26e-05	-3.58e-06
K01958	0.000145072	9.16e-05	0.000179262	9.88e-05	0.210631	0.0945059	-8.84e-05	2e-05
K07181	2.39e-05	8.91e-05	7.9e-06	5.61e-06	0.378261	0.134746	-2.08e-05	5.29e-05
K02670	2.19e-05	8.96e-05	4.85e-06	6.63e-06	0.353191	0.128176	-2e-05	5.41e-05
K13277	5.91e-05	4.03e-05	6.88e-05	9.9e-05	0.652642	0.196135	-5.32e-05	3.38e-05
K03328	9.57e-05	7.75e-05	0.000131466	0.000133639	0.254786	0.108198	-9.83e-05	2.68e-05
K01640	2.46e-05	8.89e-05	1.59e-05	1.31e-05	0.630716	0.191135	-2.83e-05	4.58e-05
K07795	2.03e-05	8.97e-05	1.14e-05	2.23e-05	0.631788	0.191268	-2.9e-05	4.69e-05
K15725	2.79e-05	8.92e-05	2.5e-05	2.58e-05	0.877583	0.233633	-3.51e-05	4.09e-05
K05995	5.16e-05	4.44e-05	7.67e-05	9.3e-05	0.231013	0.100612	-6.7e-05	1.67e-05
K03306	0.000167778	9.03e-05	0.000173238	9.33e-05	0.834358	0.224794	-5.77e-05	4.67e-05
K07774	2.01e-05	8.97e-05	1.11e-05	2.21e-05	0.629123	0.190921	-2.89e-05	4.7e-05
K07002	2.16e-05	8.94e-05	2.99e-05	6.58e-05	0.711583	0.20724	-5.3e-05	3.65e-05
K01113	2.06e-05	8.96e-05	7.41e-06	8.52e-06	0.471788	0.156167	-2.39e-05	5.03e-05
K03821	2.06e-05	8.95e-05	9.92e-06	1.11e-05	0.559366	0.175667	-2.65e-05	4.79e-05
K01485	6.56e-05	8.3e-05	0.000120231	0.000115124	0.0609156	0.0471671	-0.000111823	2.61e-06
K01458	1.99e-05	8.95e-05	4.08e-06	4.29e-06	0.38532	0.136085	-2.11e-05	5.28e-05
K14998	1.98e-05	8.95e-05	2.47e-06	3.5e-06	0.342694	0.125322	-1.96e-05	5.43e-05
K07322	6.88e-05	7.4e-05	0.00010868	9.95e-05	0.115407	0.0674017	-8.98e-05	1.01e-05
K06395	0.000148499	5.15e-05	0.000172449	0.000100394	0.295561	0.120103	-6.97e-05	2.18e-05
K03457	7.63e-05	4.82e-05	8.79e-05	8.15e-05	0.541748	0.171937	-5e-05	2.67e-05
K09810	7.24e-05	7.12e-05	0.000109095	9.02e-05	0.117262	0.0679084	-8.3e-05	9.58e-06
K07277	6.71e-05	7.51e-05	0.000107	9.68e-05	0.110736	0.0657276	-8.92e-05	9.49e-06
K02045	0.000308714	0.000107833	0.000210658	9e-05	0.00106625	0.00863909	4.15e-05	0.000154582
K11720	6.83e-05	7.8e-05	0.000103876	9.67e-05	0.158694	0.0796747	-8.56e-05	1.44e-05
K06861	6.65e-05	7.37e-05	0.000100788	9.42e-05	0.158765	0.0796889	-8.25e-05	1.39e-05
K00748	6.65e-05	7.37e-05	0.000101155	9.43e-05	0.154206	0.0786767	-8.29e-05	1.35e-05
K01057	8.83e-05	9.89e-05	0.000106317	9.92e-05	0.522202	0.167422	-7.44e-05	3.83e-05
K00970	0.0001215	0.000124334	0.000133647	9.59e-05	0.700702	0.20516	-7.54e-05	5.11e-05
K07164	6.02e-05	3.63e-05	8.6e-05	8.64e-05	0.179234	0.0853094	-6.39e-05	1.24e-05
K00912	6.53e-05	7.35e-05	9.96e-05	9.38e-05	0.157073	0.0794318	-8.23e-05	1.37e-05
K01297	5.28e-05	7.22e-05	9.05e-05	8.81e-05	0.104154	0.0636948	-8.36e-05	8.08e-06
K05606	6.65e-05	3.22e-05	9.47e-05	9.87e-05	0.185843	0.0870757	-7.06e-05	1.43e-05
K06383	0.000187533	5.49e-05	0.000188553	9.01e-05	0.961673	0.250524	-4.37e-05	4.16e-05
K18011	3.23e-06	3.06e-06	2.64e-05	8.75e-05	0.197636	0.0903569	-5.93e-05	1.29e-05
K01844	3.23e-06	3.06e-06	2.64e-05	8.75e-05	0.197636	0.0903569	-5.93e-05	1.29e-05
K02388	0.000175258	6.69e-05	0.000163594	9.44e-05	0.616797	0.188505	-3.5e-05	5.83e-05
K07034	3.25e-05	4.3e-05	6.99e-05	9.02e-05	0.0697079	0.050615	-7.8e-05	3.18e-06
K03770	6.33e-05	7.38e-05	9.74e-05	9.31e-05	0.158309	0.0795676	-8.2e-05	1.38e-05
K11904	1.14e-05	2.35e-05	7.98e-05	0.000103537	0.00338514	0.0128569	-0.000111975	-2.48e-05
K07091	6.5e-05	7.82e-05	0.000100118	9.56e-05	0.161889	0.0801916	-8.48e-05	1.46e-05
K02400	0.000175713	6.93e-05	0.000169861	0.000100296	0.811456	0.220583	-4.33e-05	5.5e-05
K07308	2.48e-05	3.49e-05	8.51e-05	0.000103179	0.00973522	0.0188334	-0.000104751	-1.57e-05
K02405	0.000173489	6.67e-05	0.000161599	9.42e-05	0.609198	0.186921	-3.47e-05	5.84e-05
K07217	4.87e-05	5.63e-05	7.32e-05	8.29e-05	0.228871	0.0999603	-6.49e-05	1.6e-05
K05799	0.000225604	5.62e-05	0.000212943	7.72e-05	0.510696	0.164729	-2.58e-05	5.11e-05
K02387	0.00017122	6.7e-05	0.000155963	9.46e-05	0.513866	0.165418	-3.15e-05	6.2e-05
K06196	0.000105138	3.48e-05	0.000128063	7.94e-05	0.195266	0.0896264	-5.82e-05	1.24e-05
K03399	2.46e-05	3.02e-05	6.14e-05	8.45e-05	0.049144	0.0425771	-7.35e-05	-1.47e-07
K02191	2.46e-05	3.02e-05	6.15e-05	8.45e-05	0.0485369	0.0421889	-7.36e-05	-2.53e-07
K02410	0.00016433	6.27e-05	0.000150538	8.69e-05	0.523324	0.167666	-2.94e-05	5.7e-05
K02419	0.000165242	6.26e-05	0.000150653	8.7e-05	0.499844	0.162413	-2.86e-05	5.78e-05
K02412	0.000165235	6.26e-05	0.000150556	8.7e-05	0.497199	0.161809	-2.85e-05	5.79e-05
K19509	0.000112179	6.3e-05	0.000153706	0.000111092	0.11221	0.0662752	-9.32e-05	1.02e-05
K02420	0.000163912	6.27e-05	0.000150324	8.71e-05	0.529957	0.169178	-2.97e-05	5.69e-05
K04084	6.5e-05	7.53e-05	0.000102734	9.5e-05	0.126768	0.0709352	-8.65e-05	1.11e-05
K13626	0.000140228	6.64e-05	0.000117804	8.5e-05	0.304114	0.121531	-2.1e-05	6.59e-05
K01623	2.01e-05	1.3e-05	3.75e-05	8.48e-05	0.319553	0.121531	-5.28e-05	1.79e-05
K06391	0.000198068	6.22e-05	0.000169915	9.47e-05	0.221279	0.0975855	-1.76e-05	7.39e-05
K09789	3.92e-05	3.78e-05	6.45e-05	9.41e-05	0.222153	0.0978398	-6.66e-05	1.61e-05
K00241	6.13e-05	7.23e-05	9.65e-05	9.53e-05	0.148201	0.0776523	-8.34e-05	1.3e-05
K00068	9.86e-05	6.3e-05	0.000123426	0.000109582	0.332823	0.12289	-7.6e-05	2.64e-05
K19117	7.72e-05	3.61e-05	8.6e-05	8.41e-05	0.634874	0.191851	-4.6e-05	2.85e-05
K19119	7.74e-05	3.61e-05	8.67e-05	8.4e-05	0.612949	0.187607	-4.65e-05	2.79e-05
K19118	7.75e-05	3.62e-05	8.59e-05	8.41e-05	0.650471	0.195641	-4.56e-05	2.89e-05
K09777	0.000316085	8.94e-05	0.000261749	9.48e-05	0.0424835	0.0392226	1.92e-06	0.000106753
K03411	0.000173414	6.87e-05	0.000141195	8.44e-05	0.145548	0.0770545	-1.16e-05	7.6e-05
K02408	0.000161759	6.28e-05	0.000147245	8.68e-05	0.501641	0.16277	-2.87e-05	5.77e-05
K00980	0.000164256	9.12e-05	0.00018079	0.000115431	0.57683	0.179662	-7.58e-05	4.27e-05
K16363	4e-05	3.33e-05	5.98e-05	8.89e-05	0.303904	0.121531	-5.86e-05	1.89e-05
K03281	7.23e-05	7.55e-05	0.000131682	0.000121856	0.0448615	0.0404919	-0.000117302	-1.43e-06
K03801	4.61e-05	7.05e-05	9.51e-05	9.23e-05	0.0403741	0.0381747	-9.58e-05	-2.25e-06
K03387	5.53e-05	7.29e-05	9.57e-05	9.87e-05	0.106779	0.0646118	-8.99e-05	9.05e-06
K03410	0.000163047	7.01e-05	0.000135821	8.5e-05	0.222617	0.0979896	-1.71e-05	7.16e-05
K18892	4.42e-05	6.81e-05	8.67e-05	0.000118172	0.127463	0.0711098	-9.77e-05	1.27e-05
K18891	4.42e-05	6.81e-05	8.67e-05	0.000118172	0.127463	0.0711098	-9.77e-05	1.27e-05
K07099	0.000177309	5.2e-05	0.000194146	9.12e-05	0.427794	0.14595	-5.94e-05	2.57e-05
K01840	5.62e-05	5.97e-05	8.97e-05	8.95e-05	0.126554	0.0708579	-7.7e-05	9.89e-06
K02390	0.000167566	6.8e-05	0.000149924	9.44e-05	0.452384	0.151966	-2.93e-05	6.45e-05
K05807	6.31e-05	7.38e-05	9.64e-05	9.17e-05	0.163854	0.0806089	-8.07e-05	1.41e-05
K18979	7.42e-05	8.82e-05	9.86e-05	9.42e-05	0.3496	0.127396	-7.63e-05	2.75e-05
K08744	0.000199376	0.000107456	0.000156266	8.78e-05	0.127137	0.0710381	-1.27e-05	9.9e-05
K18344	0.000109796	4.66e-05	0.000122747	9.61e-05	0.548461	0.173271	-5.63e-05	3.04e-05
K04762	5.98e-05	7.09e-05	9.65e-05	9.25e-05	0.123203	0.0697179	-8.36e-05	1.03e-05
K01719	6.3e-05	7.33e-05	9.93e-05	9.49e-05	0.136965	0.074486	-8.46e-05	1.2e-05
K08307	6.23e-05	7.22e-05	9.03e-05	9.25e-05	0.238249	0.102966	-7.53e-05	1.92e-05
K07726	0.00028466	0.000116487	0.000229777	7.79e-05	0.0569258	0.0460326	-1.69e-06	0.000111456
K03269	5.99e-05	7.1e-05	9.41e-05	9.16e-05	0.146368	0.0771449	-8.1e-05	1.24e-05
K09922	3.08e-05	2.84e-05	5.67e-05	8.77e-05	0.170076	0.0824251	-6.37e-05	1.18e-05
K02426	6.02e-05	6.98e-05	0.000118668	0.00011528	0.0361814	0.0360083	-0.00011294	-3.96e-06
K02523	6.32e-05	7.38e-05	9.74e-05	9.14e-05	0.152093	0.0781941	-8.15e-05	1.31e-05
K06416	0.000102903	6.58e-05	0.000105215	8.01e-05	0.911699	0.240833	-4.41e-05	3.94e-05
K02389	0.000149552	6.89e-05	0.000129794	9.66e-05	0.409557	0.141707	-2.81e-05	6.76e-05
K01661	6.09e-05	6.04e-05	0.000141098	0.000124859	0.0065762	0.0165472	-0.000136539	-2.39e-05
K07220	0.00015978	8.82e-05	0.000153657	9.11e-05	0.810239	0.220421	-4.49e-05	5.71e-05
K02409	0.000148712	6.28e-05	0.00012177	8.54e-05	0.210397	0.0944237	-1.58e-05	6.97e-05
K00281	4.23e-05	6.99e-05	8.57e-05	9.29e-05	0.0683582	0.0500657	-9.03e-05	3.41e-06
K11733	5.41e-05	8.82e-05	0.000110163	0.00012821	0.0784875	0.0540115	-0.000118888	6.67e-06
K18691	4.6e-05	4.2e-05	8.76e-05	9.1e-05	0.0457102	0.0407574	-8.23e-05	-8.4e-07
K07405	3.77e-05	3.46e-05	5.61e-05	8.73e-05	0.335572	0.123496	-5.66e-05	1.99e-05
K03474	5.88e-05	7.21e-05	8.78e-05	9.24e-05	0.223133	0.0981467	-7.62e-05	1.83e-05
K02411	0.000145055	6.23e-05	0.000117638	8.56e-05	0.202196	0.0918761	-1.53e-05	7.01e-05
K01507	0.000181031	0.000117604	0.000196499	8.37e-05	0.594815	0.183601	-7.37e-05	4.27e-05
K00351	3.77e-05	3.42e-05	6.86e-05	8.58e-05	0.104591	0.0638738	-6.85e-05	6.78e-06
K00350	3.77e-05	3.42e-05	6.87e-05	8.58e-05	0.103849	0.0635918	-6.86e-05	6.71e-06
K00349	3.77e-05	3.42e-05	6.77e-05	8.59e-05	0.115005	0.0672727	-6.76e-05	7.71e-06
K00348	3.77e-05	3.42e-05	7.08e-05	8.64e-05	0.0847034	0.0555786	-7.09e-05	4.8e-06
K00347	3.77e-05	3.42e-05	6.8e-05	8.58e-05	0.111519	0.0659815	-6.79e-05	7.41e-06
K00346	3.77e-05	3.42e-05	6.8e-05	8.59e-05	0.110771	0.0657276	-6.8e-05	7.35e-06
K10906	9.73e-06	3.01e-05	3.68e-05	8.69e-05	0.152232	0.0782289	-6.46e-05	1.06e-05
K01911	5.3e-05	5.58e-05	0.000134027	0.000123872	0.00533321	0.015382	-0.000136251	-2.57e-05
K02798	0.000106917	8.59e-05	0.000117595	0.000111094	0.705542	0.206095	-6.72e-05	4.59e-05
K02413	0.000136518	6.43e-05	0.000110595	8.69e-05	0.23686	0.102629	-1.76e-05	6.95e-05
K03113	4.69e-05	4.41e-05	8.96e-05	9.01e-05	0.0400502	0.0381449	-8.35e-05	-2.06e-06
K01813	9.14e-05	4.99e-05	0.000108379	8.73e-05	0.402538	0.140285	-5.77e-05	2.37e-05
K11741	6.78e-05	8.4e-05	9.89e-05	9.5e-05	0.226384	0.0991774	-8.21e-05	1.99e-05
K05979	1.11e-05	1.25e-05	4.08e-05	8.34e-05	0.0903284	0.0580503	-6.44e-05	5.02e-06
K01772	3.87e-05	7.18e-05	0.00011282	0.000108933	0.00693723	0.0167659	-0.000126806	-2.15e-05
K13963	0.000106189	5.63e-05	0.00011255	9.26e-05	0.770716	0.21259	-5.02e-05	3.75e-05
K02011	4.28e-05	5.34e-05	0.000123146	8.43e-05	0.00024164	0.00569529	-0.000120704	-4e-05
K02169	4.7e-05	6.83e-05	8.32e-05	9.2e-05	0.121415	0.0690624	-8.24e-05	9.99e-06
K02172	0.000265539	0.00011226	0.000186042	9.74e-05	0.0102639	0.0192565	1.97e-05	0.000139295
K01476	4.2e-05	5.51e-05	6.52e-05	7.97e-05	0.237552	0.102762	-6.23e-05	1.59e-05
K03741	0.000151109	7.78e-05	0.00014904	7.69e-05	0.925009	0.2435	-4.19e-05	4.61e-05
K00366	7.62e-05	3.34e-05	0.000115941	8.73e-05	0.0412898	0.0385615	-7.79e-05	-1.68e-06
K02397	0.000139926	6.86e-05	0.000118382	9.64e-05	0.36776	0.131891	-2.62e-05	6.93e-05
K01667	1.42e-05	1.3e-05	4.6e-05	8.29e-05	0.0699312	0.0507493	-6.63e-05	2.78e-06
K01436	0.00015318	0.000108938	0.000150664	8.63e-05	0.928284	0.244224	-5.34e-05	5.85e-05
K08325	2.7e-05	3.6e-05	7.57e-05	9e-05	0.0172635	0.0244806	-8.82e-05	-9.22e-06
K02478	3.37e-05	6.85e-05	7.84e-05	0.000113363	0.0993108	0.0619988	-9.83e-05	8.85e-06
K01042	0.000125802	7.29e-05	0.000143016	9.04e-05	0.462491	0.154161	-6.4e-05	2.96e-05
K11996	4.12e-05	3.91e-05	0.000105706	0.0001033	0.00648583	0.0164957	-0.000109593	-1.95e-05
K03473	4.36e-05	4.1e-05	8.21e-05	9.16e-05	0.063915	0.0481995	-7.93e-05	2.36e-06
K07313	9.62e-05	6.89e-05	0.000127594	8.83e-05	0.16837	0.0819187	-7.65e-05	1.38e-05
K02443	4.12e-05	3.61e-05	8.07e-05	7.71e-05	0.0264314	0.0303002	-7.41e-05	-4.91e-06
K00924	3.33e-05	9.31e-05	2.1e-05	3.74e-05	0.542145	0.172013	-2.85e-05	5.33e-05
K02525	1.58e-05	3.29e-05	6.18e-05	0.00010468	0.0450019	0.0404945	-9.09e-05	-1.1e-06
K09696	7.61e-05	3.09e-05	7.7e-05	7.96e-05	0.956399	0.24957	-3.58e-05	3.39e-05
K19271	0.000158967	6.08e-05	0.000179602	9.97e-05	0.382143	0.135506	-6.78e-05	2.66e-05
K09697	7.66e-05	3.07e-05	7.5e-05	8e-05	0.924848	0.243493	-3.33e-05	3.66e-05
K09770	0.000112369	6.47e-05	7.96e-05	7.82e-05	0.113617	0.0668588	-8.12e-06	7.36e-05
K11537	3.34e-05	2.89e-05	5.62e-05	8.74e-05	0.224957	0.0987854	-6.05e-05	1.48e-05
K09759	0.000270603	0.000108646	0.000193088	9.72e-05	0.0106519	0.0197372	1.89e-05	0.000136144
K11202	6.83e-05	9.26e-05	9.87e-05	0.000106709	0.286525	0.117902	-8.73e-05	2.64e-05
K02361	4.43e-05	4.16e-05	7.27e-05	9.13e-05	0.165484	0.0810246	-6.92e-05	1.23e-05
K01241	5.25e-05	6.92e-05	7.82e-05	9.15e-05	0.267399	0.112019	-7.2e-05	2.05e-05
K08281	8.77e-05	0.000112133	8.62e-05	6.42e-05	0.955203	0.249398	-5.08e-05	5.38e-05
K06218	0.000110994	5.31e-05	0.000137056	9.93e-05	0.254667	0.108198	-7.17e-05	1.96e-05
K05989	0.000109573	8.16e-05	0.000143031	9.9e-05	0.198591	0.0907043	-8.51e-05	1.82e-05
K06384	0.000116694	4.44e-05	0.000128721	9.2e-05	0.560006	0.175778	-5.35e-05	2.95e-05
K06320	0.000151796	0.000136659	4.34e-05	3.9e-05	0.000692764	0.00706711	5.02e-05	0.000166647
K00968	1.67e-05	3.38e-05	3.41e-05	8.31e-05	0.340499	0.124765	-5.39e-05	1.92e-05
K10009	4.54e-05	5.87e-05	0.000121588	0.000132488	0.0128754	0.0218902	-0.000135173	-1.73e-05
K00275	3.63e-05	7.01e-05	8.19e-05	8.95e-05	0.0511355	0.0435705	-9.13e-05	2.34e-07
K02746	3.92e-05	2.76e-05	9.41e-05	0.000106268	0.0187117	0.0256283	-9.99e-05	-9.87e-06
K08369	0.000125815	0.000109858	0.000135234	9.58e-05	0.748024	0.207719	-6.81e-05	4.92e-05
K16951	2.94e-05	3.96e-05	6.24e-05	8.32e-05	0.0815634	0.0548909	-7.05e-05	4.37e-06
K07175	3.4e-05	4.47e-05	5.62e-05	7.84e-05	0.226751	0.0992884	-5.87e-05	1.44e-05
K00313	3.32e-05	9.4e-05	6.32e-05	0.000102687	0.288005	0.118301	-8.59e-05	2.61e-05
K02474	2.6e-05	3.04e-05	5.15e-05	8.01e-05	0.146368	0.0771449	-6.05e-05	9.42e-06
K06436	5.06e-05	4.7e-05	5.15e-05	8.03e-05	0.962784	0.250708	-3.85e-05	3.68e-05
K10201	0.000113897	5e-05	0.000118708	9.86e-05	0.828986	0.223776	-4.97e-05	4e-05
K10200	0.000113841	5e-05	0.000122224	9.81e-05	0.705679	0.206102	-5.31e-05	3.63e-05
K01487	0.00028678	8.93e-05	0.000222642	8.75e-05	0.013513	0.0223033	1.39e-05	0.000114422
K02662	0.000122064	5.69e-05	0.000116784	9.14e-05	0.807502	0.219977	-3.82e-05	4.88e-05
K07474	4.75e-05	3.6e-05	6.81e-05	8.78e-05	0.285004	0.11751	-5.93e-05	1.8e-05
K00632	3.92e-05	9.76e-05	8.02e-05	9.31e-05	0.135513	0.0740432	-9.52e-05	1.33e-05
K00325	8.85e-05	0.000112872	0.000104555	9e-05	0.581517	0.180706	-7.41e-05	4.21e-05
K07346	1.57e-05	4.7e-05	5.05e-05	9.27e-05	0.103476	0.0634471	-7.69e-05	7.44e-06
K18831	4.41e-05	6.68e-05	9.58e-05	0.000104134	0.0425902	0.0393015	-0.000101762	-1.81e-06
K16137	3.71e-05	7.49e-05	6.16e-05	9.49e-05	0.315953	0.121531	-7.32e-05	2.42e-05
K02230	2.11e-05	4.93e-05	3.77e-05	8.08e-05	0.383747	0.135747	-5.49e-05	2.16e-05
K02278	0.000242281	0.000123782	0.000144948	8.4e-05	0.00224954	0.0116575	3.7e-05	0.000157707
K06284	0.00018194	5.61e-05	0.000187032	8.39e-05	0.802171	0.219289	-4.59e-05	3.57e-05
K09939	1.32e-05	1.68e-05	4.33e-05	8.31e-05	0.0872089	0.0566932	-6.5e-05	4.72e-06
K06310	0.000249857	0.000121287	0.000146802	8.92e-05	0.00134796	0.00948751	4.24e-05	0.000163726
K19159	8.62e-05	6.8e-05	8.18e-05	8.84e-05	0.844896	0.227019	-4.05e-05	4.93e-05
K09797	4.49e-05	2.5e-05	5.13e-05	7.98e-05	0.703692	0.205716	-4.06e-05	2.78e-05
K00196	0.000106821	4.65e-05	9.59e-05	7.62e-05	0.544177	0.172347	-2.52e-05	4.7e-05
K06895	9.48e-05	0.000120785	0.000101513	5.99e-05	0.805668	0.21971	-6.14e-05	4.81e-05
K01480	0.000204889	5.41e-05	0.00017905	7.01e-05	0.151459	0.0779955	-9.83e-06	6.15e-05
K00633	0.000160778	7.19e-05	0.000129141	3.83e-05	0.0599881	0.0471671	-1.4e-06	6.47e-05
K08717	1.3e-05	1.58e-05	3.59e-05	8.05e-05	0.173709	0.0835531	-5.67e-05	1.08e-05
K06994	2.3e-05	6.02e-05	5.44e-05	9.29e-05	0.164244	0.0806788	-7.61e-05	1.34e-05
K03186	0.000157194	7.31e-05	0.000180839	8.79e-05	0.306688	0.121531	-6.97e-05	2.24e-05
K07000	3.68e-05	9.7e-05	6.22e-05	8.92e-05	0.341113	0.124965	-7.84e-05	2.77e-05
K00832	5.51e-05	7.03e-05	0.000108828	9.34e-05	0.0261022	0.0301008	-0.000100853	-6.7e-06
K11209	3.47e-05	9.7e-05	8.22e-05	9.73e-05	0.0902549	0.0580429	-0.000102775	7.74e-06
K03716	0.000126284	7.38e-05	8.02e-05	7.64e-05	0.0350755	0.0353436	3.36e-06	8.88e-05
K18910	0.000132206	6.68e-05	0.000127454	0.000103333	0.847847	0.227642	-4.5e-05	5.45e-05
K18120	6.92e-06	5.14e-06	2.72e-05	7.94e-05	0.214095	0.0955063	-5.31e-05	1.25e-05
K04565	0.000134218	6.29e-05	0.000116849	7.29e-05	0.371677	0.133086	-2.14e-05	5.61e-05
K01051	5.26e-05	5.67e-05	8.43e-05	9.46e-05	0.15793	0.0795676	-7.63e-05	1.29e-05
K03326	4.73e-05	4.2e-05	8.29e-05	8.74e-05	0.0749406	0.0526439	-7.5e-05	3.78e-06
K11748	1.86e-05	3.31e-05	5.64e-05	8.77e-05	0.0524563	0.044134	-7.61e-05	4.27e-07
K07067	3.76e-05	3.96e-05	6.4e-05	8.15e-05	0.15358	0.0784519	-6.33e-05	1.04e-05
K10010	2.54e-05	4.89e-05	9.61e-05	0.000119083	0.0097845	0.0188334	-0.000123195	-1.83e-05
K01761	1.77e-05	2.7e-05	5.12e-05	9.5e-05	0.101487	0.0629889	-7.39e-05	7.01e-06
K08641	7.64e-05	7.4e-05	9.31e-05	0.00010009	0.504813	0.163342	-6.69e-05	3.34e-05
K09764	3.26e-05	2.98e-05	4.93e-05	7.7e-05	0.320295	0.121531	-5.03e-05	1.7e-05
K00557	2.44e-05	4.43e-05	6.74e-05	9.37e-05	0.0455705	0.0407574	-8.51e-05	-8.97e-07
K06188	0.000103734	0.000108526	0.000111887	8.57e-05	0.769453	0.212431	-6.38e-05	4.75e-05
K06894	4.41e-05	9.41e-05	6.47e-05	7.44e-05	0.393836	0.138032	-6.9e-05	2.77e-05
K00532	1.69e-05	2.58e-05	3.91e-05	7.83e-05	0.188493	0.0877104	-5.59e-05	1.15e-05
K06921	0.000170741	7.71e-05	0.000156949	0.000107527	0.604945	0.185954	-3.96e-05	6.72e-05
K07723	2.01e-05	2.63e-05	4.09e-05	7.75e-05	0.213895	0.0954403	-5.43e-05	1.27e-05
K09758	3.7e-05	3.41e-05	6.85e-05	7.75e-05	0.0710757	0.0511084	-6.6e-05	2.87e-06
K13281	2.57e-05	4.5e-05	4.49e-05	7.75e-05	0.290351	0.118975	-5.54e-05	1.7e-05
K03093	1.91e-05	2.54e-05	3.94e-05	7.78e-05	0.2255	0.0989538	-5.38e-05	1.32e-05
K01846	1.02e-05	2.9e-05	3.54e-05	8.28e-05	0.161929	0.0801916	-6.1e-05	1.07e-05
K02473	9.67e-06	7.73e-06	3.56e-05	7.73e-05	0.108069	0.0649414	-5.8e-05	6.12e-06
K01198	0.000166448	7.72e-05	0.000151006	7.6e-05	0.479494	0.157957	-2.81e-05	5.9e-05
K11927	0.000129059	7.08e-05	0.000176469	8.5e-05	0.0374158	0.0367777	-9.19e-05	-2.88e-06
K01638	3.25e-05	9.53e-05	5.04e-05	7.53e-05	0.466476	0.154961	-6.67e-05	3.11e-05
K07397	2.85e-05	6.74e-05	6.81e-05	8.71e-05	0.0791874	0.0542581	-8.39e-05	4.8e-06
K00957	0.000269067	8.74e-05	0.000203987	8.7e-05	0.0112153	0.0203149	1.55e-05	0.000114688
K13018	4.36e-06	3.82e-06	2.59e-05	7.79e-05	0.179783	0.0853094	-5.37e-05	1.06e-05
K13820	2.63e-05	4.11e-05	4.01e-05	8.21e-05	0.455203	0.152537	-5.11e-05	2.34e-05
K03640	3.04e-05	6.8e-05	6.26e-05	8.35e-05	0.142028	0.0759189	-7.55e-05	1.12e-05
K19611	3.14e-05	9.54e-05	6.36e-05	8.21e-05	0.206896	0.0932811	-8.28e-05	1.84e-05
K02594	1.99e-05	2.91e-05	4.37e-05	7.78e-05	0.16267	0.0802603	-5.77e-05	1.01e-05
K07054	3.14e-05	8.99e-05	7.4e-05	9.86e-05	0.116578	0.067797	-9.63e-05	1.1e-05
K19268	9.33e-06	2.91e-05	3.51e-05	8.22e-05	0.15039	0.0777121	-6.14e-05	9.88e-06
K19309	0.000233091	0.000125275	0.000142028	8.44e-05	0.00435045	0.0144645	3.01e-05	0.000152024
K04835	1.02e-05	2.9e-05	3.52e-05	8.21e-05	0.16171	0.0801916	-6.06e-05	1.06e-05
K10353	2.63e-06	3.34e-06	3.39e-05	8.26e-05	0.0703802	0.0509041	-6.55e-05	2.81e-06
K19353	1.94e-05	3.02e-05	4.63e-05	8.22e-05	0.134861	0.0738176	-6.26e-05	8.84e-06
K13531	1.04e-05	2.53e-05	3.67e-05	8.21e-05	0.136815	0.0744478	-6.15e-05	8.86e-06
K07318	3.03e-06	3.07e-06	2.78e-05	7.69e-05	0.120016	0.0687792	-5.66e-05	6.95e-06
K01674	3.89e-05	7.1e-05	4.48e-05	8.26e-05	0.78736	0.216089	-4.97e-05	3.79e-05
K00853	3.69e-05	6.3e-05	6.21e-05	8.32e-05	0.232681	0.101172	-6.73e-05	1.68e-05
K02858	1.63e-05	3.42e-05	5.48e-05	8.35e-05	0.0405612	0.0382791	-7.53e-05	-1.76e-06
K01232	9.36e-05	7.32e-05	0.00016238	0.000100519	0.00826384	0.0182999	-0.000118927	-1.87e-05
K00179	0.000215743	5.47e-05	0.000201569	8.15e-05	0.474475	0.156945	-2.55e-05	5.38e-05
K12516	1.67e-06	7.94e-06	1.77e-05	7.81e-05	0.316051	0.121531	-4.84e-05	1.63e-05
K18119	7.2e-07	9.53e-07	2e-05	7.76e-05	0.225668	0.0989806	-5.13e-05	1.27e-05
K11903	5.01e-06	1.16e-05	5.48e-05	8.34e-05	0.00673353	0.0165586	-8.45e-05	-1.51e-05
K07223	2.75e-05	4.85e-05	9.29e-05	0.000107863	0.00921948	0.0185052	-0.000113479	-1.73e-05
K02750	6.48e-05	4.78e-05	0.000126579	9.12e-05	0.00483968	0.0148662	-0.000103594	-2.01e-05
K00989	0.00013727	0.000107735	0.000163535	7.68e-05	0.326375	0.121531	-7.96e-05	2.71e-05
K05350	0.00019252	9.81e-05	0.000140613	7.44e-05	0.0406962	0.0383003	2.3e-06	0.000101518
K02626	2.3e-06	5.62e-06	2.08e-05	7.71e-05	0.242447	0.104392	-5.04e-05	1.34e-05
K18197	3.43e-05	5.39e-05	5.86e-05	8.36e-05	0.228391	0.0997978	-6.45e-05	1.59e-05
K19354	1.03e-05	3.13e-05	3.64e-05	8.26e-05	0.150245	0.0776604	-6.21e-05	9.98e-06
K00231	3.47e-06	3.35e-06	2.41e-05	7.64e-05	0.191	0.0883646	-5.22e-05	1.1e-05
K07696	3.06e-06	2.92e-06	2.57e-05	7.65e-05	0.153028	0.0783558	-5.42e-05	9.01e-06
K13819	4.24e-06	5.42e-06	2.02e-05	7.68e-05	0.309045	0.121531	-4.78e-05	1.58e-05
K18574	0	0	1.72e-05	7.72e-05	0.277477	0.115122	-4.9e-05	1.47e-05
K01470	0.000239291	8.16e-05	0.00018234	8.75e-05	0.0213775	0.0271662	8.82e-06	0.000105079
K00180	0.000215629	5.44e-05	0.000200946	8.09e-05	0.455569	0.152566	-2.47e-05	5.4e-05
K07704	2.96e-05	2.98e-05	5.56e-05	7.32e-05	0.109591	0.065404	-5.82e-05	6.19e-06
K19337	3.64e-05	9.37e-05	6.16e-05	8.95e-05	0.334912	0.123321	-7.74e-05	2.69e-05
K16323	3.39e-05	6.54e-05	7.1e-05	0.000108674	0.151848	0.0780962	-8.84e-05	1.42e-05
K01308	0.000226655	0.000113357	0.000130684	7.67e-05	0.00109453	0.00864747	4.07e-05	0.000151213
K01902	0.000105142	0.000116047	0.000106041	6.77e-05	0.973472	0.252534	-5.53e-05	5.35e-05
K08348	2.16e-05	6.52e-05	5.56e-05	9.47e-05	0.146321	0.0771449	-8.04e-05	1.24e-05
K01903	0.000102713	0.000115122	0.000105047	6.76e-05	0.930774	0.244706	-5.64e-05	5.17e-05
K18104	3.76e-05	8.67e-05	5.63e-05	0.000101028	0.487295	0.159526	-7.22e-05	3.49e-05
K08994	2.95e-05	8.97e-05	4.52e-05	6.63e-05	0.484008	0.158853	-6.07e-05	2.92e-05
K16090	2.93e-05	8.98e-05	4.54e-05	6.54e-05	0.472195	0.156274	-6.09e-05	2.87e-05
K02379	0.000114559	6.73e-05	0.000134502	8.07e-05	0.347501	0.126855	-6.22e-05	2.23e-05
K18139	5.46e-05	8.81e-05	8.04e-05	6.61e-05	0.248175	0.106193	-7.02e-05	1.86e-05
K07106	0.00015009	8.81e-05	0.000155066	9.1e-05	0.845137	0.227046	-5.59e-05	4.6e-05
K15987	0.000223572	6.41e-05	0.000219394	8.01e-05	0.839502	0.22587	-3.71e-05	4.55e-05
K08094	0.000141305	0.000104452	0.000132529	8.8e-05	0.749375	0.207908	-4.62e-05	6.37e-05
K07757	5.88e-05	5.4e-05	6.86e-05	8.05e-05	0.615343	0.188123	-4.9e-05	2.93e-05
[truncated: 5,206 more rows]
